# Supplementary material for: De novo transcriptome sequencing and analysis revealed the molecular basis of rapid fat accumulation by black soldier fly (Hermetia illucens, L.) for development of insectival biodiesel
Source: Biotechnol Biofuels. 2019 Aug 9;12:194. doi: 10.1186/s13068-019-1531-7 (PMC6688347; doi:10.1186/s13068-019-1531-7)
Supplement: Supplementary file 1 — Additional file 1: Table S1. Raw data. [file 13068_2019_1531_MOESM1_ESM.xlsx]

## Sheet: Sheet1
Table S1. Raw data
Sample	Total Raw Reaad	Total Clean Reads	Total Clean Nucleotides (nt)	Q20 percentage	N percentage	GC percentage
E-egg-1	73028682	71744124	10761618600	0.9733	0	0.3272
E-egg-2	60850638	59847032	8977054800	0.9742	0	0.3299
L-egg-1	62717076	61706750	9256012500	0.9721	0	0.3959
L-egg-2	55593206	54484890	8172733500	0.9723	0	0.4079
1-d-L-1	58797210	57545616	8631842400	0.9727	0	0.3929
1-d-L-2	62792094	61512354	9226853100	0.971	0	0.3988
4-d-L-1	57915606	56694894	8504234100	0.9733	0	0.3879
4-d-L-2	79244748	77726998	11659049700	0.9714	0	0.4059
8-d-L-1	49431634	48489388	7273408200	0.9721	0	0.4206
8-d-L-2	66182046	64999914	9749987100	0.975	0	0.3681
12-d-L-1	52382646	51457350	7718602500	0.9746	0	0.3822
12-d-L-2	53590782	52362554	7854383100	0.9746	0	0.4117
E-prepupa-1	58886916	57751916	8662787400	0.9745	0	0.4007
E-prepupa-2	54375816	53140264	7971039600	0.9725	0	0.428
L-prepupa-1	58059004	56925172	8538775800	0.9733	0	0.4151
L-prepupa-2	59339270	58427694	8764154100	0.9706	0	0.3959
E-pupa-1	59835734	58858570	8828785500	0.9765	0	0.3903
E-pupa-2	59173830	58049076	8707361400	0.9765	0	0.4059
L-pupa-1	65542098	64528908	9679336200	0.9776	0	0.3318
L-pupa-2	63506696	62474306	9371145900	0.9777	0	0.3411
F-adult-1	75581614	74607002	11191050300	0.9775	0	0.3509
F-adult-2	64103740	63000148	9450022200	0.9771	0	0.3828
M-adult-1	64522186	63401084	9510162600	0.977	0	0.3907
M-adult-2	66729608	65566996	9835049400	0.9785	0	0.3747
