# Supplementary material for: De novo transcriptome sequencing and analysis revealed the molecular basis of rapid fat accumulation by black soldier fly (Hermetia illucens, L.) for development of insectival biodiesel
Source: Biotechnol Biofuels. 2019 Aug 9;12:194. doi: 10.1186/s13068-019-1531-7 (PMC6688347; doi:10.1186/s13068-019-1531-7)
Supplement: Supplementary file 2 — Additional file 2: Table S2. The result of unigenes assemble. [file 13068_2019_1531_MOESM2_ESM.xlsx]

## Sheet: Sheet1
Table S2. The result of unigenes assemble
Sample	Total Number	Total Length(nt)	Mean Length(nt)	N50
E-egg-1	35257	22966236	651	1299
E-egg-2	34513	22075782	640	1261
L-egg-1	26801	19826513	740	1329
L-egg-2	31962	27173617	850	1736
1-d-L-1	23371	15270048	653	1178
1-d-L-2	24625	16009335	650	1196
4-d-L-1	22103	14006893	634	1045
4-d-L-2	23128	14993600	648	1073
8-d-L-1	17085	9559044	559	916
8-d-L-2	22213	11408487	514	885
12-d-L-1	17688	8615801	487	803
12-d-L-2	19298	12226479	634	1136
E-prepupa-1	25055	14563733	581	1035
E-prepupa-2	22868	15199596	665	1256
L-prepupa-1	31416	22011344	701	1338
L-prepupa-2	39797	27250993	685	1485
E-pupa-1	32376	20584676	636	1192
E-pupa-2	33291	21571773	648	1224
L-pupa-1	31336	16006850	511	878
L-pupa-2	29173	15918477	546	952
F-adult-1	24606	15055742	612	1041
F-adult-2	36639	31376911	856	1756
M-adult-1	31021	22895620	738	1423
M-adult-2	29151	22127699	759	1457
All	70475	74988057	1064	1749
