# Supplementary material for: De novo transcriptome sequencing and analysis revealed the molecular basis of rapid fat accumulation by black soldier fly (Hermetia illucens, L.) for development of insectival biodiesel
Source: Biotechnol Biofuels. 2019 Aug 9;12:194. doi: 10.1186/s13068-019-1531-7 (PMC6688347; doi:10.1186/s13068-019-1531-7)
Supplement: Supplementary file 8 — Additional file 8: Table S3. Differential expression unigenes. [file 13068_2019_1531_MOESM8_ESM.xlsx]

## Sheet: 1-d-L_VS_4-d-L
Table S3. Differentially expression unigenes
GeneID	length	ReadsMean 1-d-L	ReadsMean 4-d-L	baseMean 1-d-L	baseMean 4-d-L	log2Ratio(4-d-L/1-d-L)	Up-Down-Regulation(4-d-L/1-d-L)	P-value	FDR
CL10.Contig1_All	605	0	48	0.001	46.7469	15.5126	up	0.000312519	0.0029428
CL100.Contig7_All	734	3.5	79	3.13991	79.4156	4.66063	up	3.58777e-07	5.60397e-06
CL100.Contig8_All	757	14	868.5	13.0136	886.846	6.09059	up	7.72677e-25	3.66581e-23
CL10010.Contig1_All	1427	70	12.5	63.8878	13.1927	-2.2758	down	1.29256e-05	0.00016002
CL10012.Contig1_All	1279	33215	5073.5	30371.6	5165.75	-2.55568	down	7.25496e-30	4.26363e-28
CL10018.Contig2_All	2007	0.5	11.5	0.435588	12.2922	4.81863	up	0.00319284	0.0233912
CL10022.Contig1_All	1755	415.5	135.5	379.815	139.624	-1.44375	down	1.99281e-07	3.22045e-06
CL10022.Contig2_All	1749	276	108	253.519	110.635	-1.19629	down	7.70578e-05	0.000828775
CL10029.Contig1_All	1089	10	30.5	9.02954	31.8665	1.81932	up	0.00692307	0.0456954
CL1003.Contig10_All	547	0.5	1201.5	0.435588	1251.14	11.488	up	2.65223e-112	1.04159e-109
CL1003.Contig1_All	640	0.5	516	0.480986	536.84	10.1243	up	1.51635e-74	3.05015e-72
CL1003.Contig2_All	548	2.5	9250	2.22334	9447.14	12.0529	up	1.0489e-52	1.27839e-50
CL1003.Contig3_All	461	0.5	737	0.480986	760.678	10.6271	up	3.12569e-79	6.99857e-77	:
CL1003.Contig4_All	627	0	102	0.001	107.695	16.7166	up	4.57854e-25	2.19322e-23
CL1003.Contig6_All	537	0	4116	0.001	4218.46	22.0083	up	1.8274e-64	2.87064e-62
CL1003.Contig7_All	571	0.5	2503	0.480986	2601.13	12.4009	up	8.05891e-147	5.8644e-144
CL1003.Contig8_All	424	0.5	333.5	0.480986	369.845	9.58671	up	5.19612e-09	1.00242e-07
CL1003.Contig9_All	558	0.5	1132	0.435588	1158.81	11.3774	up	7.54216e-45	7.37567e-43
CL10032.Contig2_All	3813	37.5	3	34.3942	3.2296	-3.41274	down	1.79632e-05	0.000216904
CL1004.Contig1_All	727	6	2037	5.40865	2137.65	8.62654	up	2.99387e-124	1.41091e-121
CL1004.Contig2_All	982	14	8325.5	12.9228	8664	9.38897	up	6.19631e-177	9.58163e-174
CL1004.Contig3_All	769	18	5941	16.6345	6115.22	8.52208	up	1.30286e-76	2.82761e-74
CL10041.Contig2_All	1398	366	143.5	333.378	151.755	-1.13541	down	2.59318e-05	0.00030364
CL10048.Contig2_All	3406	160	296	147.015	313.551	1.09274	up	8.4629e-05	0.000903105
CL10050.Contig1_All	965	0.5	81.5	0.480986	82.019	7.41382	up	4.8207e-10	1.02998e-08
CL10052.Contig1_All	1703	51	118	46.5637	122.28	1.39291	up	0.000119984	0.00124079
CL10052.Contig2_All	2194	73.5	186	66.9823	189.326	1.49902	up	0.00013017	0.00133496
CL10053.Contig2_All	1506	1.5	68	1.35216	71.7967	5.73058	up	6.72589e-15	2.04559e-13
CL1006.Contig2_All	787	177.5	352.5	162.715	360.387	1.1472	up	0.000154202	0.00155881
CL1006.Contig3_All	731	204.5	423.5	186.327	433.126	1.21695	up	8.16658e-05	0.000873744
CL10072.Contig1_All	1565	6	24	5.49944	26.3647	2.26125	up	0.00480824	0.0333189
CL10072.Contig3_All	2523	24.5	69.5	22.615	71.388	1.6584	up	0.00021717	0.00212376
CL10073.Contig1_All	807	571.5	244	523.754	255.988	-1.03281	down	4.06712e-05	0.00046085
CL10073.Contig2_All	966	738.5	306	676.549	320.798	-1.07653	down	9.94995e-06	0.000125761
CL10077.Contig1_All	1071	56.5	3	51.8091	3.2296	-4.00378	down	1.43214e-08	2.6364e-07
CL10078.Contig3_All	965	1	31	0.916574	32.3168	5.13989	up	2.39119e-07	3.82428e-06
CL10079.Contig1_All	834	3	206.5	2.74972	216.058	6.29599	up	4.58188e-36	3.30503e-34
CL10079.Contig2_All	741	5	93	4.58287	99.4138	4.43912	up	9.45662e-16	3.01703e-14
CL1008.Contig10_All	2275	2.5	17.5	2.31413	17.8716	2.94912	up	0.00349449	0.0252767
CL1008.Contig9_All	2343	4.5	22	4.10188	22.804	2.47493	up	0.00360419	0.0259828
CL10087.Contig1_All	1033	209.5	85.5	192	86.3251	-1.15325	down	0.000466923	0.00423009
CL10087.Contig2_All	1065	343.5	101.5	313.186	103.198	-1.60161	down	5.69372e-08	9.83051e-07
CL10090.Contig1_All	634	498	1619	456.227	1645.08	1.85033	up	2.59935e-05	0.000304219
CL10090.Contig2_All	829	2646.5	14459.5	2421.74	14787.5	2.61026	up	3.3885e-11	7.96547e-10
CL10093.Contig1_All	3378	62	194	56.7368	203.041	1.83941	up	1.58041e-08	2.89857e-07
CL10107.Contig1_All	1827	115.5	231.5	105.524	248.778	1.23729	up	0.000181385	0.00180557
CL10107.Contig2_All	1952	168.5	357	153.603	371.478	1.27407	up	1.99413e-06	2.80329e-05
CL1011.Contig1_All	1473	31.5	140.5	28.8494	145.886	2.33823	up	5.22634e-10	1.11472e-08
CL1011.Contig3_All	3593	81	371	74.0155	389.717	2.39653	up	1.51701e-16	5.04477e-15
CL1011.Contig4_All	727	28	176	25.5733	185.599	2.85948	up	1.09189e-14	3.29653e-13
CL10111.Contig2_All	3175	2	15	1.78775	16.324	3.19077	up	0.00536111	0.0366566
CL10111.Contig3_All	2422	6.5	35	5.93503	36.447	2.61847	up	0.000145873	0.00148188
CL10112.Contig2_All	568	843	369	772.763	379.294	-1.02671	down	3.06019e-05	0.000353803
CL10114.Contig1_All	767	44	2267	40.6016	2393.17	5.88124	up	2.57752e-93	7.16536e-91
CL10114.Contig2_All	447	341	3584.5	312.279	3678.04	3.55803	up	1.12872e-20	4.51882e-19
CL10114.Contig3_All	764	549.5	6281.5	503.68	6547.85	3.70044	up	2.96445e-55	3.85012e-53
CL10114.Contig4_All	801	36.5	2761	33.1145	2925.51	6.46508	up	1.13884e-106	4.02521e-104
CL10121.Contig1_All	1855	261.5	62.5	240.342	65.4358	-1.87694	down	3.02796e-09	5.9481e-08
CL10134.Contig2_All	2167	1	60	0.916574	64.768	6.14289	up	1.06506e-13	3.00985e-12
CL10135.Contig2_All	564	31256.5	9716.5	28592	9883.27	-1.53255	down	3.25113e-12	8.30111e-11
CL10136.Contig1_All	2591	9	43.5	7.97677	46.5653	2.54538	up	5.2629e-05	0.000584348
CL10136.Contig2_All	3400	17.5	106	15.9719	105.843	2.72831	up	0.000869753	0.00738723
CL10138.Contig1_All	1170	74	810	67.4633	836.274	3.6318	up	8.19697e-39	6.5953e-37
CL1014.Contig1_All	4266	182	19	166.362	20.1022	-3.0489	down	1.07419e-14	3.24505e-13
CL1014.Contig2_All	3810	173	27.5	158.068	29.3407	-2.42957	down	8.24803e-11	1.89215e-09
CL10143.Contig2_All	6753	18.5	46	17.1155	48.1129	1.49112	up	0.00466185	0.0324539
CL10145.Contig10_All	1304	11.5	37.5	10.4271	38.8744	1.89848	up	0.00197374	0.0153227
CL10145.Contig2_All	437	3.5	22.5	3.23071	23.7821	2.87996	up	0.0010909	0.00906631
CL10145.Contig4_All	1299	38	111	34.739	112.457	1.69475	up	0.0003307	0.0030969
CL10145.Contig5_All	771	19	67.5	17.5511	70.2906	2.00177	up	2.60595e-05	0.000304847
CL10145.Contig8_All	1466	25.5	188	23.3953	198.165	3.08241	up	7.41172e-17	2.49833e-15
CL10147.Contig2_All	558	0	26	0.001	27.462	14.7451	up	9.66315e-08	1.62309e-06
CL10148.Contig2_All	1805	4.5	25.5	3.96569	26.3079	2.72985	up	0.000939881	0.007928
CL10150.Contig1_All	2990	1.5	15.5	1.30676	16.9502	3.69723	up	0.00211003	0.0162532
CL10153.Contig1_All	497	7	29	6.50682	29.8118	2.19586	up	0.00190981	0.0148777
CL10156.Contig2_All	1200	199.5	47	182.925	49.0135	-1.9	down	3.12474e-08	5.55194e-07
CL10157.Contig2_All	501	10	103	9.02954	105.956	3.55267	up	1.64788e-13	4.57587e-12
CL10160.Contig2_All	2046	102.5	26.5	94.0169	26.8566	-1.80765	down	3.42984e-05	0.000393347
CL10161.Contig2_All	989	79.5	29.5	72.4363	30.79	-1.23425	down	0.00509019	0.0350658
CL10167.Contig1_All	1760	45	6.5	40.8826	7.2614	-2.49317	down	9.00097e-05	0.000954555
CL10167.Contig2_All	1836	95.5	27.5	87.7371	28.9888	-1.59769	down	0.000174934	0.00174704
CL10174.Contig2_All	1442	102.5	29.5	94.1077	32.1976	-1.54736	down	0.000110262	0.0011472
CL10178.Contig2_All	2412	61	13	55.457	13.9949	-1.98647	down	0.000165113	0.00165789
CL1018.Contig10_All	866	690.5	12864	629.512	13677.5	4.44143	up	6.23631e-54	7.79271e-52
CL1018.Contig11_All	903	59276	8680.5	54231	9004.64	-2.59038	down	3.02727e-31	1.87248e-29
CL1018.Contig12_All	880	21336.5	59192	19521.7	61070.5	1.6454	up	9.10277e-15	2.75494e-13
CL1018.Contig13_All	872	30060.5	58029	27499.2	61212.5	1.15444	up	5.41229e-08	9.38719e-07
CL1018.Contig15_All	899	35908	7256.5	32851.5	7527.79	-2.12566	down	3.49896e-22	1.51081e-20
CL1018.Contig16_All	864	109.5	362.5	99.298	391.211	1.97811	up	1.52699e-05	0.00018643
CL1018.Contig17_All	907	1049	3856.5	959.806	3963.82	2.04608	up	7.71742e-13	2.06869e-11
CL1018.Contig18_All	1194	30582.5	56566	27984.1	59009.5	1.07634	up	2.52291e-07	4.02714e-06
CL1018.Contig19_All	919	904.5	3577	827.611	3672.69	2.14981	up	2.33557e-12	6.03189e-11
CL1018.Contig2_All	1174	6570	16125.5	6009.45	16495.4	1.45676	up	4.02402e-06	5.43749e-05
CL1018.Contig3_All	867	373	1195.5	341.519	1263.86	1.8878	up	1.85246e-15	5.81633e-14
CL1018.Contig4_All	866	1184	3728.5	1080.68	3892.36	1.8487	up	5.67037e-17	1.9192e-15
CL1018.Contig6_All	853	443	1387.5	404.907	1449.61	1.84001	up	2.3495e-15	7.33042e-14
CL1018.Contig7_All	941	11991	25249.5	10979.9	26303.7	1.2604	up	1.88292e-09	3.78135e-08
CL1018.Contig8_All	990	99.5	1415	90.8586	1478.07	4.02395	up	1.68931e-52	2.03884e-50
CL10187.Contig3_All	1563	13119.5	5199	11998.7	5401.06	-1.15156	down	8.79659e-08	1.4851e-06
CL10189.Contig1_All	1418	1537	480.5	1403.42	504.87	-1.47496	down	1.39029e-10	3.12425e-09
CL10204.Contig6_All	3065	16.5	43.5	14.8738	47.0931	1.66275	up	0.00375146	0.0268917
CL10209.Contig2_All	1909	6.5	28.5	5.93503	30.5932	2.36588	up	0.00144812	0.0116554
CL10212.Contig1_All	415	0	18	0.001	19.2017	14.2289	up	1.2462e-05	0.000154667
CL10212.Contig2_All	371	0.5	14.5	0.435588	15.5218	5.15519	up	0.000556365	0.00494621
CL10212.Contig3_All	370	0	40	0.001	43.0613	15.3941	up	2.17961e-11	5.21788e-10
CL10212.Contig5_All	323	5.5	129.5	4.97306	134.22	4.75433	up	3.64004e-21	1.4923e-19
CL10212.Contig6_All	314	0.5	30.5	0.435588	30.8108	6.14433	up	8.0215e-08	1.36167e-06
CL10212.Contig7_All	369	0	21	0.001	21.9034	14.4189	up	2.18083e-06	3.051e-05
CL10213.Contig1_All	2576	159.5	9	145.853	9.33689	-3.96543	down	5.77419e-18	2.04967e-16
CL10213.Contig2_All	3020	334.5	13.5	306.072	14.2693	-4.42289	down	6.2342e-32	3.93981e-30
CL10214.Contig1_All	526	4	5717.5	3.71169	5813.99	10.6132	up	2.41438e-35	1.68983e-33
CL10214.Contig2_All	937	18.5	39103	17.0247	39481.7	11.1793	up	5.42034e-27	2.81738e-25
CL10214.Contig3_All	874	104	1114	95.0513	1128.88	3.57004	up	6.69057e-09	1.27875e-07
CL10214.Contig4_All	522	1	99	0.871175	97.6031	6.80782	up	2.34762e-05	0.000277117
CL10214.Contig5_All	474	2	147.5	1.83315	150.783	6.362	up	7.86477e-22	3.34628e-20
CL10214.Contig6_All	504	0	568	0.001	574.169	19.1311	up	2.58177e-20	1.01231e-18
CL10218.Contig1_All	1111	23	0.5	21.2174	0.45029	-5.55825	down	5.09418e-05	0.000567226
CL10218.Contig3_All	317	32.5	2.5	29.6298	2.60336	-3.5086	down	5.76178e-05	0.000634424
CL1022.Contig2_All	759	14.5	60.5	13.1314	62.403	2.24859	up	1.35648e-05	0.000167429
CL1022.Contig3_All	2741	17	55	15.4002	55.5143	1.84991	up	0.00105792	0.0088189
CL10222.Contig2_All	1756	348.5	132	318.813	135.944	-1.2297	down	1.55148e-05	0.000189093
CL10222.Contig5_All	1766	414	117.5	379.552	117.431	-1.69249	down	5.37001e-09	1.03556e-07
CL10222.Contig7_All	1784	381.5	149.5	348.107	153.992	-1.17668	down	2.26487e-05	0.000268474
CL10225.Contig2_All	1789	22.5	1.5	20.5094	1.35087	-3.92433	down	0.000620592	0.00544771
CL10227.Contig1_All	916	50	335.5	45.3747	342.79	2.91736	up	2.89294e-11	6.84607e-10
CL10227.Contig2_All	931	118.5	533.5	108.728	549.609	2.33769	up	3.55502e-18	1.27566e-16
CL10234.Contig2_All	714	34.5	0	31.2359	0.001	-14.9309	down	3.19252e-08	5.6683e-07
CL10238.Contig1_All	1755	3.5	1288	3.09451	1359.65	8.77931	up	7.65432e-108	2.74463e-105
CL10247.Contig2_All	2594	19432	60766	17808.4	60939.3	1.77481	up	0.00410895	0.0291169
CL10249.Contig1_All	1517	125.5	15.5	114.871	16.5983	-2.79091	down	1.54663e-10	3.46141e-09
CL1025.Contig2_All	1929	327.5	137	299.883	142.382	-1.07463	down	0.000144329	0.00146891
CL10254.Contig1_All	2480	61.5	5	55.8472	4.8548	-3.524	down	8.36651e-08	1.41684e-06
CL10254.Contig3_All	2395	21.5	1.5	19.5474	1.35087	-3.85502	down	0.000943968	0.00795883
CL10254.Contig4_All	2704	141	5.5	129.237	5.48105	-4.55942	down	1.26711e-18	4.62391e-17
CL10254.Contig5_All	2734	317.5	13.5	291.489	13.7414	-4.40684	down	1.72109e-30	1.04113e-28
CL10254.Contig6_All	3206	258.5	7	235.232	7.53574	-4.96419	down	9.4487e-31	5.77936e-29
CL10254.Contig7_All	2422	68.5	1.5	62.3086	1.52682	-5.35083	down	3.56453e-12	9.04997e-11
CL10257.Contig2_All	1143	2	17.5	1.87855	19.4552	3.37247	up	0.00471368	0.0327594
CL1026.Contig1_All	2708	60	180	55.403	190.609	1.78258	up	7.23614e-08	1.235e-06
CL10267.Contig2_All	857	8	35.5	7.2418	36.3694	2.32831	up	0.000431771	0.00394121
CL10268.Contig1_All	1887	19.5	220	17.7597	228.568	3.68594	up	5.51037e-23	2.44328e-21
CL10268.Contig2_All	1906	66.5	381.5	60.9749	408.498	2.74404	up	6.52057e-14	1.87156e-12
CL10268.Contig3_All	1699	199	1423	182.171	1528.21	3.06848	up	6.25853e-13	1.68953e-11
CL10269.Contig17_All	3425	30	174	27.361	185.029	2.75756	up	7.52856e-14	2.15338e-12
CL10269.Contig18_All	2179	5	29	4.67367	30.1637	2.69019	up	0.000360696	0.00335432
CL10269.Contig31_All	1153	4	26.5	3.75709	27.7363	2.88409	up	0.00035255	0.0032866
CL10269.Contig32_All	4780	24	53	21.9524	54.7689	1.31898	up	0.00664291	0.0440809
CL10269.Contig34_All	3000	79	191.5	72.1824	205.364	1.50847	up	3.1076e-06	4.2632e-05
CL10269.Contig40_All	4887	8	27	7.2418	27.4828	1.92411	up	0.00713403	0.0468249
CL10269.Contig7_All	1391	9.5	32	8.77555	33.0414	1.91271	up	0.00341443	0.0247809
CL10271.Contig1_All	1626	6.5	48	5.93503	50.09	3.0772	up	1.00723e-06	1.47984e-05
CL10271.Contig2_All	1632	10	34.5	9.21114	36.5246	1.98742	up	0.00201084	0.0155692
CL10274.Contig1_All	1256	82	0	75.1137	0.001	-16.1968	down	1.61873e-17	5.63684e-16
CL10276.Contig1_All	1078	19	1	17.2787	1.25249	-3.78613	down	0.00102524	0.00857973
CL10276.Contig2_All	1432	145	2	132.041	2.15307	-5.93844	down	1.77636e-23	7.99086e-22
CL10278.Contig2_All	2465	13	0.5	11.9155	0.626244	-4.24997	down	0.00552568	0.0376104
CL10279.Contig2_All	4989	5.5	25	5.06386	25.3298	2.32252	up	0.00272339	0.0203475
CL10281.Contig1_All	1477	144.5	40.5	132.513	42.4559	-1.6421	down	8.94975e-06	0.000114022
CL10282.Contig1_All	428	0	11.5	0.001	11.2364	13.4559	up	0.00328615	0.0239659
CL10286.Contig2_All	1636	17.5	69	16.1535	69.53	2.10579	up	0.000518819	0.00464833
CL10287.Contig1_All	618	20.5	61.5	18.6763	65.415	1.80842	up	0.000243716	0.00235359
CL10293.Contig1_All	859	19.5	1	17.7143	1.25249	-3.82205	down	0.000828286	0.00708121
CL10294.Contig2_All	292	1.5	15	1.44296	15.6201	3.43631	up	0.00300324	0.0222004
CL103.Contig1_All	876	0	119.5	0.001	121.344	16.8887	up	3.24623e-17	1.11165e-15
CL103.Contig2_All	730	3	420.5	2.65892	423.21	7.31439	up	1.19103e-12	3.15332e-11
CL10300.Contig2_All	4789	81	31.5	74.1063	35.5824	-1.05843	down	0.0075152	0.0490083
CL10303.Contig1_All	1362	2603.5	77	2380.24	82.3652	-4.85293	down	1.65153e-72	3.21742e-70
CL10303.Contig2_All	1357	926.5	23	848.548	25.2881	-5.06846	down	5.08603e-59	7.25279e-57
CL10305.Contig2_All	2401	70	22	64.024	22.2761	-1.52312	down	0.00204417	0.0157951
CL10307.Contig2_All	456	5	26	4.53747	27.638	2.60669	up	0.00111325	0.00923348
CL1031.Contig4_All	876	75.5	28.5	68.8608	29.3616	-1.22976	down	0.00706975	0.0464894
CL10313.Contig1_All	6816	548.5	138.5	501.084	147.076	-1.76849	down	1.71409e-11	4.13345e-10
CL10319.Contig6_All	1825	113.5	45	103.418	46.6845	-1.14748	down	0.00284213	0.021158
CL10323.Contig1_All	2109	93	14.5	84.3788	15.3458	-2.45904	down	2.02045e-07	3.2598e-06
CL10324.Contig1_All	359	232.5	711	213.081	738.846	1.79387	up	3.61529e-13	9.85108e-12
CL10324.Contig2_All	221	8.5	58	7.76818	60.3275	2.95717	up	2.12911e-07	3.42505e-06
CL10324.Contig5_All	384	1253.5	527	1144.23	550.09	-1.05663	down	4.74983e-06	6.34718e-05
CL10324.Contig6_All	354	229.5	437.5	210.195	457.523	1.12212	up	1.14532e-05	0.000143152
CL10326.Contig3_All	4671	126	249.5	115.125	263.58	1.19504	up	4.20296e-05	0.000474937
CL10335.Contig1_All	3220	40.5	10.5	37.0078	11.3916	-1.69986	down	0.00512227	0.0352495
CL10336.Contig10_All	581	0	612.5	0.001	618.116	19.2375	up	3.40726e-19	1.27439e-17
CL10336.Contig1_All	852	0	737	0.001	745.194	19.5073	up	1.24876e-21	5.2634e-20
CL10336.Contig2_All	480	0	87	0.001	87.8519	16.4228	up	1.44911e-12	3.80404e-11
CL10336.Contig3_All	851	0	100.5	0.001	104.057	16.667	up	1.29961e-24	6.10718e-23
CL10336.Contig4_All	1070	1	473	0.871175	485.447	9.12213	up	1.70603e-42	1.56332e-40
CL10336.Contig5_All	816	0.5	265.5	0.435588	269.192	9.27146	up	1.31449e-18	4.78623e-17
CL10336.Contig6_All	681	8.5	74	7.58659	75.6165	3.31718	up	7.14948e-10	1.50544e-08
CL10336.Contig7_All	1381	0	330.5	0.001	336.351	18.3596	up	7.89775e-25	3.74334e-23
CL10336.Contig8_All	649	2	37	1.83315	37.7203	4.36295	up	1.47468e-07	2.42109e-06
CL10336.Contig9_All	840	0	114	0.001	116.566	16.8308	up	4.15782e-24	1.91744e-22
CL1034.Contig3_All	2608	85	21.5	77.4094	22.1777	-1.8034	down	9.44349e-05	0.000996784
CL1034.Contig4_All	2524	64	17	58.116	18.1251	-1.68094	down	0.000753441	0.00649635
CL10341.Contig12_All	1206	1312.5	321.5	1198.21	331.061	-1.85571	down	1.39463e-14	4.1774e-13
CL10341.Contig14_All	855	15.5	42.5	14.1388	44.7849	1.66335	up	0.00328766	0.0239699
CL10341.Contig15_All	1196	309.5	98	282.885	102.157	-1.46943	down	5.4186e-07	8.27047e-06
CL10341.Contig3_All	1313	101	21.5	92.801	21.8258	-2.0881	down	3.59408e-06	4.89125e-05
CL10341.Contig6_All	908	481	115.5	439.783	123.196	-1.83584	down	1.04104e-11	2.55443e-10
CL10356.Contig2_All	911	37.5	84	34.3034	85.3261	1.31464	up	0.000978079	0.0082268
CL10360.Contig12_All	3740	66.5	21	60.9749	22.2553	-1.45407	down	0.00251191	0.0189969
CL10360.Contig13_All	2012	299.5	48	273.492	50.7938	-2.42878	down	2.3773e-14	6.98135e-13
CL10360.Contig4_All	1414	92	21	83.6892	21.3755	-1.96908	down	1.82875e-05	0.000220259
CL10360.Contig5_All	1900	150	65	137.577	67.5113	-1.02704	down	0.00316223	0.023192
CL10360.Contig6_All	1883	49.5	5.5	45.0753	5.48105	-3.03981	down	8.30541e-06	0.000106443
CL10360.Contig7_All	847	24	1.5	22.0886	1.35087	-4.03134	down	0.000321198	0.00301762
CL10360.Contig9_All	1882	112.5	18	102.456	18.4978	-2.46958	down	3.06363e-08	5.44727e-07
CL1039.Contig1_All	521	49	356.5	44.4581	371.731	3.06374	up	4.12506e-23	1.84058e-21
CL1039.Contig2_All	512	11.5	166	10.4271	174.306	4.06321	up	1.61615e-21	6.78303e-20
CL1039.Contig3_All	505	38.5	388.5	35.5832	399.67	3.48954	up	8.16246e-24	3.72604e-22
CL1039.Contig4_All	535	23.5	468.5	21.2444	494.767	4.54159	up	8.71255e-43	8.04334e-41
CL1043.Contig1_All	1417	3713	1506.5	3393.25	1537.6	-1.14198	down	3.9658e-07	6.15558e-06
CL1043.Contig3_All	368	300	130	275.063	128.512	-1.09786	down	0.0057845	0.0391031
CL1043.Contig5_All	367	214.5	80.5	196.128	78.4791	-1.32142	down	0.00191981	0.0149439
CL1046.Contig1_All	2780	336.5	130.5	307.179	134.593	-1.19047	down	2.95467e-05	0.000342243
CL105.Contig1_All	1450	174	17326	159.03	18027.4	6.82475	up	4.04224e-138	2.63187e-135
CL105.Contig2_All	1329	68	0.5	62.1908	0.45029	-7.10971	down	9.52523e-14	2.71039e-12
CL1050.Contig1_All	3704	66	5.5	60.6301	6.53678	-3.21338	down	2.95751e-08	5.26994e-07
CL1052.Contig7_All	1297	259.5	107.5	236.103	114.056	-1.04968	down	0.000265472	0.00254481
CL1057.Contig1_All	1281	137.5	31.5	125.779	34.5267	-1.86511	down	5.83482e-07	8.87837e-06
CL1058.Contig1_All	233	0	36.5	0.001	37.9738	15.2127	up	2.23006e-10	4.91976e-09
CL1061.Contig3_All	1516	22	61.5	19.983	64.3593	1.68737	up	0.000483961	0.00436925
CL1062.Contig11_All	748	20	2.5	18.4223	2.25145	-3.03253	down	0.00623773	0.0417054
CL1062.Contig13_All	761	15	0	13.6578	0.001	-13.7374	down	0.000520964	0.00466585
CL1062.Contig16_All	1024	10	0	9.12034	0.001	-13.1549	down	0.00704044	0.0463151
CL1062.Contig4_All	754	54.5	1.5	49.9306	1.52682	-5.03132	down	9.52498e-10	1.97952e-08
CL1062.Contig6_All	1000	25.5	245	23.0775	247.563	3.42323	up	3.5511e-07	5.55194e-06
CL1062.Contig7_All	770	84.5	9	77.1554	10.0407	-2.94191	down	9.25806e-09	1.73463e-07
CL1062.Contig9_All	996	33.5	7.5	30.5009	7.45816	-2.03196	down	0.00561926	0.0381476
CL107.Contig1_All	805	259	547	237.211	552.441	1.21965	up	0.00746502	0.0487003
CL107.Contig2_All	1347	637	1384.5	582.269	1403.45	1.26922	up	0.00225891	0.0172816
CL1073.Contig4_All	938	90	224	81.9469	234.457	1.51656	up	6.86521e-07	1.03602e-05
CL1076.Contig2_All	2006	20	69.5	18.2861	74.3792	2.02415	up	2.43167e-05	0.000286217
CL1081.Contig1_All	436	2390	4681	2187.62	4936.32	1.17408	up	5.9605e-08	1.02768e-06
CL1087.Contig1_All	2563	92	9.5	83.5984	11.7227	-2.83417	down	1.07515e-08	2.00156e-07
CL1087.Contig3_All	2571	115	5	104.77	5.38267	-4.28277	down	1.47335e-15	4.64071e-14
CL1089.Contig23_All	5855	0	16	0.001	16.3448	13.9965	up	5.26567e-05	0.000584348
CL1093.Contig3_All	1311	335	86.5	306.326	87.2257	-1.81224	down	2.30261e-09	4.59713e-08
CL1093.Contig4_All	2150	193.5	54	177.062	55.6695	-1.6693	down	1.04465e-06	1.52891e-05
CL1094.Contig7_All	1200	73.5	25	67.4363	26.2095	-1.36343	down	0.00313736	0.0230472
CL1095.Contig1_All	683	43	453	39.5489	478.52	3.59687	up	7.04452e-32	4.43491e-30
CL1095.Contig2_All	393	52.5	657.5	48.1428	694.008	3.84956	up	4.51819e-40	3.81525e-38
CL1095.Contig3_All	2259	919	4898	840.062	5219.02	2.63521	up	8.15677e-22	3.46754e-20
CL1097.Contig1_All	701	150	282.5	137.305	290.66	1.08195	up	7.03824e-05	0.000764092
CL1099.Contig1_All	1025	92.5	31	84.488	30.7332	-1.45895	down	0.00112766	0.00934515
CL1099.Contig2_All	1078	242	97	222.083	100.201	-1.14821	down	0.000196388	0.00193892
CL1101.Contig1_All	1471	280.5	3430	256.441	3543.83	3.78861	up	3.89074e-47	4.04465e-45
CL1101.Contig2_All	1421	425	3104.5	388.681	3234.85	3.05704	up	8.6084e-39	6.89271e-37
CL1105.Contig1_All	324	17.5	1463	15.9719	1573.74	6.62251	up	1.1572e-27	6.21737e-26
CL1105.Contig2_All	620	13.5	15319	12.2149	16133.2	10.3672	up	8.70617e-205	3.59006e-201
CL1105.Contig3_All	861	24.5	4909.5	22.4788	5241.52	7.86528	up	4.93311e-65	7.92549e-63
CL1105.Contig4_All	561	26.5	21552	24.3573	22746.1	9.86705	up	6.88318e-206	3.406e-202
CL1105.Contig5_All	587	320.5	13840.5	292.468	14492	5.63083	up	5.61279e-106	1.96977e-103
CL1105.Contig6_All	424	148.5	11702	135.044	12074.1	6.48234	up	3.118e-77	6.79683e-75
CL1105.Contig7_All	523	877.5	11866	800.957	12109.2	3.91824	up	4.09533e-15	1.26026e-13
CL1107.Contig3_All	2830	54.5	10.5	49.7036	11.2156	-2.14784	down	0.000160198	0.00161284
CL1108.Contig1_All	1538	131.5	870.5	120.007	892.694	2.89504	up	2.72218e-15	8.46647e-14
CL1108.Contig2_All	1518	102	788	93.5359	817.341	3.12734	up	6.25883e-32	3.95033e-30
CL111.Contig5_All	3421	60.5	120.5	55.6116	124.18	1.15897	up	0.000812276	0.00695636
CL1111.Contig1_All	2699	20	67	18.2861	70.3682	1.94418	up	4.91759e-05	0.000548922
CL1111.Contig2_All	3375	21.5	57	19.5928	58.5471	1.57927	up	0.00117014	0.00965034
CL1115.Contig2_All	413	27.5	5.5	24.8199	5.83296	-2.0892	down	0.00757236	0.0493355
CL1115.Contig3_All	772	120	19	109.036	19.7503	-2.46485	down	1.19709e-08	2.21689e-07
CL1115.Contig4_All	765	99	27	90.2414	27.8347	-1.6969	down	8.10231e-05	0.000867431
CL1120.Contig2_All	1536	145.5	49.5	133.475	49.3294	-1.43605	down	0.00015436	0.00156009
CL113.Contig4_All	682	11.5	49.5	10.5179	50.2092	2.25511	up	5.46197e-05	0.000604506
CL1131.Contig2_All	1479	152	44.5	139.637	46.2342	-1.59465	down	1.23924e-05	0.000153958
CL1132.Contig2_All	1320	145.5	26	132.703	28.1658	-2.23619	down	6.40042e-09	1.22424e-07
CL1132.Contig3_All	2435	1556	233	1421.65	250.656	-2.50378	down	1.73046e-25	8.44463e-24
CL1133.Contig1_All	550	9	160	8.11297	176.468	4.44304	up	2.13233e-05	0.000253823
CL1133.Contig2_All	780	80.5	896.5	73.5799	955.171	3.69838	up	5.2695e-32	3.33868e-30
CL1133.Contig3_All	934	92	3547	84.461	3730.31	5.46487	up	8.59455e-92	2.32396e-89
CL1138.Contig1_All	1257	137	54	125.434	59.1885	-1.08354	down	0.00125189	0.0102613
CL114.Contig3_All	1219	285	99	260.724	106.753	-1.28825	down	6.00713e-06	7.88046e-05
CL1145.Contig1_All	472	15	46.5	14.021	48.9151	1.80269	up	0.000897248	0.00760028
CL1146.Contig3_All	1921	59.5	154.5	54.6497	160.782	1.55682	up	3.81444e-06	5.17407e-05
CL1146.Contig7_All	1813	571.5	1241	523.89	1318.03	1.33105	up	9.98453e-09	1.86369e-07
CL1149.Contig1_All	958	1728	3445.5	1577.08	3557.08	1.17344	up	3.75963e-08	6.62528e-07
CL1149.Contig2_All	995	567	1281	517.7	1320.8	1.35122	up	2.11921e-09	4.24039e-08
CL1149.Contig3_All	973	638	1521	584.275	1581.45	1.43653	up	1.74975e-10	3.89661e-09
CL1150.Contig5_All	4161	103	39.5	94.0439	41.9072	-1.16614	down	0.00273174	0.0204068
CL1159.Contig9_All	2017	12	48.5	11.1805	49.6605	2.15112	up	9.94344e-05	0.00104301
CL1163.Contig1_All	1427	46.5	12	42.8704	11.8627	-1.85355	down	0.00291353	0.021618
CL1163.Contig2_All	1947	28	5	25.8003	4.67885	-2.46316	down	0.00453425	0.0316855
CL1163.Contig3_All	2025	66.5	13.5	60.9749	14.4452	-2.07762	down	5.86443e-05	0.000645009
CL1167.Contig2_All	747	30	2	27.3156	2.32902	-3.55193	down	6.48899e-05	0.000707725
CL117.Contig2_All	1653	133	5.5	120.815	5.30509	-4.50927	down	1.74424e-17	6.06695e-16
CL117.Contig5_All	1148	35	2	32.2617	2.32902	-3.79203	down	8.18045e-06	0.000104896
CL117.Contig7_All	1745	56	14	51.3735	14.5436	-1.82064	down	0.000935803	0.00790076
CL1172.Contig1_All	630	17	1.5	15.6272	1.70278	-3.19809	down	0.00529556	0.0362887
CL1172.Contig2_All	812	35	1	32.6249	1.07653	-4.92151	down	0.0011619	0.00959194
CL1172.Contig3_All	1256	370	46	337.77	47.937	-2.81683	down	3.43735e-19	1.28467e-17
CL1172.Contig4_All	1280	6.5	24	6.07123	25.4849	2.06958	up	0.0070963	0.0466206
CL1172.Contig5_All	1319	811.5	78	742.551	82.7379	-3.16587	down	8.42319e-31	5.15847e-29
CL1177.Contig2_All	291	31.5	5	28.7132	5.20671	-2.46327	down	0.00150834	0.012085
CL118.Contig3_All	1761	24	65.5	22.0886	67.4338	1.61017	up	0.000440414	0.00400845
CL118.Contig5_All	1554	81	152.5	74.2879	160.916	1.11511	up	0.000696013	0.00603695
CL1184.Contig1_All	651	157	51.5	143.811	52.0104	-1.46731	down	6.0368e-05	0.000661907
CL1184.Contig2_All	778	513	201	468.477	206.002	-1.18532	down	7.68653e-06	9.89213e-05
CL1191.Contig2_All	888	1.5	30.5	1.39756	31.1627	4.47884	up	1.23966e-06	1.7931e-05
CL1194.Contig2_All	2124	26.5	83	24.5389	86.3611	1.81531	up	2.22023e-05	0.000263589
CL1196.Contig1_All	477	847	164.5	776.384	172.251	-2.17226	down	1.89827e-17	6.58711e-16
CL1196.Contig2_All	743	1555	226.5	1422.5	241.46	-2.55858	down	4.01939e-26	2.02331e-24
CL1197.Contig4_All	2686	11.5	33	10.7903	33.942	1.65334	up	0.00708095	0.0465444
CL120.Contig3_All	1941	0	153	0.001	159.255	17.281	up	2.5418e-34	1.73723e-32
CL120.Contig5_All	3684	1	364.5	0.871175	383.863	8.78341	up	2.25817e-59	3.25776e-57
CL1203.Contig2_All	1866	15.5	40	14.2296	41.3018	1.53731	up	0.0063557	0.0423968
CL1205.Contig2_All	1418	118.5	20	108.546	21.7066	-2.3221	down	3.03995e-08	5.40905e-07
CL1205.Contig3_All	1429	185	28	169.612	29.4391	-2.52643	down	1.16651e-11	2.84487e-10
CL1205.Contig4_All	1541	86.5	14	78.9886	14.3677	-2.45882	down	6.71693e-07	1.01488e-05
CL1205.Contig5_All	1333	97.5	18	89.1617	17.794	-2.32503	down	9.37942e-07	1.38585e-05
CL1214.Contig2_All	1023	51	11	46.3367	12.0178	-1.94698	down	0.000538144	0.00480321
CL1214.Contig3_All	1008	76	28.5	69.5234	30.0654	-1.2094	down	0.00636629	0.0424503
CL1215.Contig1_All	583	49	104.5	44.2311	110.474	1.32058	up	0.000612844	0.00538407
CL1215.Contig2_All	540	157.5	56	143.702	59.758	-1.26588	down	0.000182169	0.00181191
CL1215.Contig4_All	895	41	8	37.8519	8.08441	-2.22715	down	0.000991301	0.00832245
CL1218.Contig6_All	1020	40	109	36.7084	111.712	1.6056	up	2.03175e-05	0.000242609
CL1225.Contig1_All	1009	3	17.5	2.70432	18.2235	2.75246	up	0.00569859	0.0385855
CL1225.Contig2_All	3773	24	57.5	21.9524	58.4696	1.41331	up	0.00263297	0.0197615
CL1226.Contig1_All	338	0.5	20	0.435588	21.1788	5.60351	up	2.37592e-05	0.000280123
CL1226.Contig2_All	688	2	21.5	1.78775	22.5296	3.65561	up	0.000262368	0.00251799
CL1226.Contig3_All	604	9	35	8.20377	36.9749	2.17219	up	0.000938342	0.00791949
CL1226.Contig4_All	526	12	126.5	11.2713	130.815	3.5368	up	9.3665e-16	2.99021e-14
CL1231.Contig1_All	1734	2.5	17	2.35953	17.7732	2.91313	up	0.0041165	0.0291662
CL1234.Contig1_All	1063	193.5	73.5	175.882	79.5651	-1.1444	down	0.000193418	0.0019138
CL1236.Contig2_All	1503	159.5	32.5	147.124	33.4917	-2.13516	down	3.82355e-06	5.185e-05
CL1237.Contig2_All	994	4638.5	1066.5	4239.25	1094.37	-1.95371	down	5.35787e-18	1.90736e-16
CL1237.Contig3_All	1490	4723.5	1465.5	4319.65	1514.58	-1.512	down	9.30492e-12	2.293e-10
CL1237.Contig4_All	1328	970	248	886.716	259.414	-1.77321	down	4.60018e-13	1.24798e-11
CL1238.Contig5_All	3467	46	11.5	41.89	11.7643	-1.83219	down	0.00252828	0.019112
CL1239.Contig4_All	859	95.5	8.5	87.4193	9.23851	-3.24222	down	2.00925e-10	4.45246e-09
CL1239.Contig5_All	841	55.5	3	50.9834	3.05365	-4.06142	down	2.11631e-08	3.83735e-07
CL1245.Contig5_All	2834	20	0	18.2407	0.001	-14.1549	down	3.98198e-05	0.000452101
CL1248.Contig3_All	3077	95.5	26	86.8745	27.8139	-1.64313	down	9.56534e-05	0.00100771
CL1248.Contig4_All	1906	37	6	33.8678	6.28325	-2.43033	down	0.00065705	0.00573721
CL1248.Contig5_All	2000	175	18.5	160.809	19.1241	-3.07189	down	2.94196e-14	8.58354e-13
CL1248.Contig7_All	2177	188.5	73.5	171.617	76.5739	-1.16426	down	0.000338784	0.00316542
CL125.Contig1_All	4114	77.5	288.5	71.2842	298.879	2.06791	up	3.03845e-12	7.79428e-11
CL1252.Contig10_All	2349	93	23	84.969	24.2324	-1.81	down	3.89218e-05	0.000442649
CL1252.Contig6_All	1419	91	26.5	83.3174	27.2085	-1.61456	down	0.000270847	0.00258882
CL1252.Contig9_All	1646	268	114.5	244.144	119.128	-1.03522	down	0.000414517	0.00379914
CL1254.Contig1_All	750	128.5	244.5	117.848	253.799	1.10676	up	9.88498e-05	0.00103785
CL1254.Contig2_All	802	283.5	576	259.644	590.347	1.18503	up	1.53059e-05	0.000186777
CL1255.Contig1_All	982	0	39.5	0.001	38.7401	15.2415	up	0.000122047	0.00126035
CL1255.Contig2_All	981	0	59.5	0.001	59.039	15.8494	up	1.20971e-06	1.75338e-05
CL1255.Contig3_All	385	36.5	95.5	33.4323	100.785	1.59198	up	7.62224e-05	0.000821187
CL1255.Contig4_All	986	113	364	103.527	379.014	1.87224	up	1.70414e-11	4.11145e-10
CL1259.Contig1_All	1157	94.5	23.5	86.2304	26.2663	-1.71498	down	3.44465e-05	0.000394746
CL1260.Contig1_All	581	338	86.5	309.484	90.9207	-1.76718	down	1.54775e-09	3.14268e-08
CL1260.Contig2_All	581	558.5	135	509.523	142.517	-1.83802	down	3.57683e-12	9.07652e-11
CL1261.Contig1_All	2214	7.5	45.5	6.85161	46.9588	2.77688	up	7.8313e-06	0.00010068
CL1265.Contig1_All	1619	5.5	39.5	4.97306	42.963	3.11089	up	1.12328e-05	0.000140753
CL1265.Contig2_All	1608	19	79.5	17.1879	81.6255	2.24762	up	1.10568e-06	1.60966e-05
CL1266.Contig3_All	886	245.5	98.5	223.861	102.959	-1.12053	down	0.000189707	0.00188084
CL1266.Contig4_All	858	192	75.5	175.483	78.551	-1.15963	down	0.000354697	0.00330412
CL1269.Contig1_All	697	90.5	2.5	82.5187	2.60336	-4.98628	down	1.51172e-14	4.51173e-13
CL1269.Contig3_All	407	164	3.5	150.636	4.0318	-5.2235	down	5.40335e-24	2.48258e-22
CL1269.Contig4_All	443	1156.5	54	1055.82	57.429	-4.20044	down	2.8132e-50	3.14945e-48
CL1269.Contig5_All	399	332	7	302.214	8.41551	-5.16638	down	5.93506e-38	4.56741e-36
CL127.Contig2_All	2631	50.5	14.5	45.9465	15.6977	-1.5494	down	0.00391823	0.0279414
CL127.Contig3_All	3321	250	57.5	227.555	61.9887	-1.87614	down	1.98631e-09	3.98252e-08
CL1270.Contig1_All	637	574	36.5	525.705	39.0295	-3.75161	down	2.16203e-34	1.47972e-32
CL1270.Contig2_All	691	18202	170.5	16642.9	174.311	-6.5771	down	3.27851e-127	1.70769e-124
CL1271.Contig1_All	666	220.5	38.5	202.354	38.7193	-2.38576	down	1.92753e-11	4.6301e-10
CL1271.Contig2_All	715	1421	530	1300.09	546.105	-1.25136	down	9.40237e-08	1.58251e-06
CL1271.Contig5_All	668	338.5	8354	309.42	8938.29	4.85236	up	1.55007e-30	9.41132e-29
CL1274.Contig1_All	963	0.5	95	0.435588	95.9363	7.78297	up	6.12705e-12	1.52354e-10
CL1274.Contig2_All	599	1.5	1759.5	1.35216	1788.85	10.3696	up	1.70763e-30	1.03425e-28
CL1274.Contig3_All	891	0.5	2509	0.435588	2512.75	12.494	up	3.36643e-17	1.15042e-15
CL1282.Contig10_All	1201	0.5	16	0.435588	16.8726	5.27558	up	0.000245138	0.00236687
CL1284.Contig2_All	8910	93.5	282.5	85.3592	297.698	1.80223	up	1.09178e-09	2.25571e-08
CL1291.Contig2_All	960	1039	1959	949.597	2004.24	1.07767	up	0.000165142	0.00165789
CL1298.Contig3_All	3494	91.5	25.5	84.1616	28.4194	-1.56629	down	0.000145825	0.00148169
CL1301.Contig1_All	1081	34	220	30.9819	221.529	2.838	up	3.01764e-05	0.000349127
CL1301.Contig2_All	691	16.5	82	15.1462	83.525	2.46325	up	1.32099e-07	2.18035e-06
CL1301.Contig3_All	584	46	211.5	42.2078	226.191	2.42196	up	6.50165e-13	1.75421e-11
CL1301.Contig4_All	1236	151.5	594	138.293	601.103	2.11988	up	5.66657e-05	0.000625471
CL1301.Contig5_All	1003	76.5	187	69.5958	189.347	1.44396	up	0.00168721	0.0133411
CL1301.Contig7_All	519	22	91	20.3008	92.1581	2.18257	up	4.68138e-05	0.0005251
CL1301.Contig8_All	1008	143	533.5	130.48	547.85	2.06995	up	9.22294e-12	2.27394e-10
CL1301.Contig9_All	934	35	212	31.8531	219.603	2.78539	up	8.00378e-16	2.57176e-14
CL1305.Contig14_All	1745	48.5	10.5	43.8864	10.5118	-2.06176	down	0.000802617	0.0068784
CL1305.Contig7_All	1753	44.5	5.5	40.1293	5.657	-2.82654	down	0.000689365	0.00598349
CL1306.Contig2_All	1862	69.5	15	63.4976	15.6201	-2.02329	down	7.70802e-05	0.000828805
CL1309.Contig1_All	1480	22.5	50	20.464	52.419	1.357	up	0.00764997	0.0497756
CL1309.Contig4_All	2031	10.5	39	9.60133	39.3455	2.03489	up	0.000755476	0.00651048
CL1313.Contig1_All	580	29	175.5	26.8076	184.093	2.77972	up	2.75145e-14	8.04193e-13
CL1313.Contig2_All	604	51	941	46.4275	978.355	4.39731	up	1.87724e-53	2.31073e-51
CL1313.Contig3_All	620	61.5	374	56.392	386.788	2.77798	up	7.96973e-21	3.22458e-19
CL1313.Contig4_All	641	180.5	621	164.375	643.366	1.96865	up	1.15033e-14	3.4645e-13
CL1315.Contig2_All	1239	2792.5	5277.5	2552.88	5469.82	1.09937	up	1.90593e-07	3.08813e-06
CL1321.Contig1_All	2918	52	111.5	47.4803	116.075	1.28965	up	0.000434098	0.00396026
CL1321.Contig3_All	3009	34.5	93.5	31.8261	94.9374	1.57677	up	0.000422227	0.00386051
CL1322.Contig1_All	696	0	13.5	0.001	13.9174	13.7646	up	0.000242112	0.00234039
CL1326.Contig1_All	2261	621	220.5	568.466	230.25	-1.30388	down	2.74161e-07	4.34957e-06
CL1326.Contig2_All	2338	783	159.5	715.998	167.924	-2.09215	down	2.94208e-16	9.61577e-15
CL1328.Contig2_All	1163	103	35	93.8623	35.9191	-1.38579	down	0.000782824	0.00673092
CL1329.Contig1_All	394	9.5	161	8.59396	169.099	4.2984	up	2.40911e-22	1.0457e-20
CL1330.Contig2_All	1705	10	43	8.98415	46.291	2.36528	up	0.000129083	0.00132492
CL1333.Contig1_All	2460	21.5	72.5	19.1843	74.4416	1.95619	up	2.81139e-05	0.000327024
CL1333.Contig2_All	2459	21.5	79	19.6382	80.1194	2.02849	up	4.05998e-05	0.000460147
CL1335.Contig8_All	1086	24	83	22.1794	87.0649	1.97287	up	6.6345e-06	8.64617e-05
CL1337.Contig1_All	602	4.5	228	4.10188	238.06	5.85889	up	1.1189e-36	8.2146e-35
CL1337.Contig2_All	583	16	287	14.8468	304.918	4.3602	up	2.13726e-32	1.37527e-30
CL1337.Contig3_All	627	17	459	15.5364	483.22	4.95896	up	8.34084e-47	8.61649e-45
CL1337.Contig4_All	1107	42.5	2254.5	38.6139	2395.29	5.95493	up	1.11928e-79	2.51751e-77
CL1337.Contig5_All	327	0	54	0.001	57.605	15.8139	up	9.66479e-15	2.92146e-13
CL1337.Contig6_All	1184	12	1225	11.0443	1317.35	6.89819	up	4.31948e-29	2.45115e-27
CL1339.Contig1_All	681	0	100	0.001	105.366	16.685	up	1.19233e-24	5.61904e-23
CL1339.Contig2_All	2081	4.5	3959	4.10188	4051.91	9.9481	up	1.94391e-50	2.18615e-48
CL134.Contig3_All	2106	86	33.5	78.6438	34.5683	-1.18588	down	0.00603818	0.0405795
CL1340.Contig4_All	1573	73	25.5	67.1369	25.956	-1.37104	down	0.00412456	0.0292149
CL1342.Contig4_All	530	42.5	6.5	38.7501	6.90949	-2.48755	down	0.000195838	0.00193465
CL1342.Contig5_All	1071	111.5	40	101.903	40.7739	-1.32148	down	0.00101353	0.00849182
CL1342.Contig6_All	1104	67.5	23.5	62.1638	25.2106	-1.30205	down	0.00507166	0.0349625
CL1346.Contig6_All	1472	13.5	0.5	12.4872	0.626244	-4.31759	down	0.00426301	0.0300365
CL1347.Contig3_All	1800	1	17	0.871175	17.4213	4.32175	up	0.000489167	0.00440981
CL1349.Contig3_All	1658	12	172.5	10.9535	183.855	4.0691	up	4.09309e-22	1.75967e-20
CL1352.Contig1_All	721	1	51	0.961973	54.1994	5.81614	up	5.16291e-12	1.29224e-10
CL1352.Contig2_All	656	2.5	728	2.26874	753.628	8.37582	up	5.0333e-84	1.19169e-81
CL1352.Contig3_All	536	0.5	282.5	0.435588	285.206	9.35482	up	1.25547e-15	3.97469e-14
CL1352.Contig4_All	656	0.5	356.5	0.435588	358.711	9.68564	up	2.20598e-14	6.49365e-13
CL1356.Contig1_All	1430	1	13.5	0.961973	13.5655	3.8178	up	0.0032186	0.0235496
CL1358.Contig1_All	5058	30.5	4	27.7512	4.48209	-2.63031	down	0.000771604	0.00664138
CL1358.Contig2_All	5707	22	1	20.0738	1.07653	-4.22085	down	0.00028374	0.00269539
CL1358.Contig3_All	4932	24.5	0.5	22.2972	0.45029	-5.62986	down	2.70698e-05	0.00031577
CL1358.Contig4_All	5908	36.5	1.5	33.4323	1.70278	-4.29528	down	1.64468e-06	2.33391e-05
CL1359.Contig1_All	1132	58	12	53.2521	13.0944	-2.02389	down	0.000172468	0.00172373
CL1359.Contig2_All	1143	281	52	257.875	54.5721	-2.24044	down	2.57195e-12	6.62509e-11
CL1359.Contig4_All	1219	407.5	93	372.528	97.4783	-1.9342	down	1.11757e-11	2.72686e-10
CL1359.Contig5_All	1253	755.5	119.5	693.039	124.687	-2.47463	down	1.25123e-20	5.0012e-19
CL1362.Contig4_All	1044	95.5	277.5	87.2831	292.492	1.74462	up	3.51708e-09	6.86802e-08
CL1369.Contig2_All	2484	625	217	571.224	224.106	-1.34987	down	1.4529e-07	2.38771e-06
CL137.Contig1_All	3807	23	88.5	21.2174	91.6662	2.11114	up	1.03892e-06	1.5218e-05
CL137.Contig2_All	7746	30	124.5	27.6788	133.765	2.27284	up	3.20055e-08	5.68052e-07
CL1371.Contig3_All	3618	75	27	68.2891	27.4828	-1.31312	down	0.00493471	0.0340849
CL1381.Contig2_All	632	67	19	60.9111	20.982	-1.53755	down	0.000984436	0.00827465
CL1381.Contig4_All	1345	41	10.5	37.3071	11.3916	-1.71148	down	0.00459716	0.0320712
CL1381.Contig5_All	1341	129	25	117.875	26.3855	-2.15944	down	9.2902e-08	1.56523e-06
CL1385.Contig2_All	637	41	81.5	37.3979	84.4823	1.17569	up	0.00361634	0.0260553
CL1395.Contig2_All	2558	11.5	33.5	10.4725	34.7442	1.73017	up	0.00616871	0.0413109
CL1397.Contig1_All	1500	1505	479.5	1373.59	497.635	-1.46479	down	3.11958e-10	6.77045e-09
CL1397.Contig2_All	550	24.5	2.5	22.2972	2.4274	-3.19938	down	0.00121947	0.0100221
CL1397.Contig3_All	1558	869	71.5	794.006	75.4765	-3.39505	down	1.27583e-34	8.78055e-33
CL1403.Contig1_All	584	24	781.5	21.907	824.507	5.23407	up	1.61275e-61	2.39651e-59
CL1403.Contig2_All	662	7.5	120	6.76081	127.249	4.23431	up	5.34892e-18	1.90555e-16
CL1403.Contig3_All	620	3	33	2.70432	35.1737	3.70116	up	4.99073e-06	6.63861e-05
CL1403.Contig4_All	729	147	2704.5	133.601	2844.36	4.4121	up	3.29559e-66	5.43585e-64
CL1403.Contig5_All	331	4	73	3.5301	75.0679	4.41041	up	7.23175e-13	1.94377e-11
CL1409.Contig2_All	3284	32	4	29.1034	4.48209	-2.69894	down	0.000466846	0.00423009
CL1409.Contig3_All	3360	30.5	0.5	27.7058	0.45029	-5.94319	down	1.68144e-06	2.38403e-05
CL1409.Contig4_All	3338	68	10.5	62.2816	11.2156	-2.4733	down	4.37058e-06	5.86414e-05
CL1409.Contig5_All	3603	88	4.5	80.3861	4.75642	-4.079	down	3.83339e-12	9.68782e-11
CL1413.Contig1_All	2080	86.5	29.5	79.4879	33.0774	-1.26489	down	0.00153999	0.0123167
CL1413.Contig2_All	2055	166	49	151.924	52.3982	-1.53576	down	7.65466e-06	9.86395e-05
CL1414.Contig1_All	553	3	410	2.61353	427.654	7.3543	up	2.82376e-59	4.05008e-57
CL1414.Contig2_All	499	24.5	271	22.0702	283.471	3.68303	up	1.36018e-25	6.65078e-24
CL1419.Contig1_All	1885	28.5	176	26.3267	182.784	2.79554	up	1.80793e-14	5.36985e-13
CL1423.Contig2_All	782	0.5	17.5	0.480986	17.6956	5.20125	up	0.000120313	0.00124393
CL1423.Contig3_All	894	4	58	3.75709	58.392	3.95808	up	1.6759e-06	2.37686e-05
CL1430.Contig2_All	1847	13	57	11.9155	60.4826	2.34369	up	1.27067e-05	0.000157427
CL1430.Contig5_All	2001	36	172	32.9059	183.932	2.48276	up	6.16185e-12	1.53143e-10
CL1430.Contig6_All	1997	31	91.5	28.3684	98.0629	1.78942	up	2.12138e-05	0.00025258
CL1432.Contig3_All	2120	24	3	22.0886	2.87769	-2.94032	down	0.00255908	0.0193006
CL1434.Contig1_All	857	1.5	290.5	1.39756	302.968	7.76011	up	8.31255e-50	9.20202e-48
CL1434.Contig2_All	845	1.5	203.5	1.44296	209.309	7.18046	up	4.05832e-38	3.15751e-36
CL1434.Contig3_All	868	7.5	1032.5	6.85161	1072.9	7.29086	up	1.62486e-90	4.32275e-88
CL1434.Contig4_All	700	1.5	173	1.44296	179.202	6.95641	up	9.79497e-34	6.55865e-32
CL1434.Contig5_All	841	25.5	1039	23.4861	1101.27	5.55122	up	4.41086e-72	8.45979e-70
CL1435.Contig2_All	1413	175	65	159.175	68.919	-1.20764	down	0.000217877	0.00212941
CL1435.Contig3_All	1493	87.5	32	79.6327	34.2731	-1.21628	down	0.0030941	0.0227719
CL1436.Contig1_All	752	11	986	10.2185	1011.84	6.62966	up	1.33909e-39	1.11365e-37
CL1436.Contig2_All	645	27.5	850.5	24.9107	883.656	5.14865	up	2.76036e-62	4.12661e-60
CL1436.Contig4_All	651	1.5	31	1.30676	31.789	4.60446	up	9.55516e-07	1.41056e-05
CL1439.Contig3_All	629	3	21	2.65892	22.0793	3.05378	up	0.00123793	0.0101603
CL1442.Contig1_All	841	0	24	0.001	26.1887	14.6767	up	2.65631e-07	4.22508e-06
CL1442.Contig2_All	1064	0	18	0.001	19.2017	14.2289	up	1.2462e-05	0.000154667
CL1442.Contig3_All	886	4.5	104.5	4.10188	115.401	4.81423	up	1.70662e-05	0.000206628
CL1442.Contig4_All	1621	3.5	230.5	3.32151	251.044	6.23996	up	7.68177e-12	1.90059e-10
CL1444.Contig1_All	558	0	37.5	0.001	40.1061	15.2915	up	9.79197e-11	2.22571e-09
CL1444.Contig3_All	582	1	77.5	0.871175	81.056	6.53981	up	1.2217e-17	4.2693e-16
CL1448.Contig2_All	2572	22	54.5	20.2554	57.1755	1.49709	up	0.00239937	0.0182546
CL1448.Contig3_All	2558	20	59	18.3315	61.0521	1.73572	up	0.000382546	0.00353427
CL1451.Contig5_All	5199	40	8.5	36.663	9.23851	-1.98859	down	0.0017718	0.0139276
CL1454.Contig1_All	1053	270.5	102	248.138	103.824	-1.257	down	4.23258e-05	0.000478066
CL1456.Contig2_All	1171	42.5	7	38.4777	8.0636	-2.25453	down	0.000290948	0.00275729
CL1456.Contig3_All	1106	37.5	8.5	34.258	8.5347	-2.00503	down	0.00363678	0.026172
CL146.Contig1_All	391	149	60.5	136.388	63.2828	-1.10783	down	0.00142167	0.0114592
CL146.Contig2_All	614	112.5	29.5	103.637	31.6698	-1.71036	down	1.94063e-05	0.000232401
CL1460.Contig1_All	1762	401.5	86.5	366.257	90.2169	-2.02139	down	2.40822e-12	6.21303e-11
CL1460.Contig2_All	1771	225.5	36.5	205.893	36.9181	-2.47949	down	2.65631e-12	6.83883e-11
CL1460.Contig3_All	2006	151	32	138.13	32.5136	-2.08692	down	7.74601e-08	1.31671e-06
CL1460.Contig4_All	2008	149	30	136.388	30.3605	-2.16745	down	3.81692e-08	6.71905e-07
CL1460.Contig5_All	1768	154.5	30.5	141.406	31.1627	-2.18195	down	1.81555e-08	3.30776e-07
CL1460.Contig6_All	1542	295.5	70	270.553	72.5421	-1.89902	down	7.7616e-10	1.62878e-08
CL1460.Contig7_All	737	195.5	23.5	178.804	24.8587	-2.84656	down	4.32059e-14	1.251e-12
CL1460.Contig8_All	1286	754	129.5	688.645	134.572	-2.35538	down	4.31461e-19	1.60285e-17
CL1460.Contig9_All	1302	237.5	51.5	217.754	53.418	-2.0273	down	9.22373e-10	1.91933e-08
CL1465.Contig2_All	1724	15	0.5	13.8394	0.45029	-4.94179	down	0.00221142	0.016968
CL1466.Contig3_All	2485	157.5	324.5	144.429	333.411	1.20695	up	5.92748e-06	7.79042e-05
CL1471.Contig1_All	1146	165	326.5	150.69	349.993	1.21574	up	4.01838e-05	0.000455745
CL1473.Contig2_All	5183	8	36	7.37799	39.2831	2.41261	up	0.000439144	0.00400114
CL1473.Contig3_All	5836	28.5	108.5	26.1451	112.493	2.10523	up	1.58558e-07	2.59369e-06
CL1475.Contig1_All	551	0	12	0.001	13.4463	13.7149	up	0.00136858	0.0110928
CL1475.Contig3_All	721	2.5	126.5	2.35953	139.437	5.88496	up	5.3031e-07	8.11169e-06
CL1475.Contig4_All	418	2.5	63	2.35953	65.7102	4.79954	up	1.57377e-12	4.12255e-11
CL1475.Contig5_All	556	0	18.5	0.001	20.5317	14.3256	up	7.72529e-05	0.000830481
CL1475.Contig7_All	709	0.5	22.5	0.480986	23.9581	5.63837	up	5.39548e-06	7.14244e-05
CL1479.Contig1_All	4083	5.5	23.5	5.24545	24.6827	2.23436	up	0.00430259	0.0302766
CL1483.Contig1_All	835	1320	340.5	1209.02	347.117	-1.80034	down	1.20275e-13	3.37774e-12
CL1483.Contig2_All	1119	2508.5	280.5	2295.66	282.525	-3.02246	down	8.008e-35	5.54209e-33
CL1483.Contig3_All	838	798	257.5	730.019	262.515	-1.47553	down	5.48409e-09	1.05632e-07
CL1483.Contig4_All	780	66.5	8	60.6571	8.08441	-2.90746	down	6.76634e-07	1.02172e-05
CL1484.Contig2_All	1530	3.5	332.5	3.18531	344.663	6.75761	up	1.5703e-50	1.77404e-48
CL1485.Contig3_All	1140	501.5	977	458.459	1028.2	1.16525	up	6.26369e-07	9.49299e-06
CL1486.Contig1_All	717	0	14.5	0.001	14.2901	13.8027	up	0.000547868	0.00487944
CL1488.Contig8_All	1453	143.5	54.5	131.46	56.8236	-1.21007	down	0.000690568	0.00599287
CL149.Contig3_All	450	93	37	85.6046	39.1279	-1.12949	down	0.00549114	0.0374164
CL1491.Contig2_All	2582	19.5	67	17.7597	70.1923	1.9827	up	3.84358e-05	0.000437424
CL1493.Contig6_All	1403	8.5	120	7.90438	123.729	3.96839	up	4.43477e-17	1.50925e-15
CL1496.Contig1_All	745	13.5	0	12.1695	0.001	-13.571	down	0.00117425	0.00967939
CL1496.Contig2_All	1073	88.5	20.5	81.1395	21.2771	-1.9311	down	2.70177e-05	0.000315236
CL1496.Contig3_All	1103	114.5	42	103.926	42.927	-1.2756	down	0.00118848	0.00978853
CL1500.Contig1_All	1885	611	253.5	557.848	276.86	-1.01071	down	1.93575e-05	0.000231929
CL1501.Contig1_All	645	158.5	320.5	145.254	336.319	1.21125	up	9.46373e-06	0.000120137
CL1503.Contig1_All	1396	42	9.5	38.4053	10.315	-1.89656	down	0.00200363	0.0155206
CL1507.Contig2_All	1440	108	40.5	99.3532	42.6319	-1.22063	down	0.00178624	0.0140299
CL1508.Contig2_All	862	4758	1897.5	4349.3	1965.21	-1.1461	down	1.77474e-07	2.88975e-06
CL1509.Contig2_All	4525	9	51	8.20377	54.0234	2.71923	up	3.91069e-06	5.29591e-05
CL1509.Contig4_All	2609	29	89.5	26.3083	94.5022	1.84483	up	1.4862e-05	0.000181853
CL1510.Contig5_All	4046	26.5	82	24.0849	85.4605	1.82713	up	2.82304e-05	0.000328071
CL152.Contig1_All	1445	2.5	131	2.31413	138.387	5.90209	up	2.83739e-25	1.36446e-23
CL152.Contig2_All	3120	16	1839.5	14.7106	1975.09	7.06892	up	3.68234e-34	2.4995e-32
CL1521.Contig8_All	1719	37	9	33.777	9.6888	-1.80165	down	0.00530254	0.0363255
CL1528.Contig1_All	522	0	308	0.001	309.578	18.2399	up	2.92953e-14	8.55233e-13
CL1528.Contig2_All	660	0	283.5	0.001	286.986	18.1306	up	1.29299e-18	4.71488e-17
CL1528.Contig3_All	461	0	321.5	0.001	322.968	18.301	up	4.25283e-14	1.23282e-12
CL1528.Contig4_All	660	0	483.5	0.001	491.911	18.908	up	1.10344e-26	5.69951e-25
CL1528.Contig5_All	661	0	67.5	0.001	71.3464	16.1226	up	8.61457e-18	3.03183e-16
CL1528.Contig6_All	576	0.5	1701	0.435588	1719.98	11.9471	up	3.41395e-24	1.58177e-22
CL1535.Contig2_All	1074	57	10.5	52.5171	10.5118	-2.32078	down	8.48805e-05	0.000905593
CL154.Contig1_All	606	2	2972.5	1.83315	2994.04	10.6736	up	1.55321e-20	6.17826e-19
CL154.Contig2_All	729	3.5	2792	3.09451	2836.59	9.84023	up	8.39675e-30	4.91712e-28
CL154.Contig3_All	724	3.5	8282.5	3.18531	8363.63	11.3585	up	5.52078e-26	2.75944e-24
CL154.Contig4_All	681	30	38345	27.5426	38538	10.4504	up	4.21029e-20	1.63402e-18
CL1541.Contig1_All	725	69	313	63.1982	327.278	2.37256	up	2.75662e-15	8.56821e-14
CL1541.Contig3_All	881	331.5	2856.5	302.55	2939.72	3.28043	up	7.53123e-25	3.57647e-23
CL1545.Contig5_All	1373	2.5	19.5	2.26874	20.5525	3.17935	up	0.00132031	0.0107526
CL1545.Contig6_All	3110	117.5	46	107.811	48.4648	-1.15349	down	0.00211352	0.0162775
CL155.Contig4_All	1959	2.5	20.5	2.26874	22.6848	3.32176	up	0.00216613	0.0166387
CL155.Contig6_All	2341	4.5	24.5	4.28348	24.7035	2.52786	up	0.00143129	0.0115293
CL1557.Contig2_All	3355	12.5	50.5	11.2983	52.3415	2.21185	up	7.32882e-05	0.000793202
CL1561.Contig3_All	658	58.5	137.5	53.1883	142.657	1.42337	up	4.11307e-05	0.000465418
CL1562.Contig2_All	539	27.5	4.5	24.9561	5.10833	-2.28847	down	0.00328274	0.0239516
CL1564.Contig2_All	3766	14	0	12.8774	0.001	-13.6526	down	0.000842936	0.00718783
CL1566.Contig1_All	2410	12.5	39	11.5253	40.9291	1.82833	up	0.00208729	0.0160931
CL1567.Contig2_All	528	0	96	0.001	101.764	16.6349	up	6.86818e-24	3.14684e-22
CL1567.Contig3_All	492	2	34.5	1.87855	37.2284	4.30871	up	3.52675e-07	5.51911e-06
CL1568.Contig1_All	1321	70.5	15	64.5958	16.148	-2.00008	down	5.82264e-05	0.000640555
CL1568.Contig2_All	859	616.5	87.5	562.23	93.4049	-2.58959	down	3.0963e-21	1.27572e-19
CL1569.Contig2_All	1198	31	4	28.096	4.30613	-2.7059	down	0.000677661	0.00589223
CL1570.Contig1_All	509	15.5	0	14.275	0.001	-13.8012	down	0.000384448	0.00354985
CL1570.Contig3_All	684	40.5	4.5	36.7354	4.93238	-2.89681	down	4.7992e-05	0.000536918
CL1573.Contig2_All	3343	84.5	0.5	77.2008	0.45029	-7.42162	down	1.07209e-16	3.58933e-15
CL1573.Contig3_All	3262	129.5	1	118.265	0.900579	-7.03696	down	5.31667e-23	2.36162e-21
CL1575.Contig1_All	2661	377.5	925.5	344.622	951.903	1.4658	up	3.08331e-09	6.05443e-08
CL1579.Contig2_All	957	196	54	179.467	54.9656	-1.70712	down	7.61968e-07	1.14014e-05
CL1579.Contig3_All	1246	749	159	684.471	168.178	-2.025	down	2.28771e-15	7.14663e-14
CL1579.Contig4_All	1350	2415.5	475	2207.02	499.213	-2.14437	down	1.38538e-20	5.52844e-19
CL1581.Contig1_All	296	282.5	28	258.41	29.2632	-3.1425	down	1.84584e-19	6.96704e-18
CL1581.Contig2_All	670	308.5	28.5	282.74	29.5375	-3.25886	down	3.14939e-21	1.29544e-19
CL1581.Contig3_All	681	378	29	346.329	29.4599	-3.55532	down	5.70727e-26	2.84978e-24
CL1581.Contig4_All	690	435	120.5	397.938	124.004	-1.68216	down	1.82633e-09	3.67516e-08
CL1582.Contig4_All	2300	117.5	44	107.402	46.1358	-1.21907	down	0.0012931	0.0105519
CL1589.Contig3_All	1555	41.5	7.5	38.1513	7.81007	-2.28833	down	0.000590732	0.00521334
CL159.Contig4_All	1869	167.5	36	153.14	37.3476	-2.03577	down	3.29767e-08	5.8466e-07
CL1590.Contig1_All	2234	14	45	12.7412	46.6845	1.87344	up	0.000858065	0.00729923
CL1600.Contig3_All	1940	4.5	28	4.05649	27.8555	2.77966	up	0.00303781	0.0224291
CL1607.Contig13_All	381	19	1	17.4149	0.900579	-4.27333	down	0.00107228	0.00892811
CL1607.Contig2_All	2633	64.5	21	59.0509	22.4313	-1.39645	down	0.0036112	0.0260258
CL1607.Contig4_All	2112	1671	222.5	1527.96	232.227	-2.718	down	1.49358e-28	8.27625e-27
CL161.Contig2_All	615	26	63	23.8309	64.3025	1.43204	up	0.00160668	0.0127799
CL1610.Contig1_All	1280	20	67.5	18.0137	71.8742	1.99638	up	4.20087e-05	0.00047481
CL1611.Contig2_All	2170	10	51.5	9.02954	53.418	2.5646	up	8.60002e-06	0.000109764
CL1611.Contig3_All	1815	12.5	38	11.2529	38.269	1.76588	up	0.00443864	0.0310925
CL1613.Contig2_All	1122	7	38.5	6.37062	40.1269	2.65506	up	6.23636e-05	0.000682579
CL1613.Contig3_All	1166	26	63	23.7401	64.6544	1.44542	up	0.00159696	0.012725
CL1616.Contig2_All	4171	12.5	37	11.5253	38.2482	1.73059	up	0.00375141	0.0268917
CL1619.Contig2_All	2083	2	18.5	1.83315	19.476	3.4093	up	0.00109311	0.00908014
CL1619.Contig3_All	1949	11	38.5	10.0823	39.2471	1.96076	up	0.00114845	0.00949362
CL1619.Contig4_All	2139	18.5	67.5	16.8431	68.0032	2.01344	up	0.0007375	0.00636444
CL1619.Contig5_All	2041	8	42	7.37799	43.103	2.54649	up	4.43041e-05	0.000498817
CL1619.Contig6_All	2105	42	127.5	38.2691	130.66	1.77156	up	1.25381e-06	1.81251e-05
CL162.Contig16_All	2655	113.5	20.5	103.373	21.805	-2.24513	down	1.36551e-07	2.25231e-06
CL162.Contig19_All	2291	588	1	538.492	1.25249	-8.74798	down	1.00296e-68	1.8047e-66
CL162.Contig30_All	2098	423.5	2	388.691	1.80116	-7.75356	down	6.06551e-54	7.59848e-52
CL1623.Contig1_All	2226	77	27.5	69.8952	28.6369	-1.28732	down	0.00413533	0.0292745
CL1626.Contig3_All	4240	90.5	26.5	82.7457	28.4402	-1.54075	down	0.000282051	0.00268398
CL1629.Contig1_All	201	1.5	23	1.39756	24.2324	4.11596	up	5.02565e-05	0.000560226
CL1629.Contig3_All	479	2	16	1.92395	16.8726	3.13255	up	0.00352387	0.0254706
CL1629.Contig4_All	473	0	13.5	0.001	14.0933	13.7827	up	0.000231333	0.00224937
CL1629.Contig6_All	519	4	21.5	3.6209	21.8258	2.59162	up	0.00298364	0.0220654
CL1643.Contig4_All	2733	66	19.5	60.0853	19.8487	-1.59797	down	0.00160334	0.0127594
CL1643.Contig5_All	2568	32.5	3.5	29.7206	3.85585	-2.94634	down	0.000218749	0.00213709
CL1643.Contig6_All	2442	34	8	31.1181	8.26036	-1.91348	down	0.00646243	0.0429986
CL1646.Contig1_All	2555	2	30	1.78775	31.2403	4.12719	up	4.13606e-06	5.57669e-05
CL1648.Contig3_All	1348	106	27	97.0207	28.5385	-1.76538	down	2.16133e-05	0.000257151
CL166.Contig2_All	1383	8	41	7.151	42.5543	2.57309	up	6.17589e-05	0.000676259
CL1665.Contig4_All	2026	108.5	26.5	99.017	27.9123	-1.82678	down	1.09835e-05	0.000137838
CL1665.Contig7_All	2108	68.5	11.5	62.581	12.82	-2.28733	down	8.34961e-06	0.000106871
CL1673.Contig1_All	1126	14.5	0	13.2676	0.001	-13.6956	down	0.000662515	0.00577577
CL1673.Contig2_All	335	83	2	75.8487	1.97711	-5.26166	down	5.66599e-14	1.63101e-12
CL1674.Contig1_All	614	28	0	25.6187	0.001	-14.6449	down	7.05468e-07	1.06234e-05
CL1681.Contig2_All	1774	32.5	98	29.1758	100.046	1.77782	up	9.84245e-05	0.00103488
CL169.Contig1_All	4185	14.5	48.5	13.1314	50.3644	1.93938	up	0.000420396	0.00384661
CL169.Contig5_All	1728	3.5	20	3.3669	19.9471	2.56668	up	0.00760849	0.0495513
CL1690.Contig3_All	735	48.5	14.5	44.4311	14.9939	-1.5672	down	0.00608537	0.0408523
CL1694.Contig1_All	988	65.5	11	60.4669	11.6659	-2.37385	down	1.23744e-05	0.000153811
CL1694.Contig2_All	984	132.5	44.5	121.151	46.938	-1.36798	down	0.00019482	0.00192613
CL1695.Contig1_All	784	0.5	1066	0.480986	1088.99	11.1447	up	1.28305e-38	1.02073e-36
CL1695.Contig2_All	721	0.5	1589	0.480986	1647.8	11.7423	up	2.23081e-125	1.09294e-122
CL1697.Contig2_All	3114	4.5	38	4.10188	40.0285	3.28667	up	4.91004e-06	6.54436e-05
CL1700.Contig2_All	1219	90	34	82.4009	35.1945	-1.22731	down	0.00387785	0.0276934
CL1702.Contig2_All	887	31.5	0	28.804	0.001	-14.814	down	1.26578e-07	2.0955e-06
CL1702.Contig3_All	863	15.5	0	14.275	0.001	-13.8012	down	0.000384448	0.00354985
CL1703.Contig2_All	1142	449.5	887.5	411.887	925.423	1.16787	up	5.23918e-07	8.02633e-06
CL1708.Contig1_All	1322	8.5	53.5	7.90438	56.2749	2.83177	up	1.01388e-06	1.48783e-05
CL1708.Contig2_All	1280	6.5	31	5.93503	31.789	2.4212	up	0.000660646	0.00576194
CL1709.Contig2_All	2956	52	133	47.5257	135.613	1.51272	up	3.74049e-05	0.000426575
CL1710.Contig1_All	836	0	28	0.001	26.7998	14.7099	up	0.00709109	0.0465954
CL1710.Contig2_All	757	1	2009.5	0.916574	2047.96	11.1256	up	6.93366e-37	5.12087e-35
CL1710.Contig3_All	669	0	26.5	0.001	25.8008	14.6551	up	0.00107337	0.00893417
CL1710.Contig4_All	1235	1	2124	0.871175	2166.56	11.2802	up	2.31258e-39	1.90089e-37
CL1710.Contig5_All	1074	1	2778	0.916574	2856.71	11.6058	up	1.73544e-75	3.62341e-73
CL1710.Contig6_All	1110	0.5	404.5	0.480986	428.508	9.79911	up	6.84243e-65	1.09221e-62
CL1711.Contig2_All	1652	7929.5	1971.5	7252.2	2061.07	-1.81503	down	1.20768e-16	4.03782e-15
CL1713.Contig1_All	1556	5	577	4.67367	595.295	6.9929	up	2.59195e-62	3.8984e-60
CL1713.Contig2_All	1733	4	1460	3.80249	1505.76	8.62933	up	6.86528e-80	1.55832e-77
CL1714.Contig1_All	922	0	1691	0.001	1691.8	20.6901	up	2.21048e-16	7.2582e-15
CL1714.Contig2_All	895	1	484.5	0.916574	491.58	9.06696	up	2.3574e-21	9.79441e-20
CL1716.Contig1_All	1773	1259	3358	1148.29	3561.86	1.63314	up	2.45954e-13	6.74642e-12
CL1716.Contig2_All	1646	87	16.5	79.9235	17.4989	-2.19136	down	3.34395e-06	4.56466e-05
CL1718.Contig2_All	1202	465.5	187	425.916	200.08	-1.08999	down	1.80114e-05	0.00021738
CL172.Contig1_All	1999	234	60.5	213.298	64.1625	-1.73307	down	4.90641e-08	8.53371e-07
CL172.Contig3_All	1906	1788	47.5	1633.75	47.7042	-5.09793	down	6.81059e-70	1.25282e-67
CL172.Contig4_All	838	14.5	0.5	13.2676	0.45029	-4.88091	down	0.00287031	0.0213325
CL172.Contig5_All	1956	4025.5	383.5	3676.89	393.232	-3.22503	down	3.3371e-41	2.91749e-39
CL172.Contig6_All	1938	342.5	46.5	313.768	50.4987	-2.63538	down	1.95469e-17	6.77337e-16
CL1729.Contig10_All	1077	14	0.5	12.7412	0.626244	-4.34664	down	0.00353662	0.0255441
CL1729.Contig3_All	1769	135	6	122.875	6.4592	-4.24969	down	2.4154e-17	8.329e-16
CL1729.Contig5_All	1897	280.5	8.5	255.896	8.5347	-4.90607	down	2.09756e-31	1.30415e-29
CL1729.Contig6_All	1879	44.5	2	40.1293	2.15307	-4.22019	down	2.72191e-05	0.000317362
CL1729.Contig7_All	1721	68	5	62.0546	5.73458	-3.43578	down	7.83749e-09	1.48497e-07
CL1733.Contig1_All	378	29.5	5	26.7892	5.73458	-2.22389	down	0.00266956	0.0199996
CL1734.Contig2_All	1392	91	16	83.272	17.5764	-2.24419	down	9.1104e-07	1.34852e-05
CL1734.Contig4_All	1421	138	20.5	126.623	22.6848	-2.48075	down	5.86485e-10	1.24447e-08
CL174.Contig1_All	572	0	44	0.001	44.7282	15.4489	up	4.00753e-12	1.01073e-10
CL174.Contig2_All	581	0	22	0.001	23.5078	14.5209	up	1.03093e-06	1.51106e-05
CL174.Contig3_All	618	0	18.5	0.001	20.0039	14.288	up	8.535e-06	0.000109075
CL174.Contig4_All	624	0	9	0.001	10.0407	13.2936	up	0.00346777	0.0251091
CL1740.Contig2_All	2147	132	235	120.625	244.364	1.01851	up	0.000379299	0.00350558
CL175.Contig2_All	3241	13316	5098	12171.7	5358.84	-1.18354	down	2.40407e-08	4.33056e-07
CL1750.Contig2_All	4309	41.5	807.5	37.5611	835.958	4.47612	up	4.46001e-52	5.33079e-50
CL1751.Contig10_All	1125	6	102.5	5.49944	105.858	4.2667	up	2.71888e-16	8.90393e-15
CL1751.Contig11_All	1153	0	16	0.001	16.3448	13.9965	up	5.26567e-05	0.000584348
CL1751.Contig12_All	1146	11.5	112	10.4725	116.877	3.48031	up	5.02661e-14	1.45202e-12
CL1751.Contig13_All	1195	0	15	0.001	15.2682	13.8982	up	9.94595e-05	0.00104301
CL1751.Contig14_All	933	1.5	37	1.39756	38.0722	4.76776	up	4.26793e-08	7.48105e-07
CL1751.Contig15_All	1222	2.5	53.5	2.35953	53.1077	4.49235	up	0.000134012	0.00137039
CL1751.Contig16_All	1891	1.5	36.5	1.39756	37.094	4.73021	up	6.00901e-08	1.03532e-06
CL1751.Contig17_All	1849	1.5	33.5	1.39756	34.3923	4.6211	up	2.59345e-07	4.13041e-06
CL1751.Contig18_All	1876	16.5	161	15.1462	168.747	3.47784	up	7.84549e-18	2.76706e-16
CL1751.Contig19_All	1223	7.5	110	6.9424	112.612	4.01978	up	3.01496e-16	9.84747e-15
CL1751.Contig1_All	1167	31	268.5	28.3684	282.099	3.31385	up	1.85549e-22	8.09656e-21
CL1751.Contig20_All	1227	113.5	1273	103.327	1293.54	3.64602	up	1.58679e-10	3.54648e-09
CL1751.Contig21_All	1005	48	560.5	44.041	573.045	3.70173	up	1.11336e-15	3.53836e-14
CL1751.Contig22_All	1961	17.5	198.5	16.1989	199.176	3.62007	up	9.5303e-06	0.000120889
CL1751.Contig23_All	1466	33.5	425	30.7279	434.829	3.82282	up	6.27107e-17	2.12106e-15
CL1751.Contig24_All	1299	6	74	5.59024	74.9127	3.74423	up	5.68108e-08	9.8121e-07
CL1751.Contig25_All	932	2.5	41	2.35953	41.4986	4.13649	up	6.36819e-08	1.09264e-06
CL1751.Contig26_All	974	2.5	43.5	2.35953	43.75	4.21271	up	2.28526e-06	3.18629e-05
CL1751.Contig27_All	730	2.5	33	2.35953	33.7661	3.839	up	2.62241e-06	3.63181e-05
CL1751.Contig2_All	953	1.5	19	1.39756	19.7503	3.82089	up	0.000408892	0.00375175
CL1751.Contig3_All	1220	5.5	98	5.01846	98.99	4.30197	up	2.27869e-08	4.11069e-07
CL1751.Contig4_All	1153	7.5	99.5	6.9424	101.924	3.87592	up	1.37254e-14	4.11619e-13
CL1751.Contig5_All	1180	11.5	131	10.6087	133.988	3.65878	up	1.41848e-14	4.24627e-13
CL1751.Contig6_All	976	5.5	91	5.01846	92.334	4.20155	up	5.20114e-10	1.1103e-08
CL1751.Contig7_All	1424	16	215	14.983	219.666	3.87391	up	1.42632e-14	4.26716e-13
CL1751.Contig8_All	688	2.5	34	2.35953	34.8426	3.88428	up	1.61826e-06	2.30104e-05
CL1751.Contig9_All	846	6	77	5.45405	79.0221	3.85686	up	5.94672e-12	1.47945e-10
CL1755.Contig1_All	436	26.5	2	24.1757	2.32902	-3.37576	down	0.000257497	0.00247508
CL1755.Contig2_All	1745	50	11	46.0557	10.9621	-2.07086	down	0.00071211	0.00615929
CL1755.Contig4_All	2541	150	55.5	137.35	59.6596	-1.20303	down	0.000389408	0.00359297
CL1755.Contig5_All	1818	84.5	20.5	77.4278	21.6291	-1.83988	down	6.03343e-05	0.000661685
CL1757.Contig1_All	780	1113.5	14226.5	1017.5	14877.1	3.87	up	6.57816e-61	9.71662e-59
CL1757.Contig2_All	794	728	10307.5	665.495	10726.8	4.01064	up	5.69473e-64	8.83362e-62
CL1757.Contig3_All	773	1738.5	11608.5	1589.81	11998.6	2.91593	up	9.18084e-37	6.76035e-35
CL1757.Contig4_All	805	899.5	5543.5	821.485	5826.91	2.82643	up	3.28439e-35	2.29226e-33
CL1761.Contig4_All	1773	112	6.5	102.429	6.73354	-3.92712	down	6.81256e-14	1.9531e-12
CL1764.Contig2_All	1441	118.5	250.5	108.728	258.147	1.24747	up	1.12822e-05	0.000141193
CL1764.Contig3_All	540	4	327.5	3.5301	330.834	6.55026	up	2.90777e-13	7.95386e-12
CL1764.Contig4_All	1453	11	47.5	9.94612	49.2878	2.30903	up	6.8014e-05	0.000740167
CL1764.Contig5_All	1423	1.5	44	1.30676	45.6079	5.12522	up	1.16676e-09	2.40062e-08
CL1764.Contig6_All	1389	8.5	28	7.63198	30.1429	1.98169	up	0.00633648	0.0422742
CL1765.Contig1_All	1946	22	58.5	20.1646	63.4171	1.65305	up	0.000910723	0.00770202
CL1770.Contig3_All	2880	68	150	61.6461	159.369	1.37029	up	6.71157e-05	0.000731034
CL1780.Contig1_All	1882	226	480.5	207.418	490.969	1.24309	up	0.000104113	0.00108688
CL1784.Contig5_All	3601	45	8	41.0642	8.26036	-2.31361	down	0.000336677	0.00314751
CL1789.Contig1_All	1280	19.5	1.5	17.5327	1.70278	-3.36409	down	0.00306343	0.0225711
CL1789.Contig2_All	1306	17	1	15.5818	1.07653	-3.85539	down	0.00246321	0.01868
CL1792.Contig2_All	672	12.5	0	11.3437	0.001	-13.4696	down	0.00192928	0.0150081
CL1794.Contig3_All	956	1	750	0.916574	771.506	9.71721	up	1.65754e-57	2.26575e-55
CL1794.Contig4_All	1064	1	57	0.871175	56.7876	6.02647	up	4.18569e-06	5.63593e-05
CL1797.Contig1_All	1238	41	7	37.8973	6.48001	-2.54803	down	0.00113709	0.00941225
CL1797.Contig2_All	4045	91.5	13	84.1616	13.9949	-2.58826	down	7.39814e-08	1.26105e-06
CL1798.Contig2_All	992	35	83.5	32.1255	85.9316	1.41947	up	0.000491992	0.00443367
CL1798.Contig3_All	1313	19	60.5	17.4149	62.0511	1.83313	up	0.000168997	0.0016935
CL1800.Contig5_All	1015	0.5	14.5	0.435588	15.1699	5.1221	up	0.000599601	0.00528219
CL1800.Contig6_All	1175	25	73.5	22.8236	79.5651	1.80161	up	0.000199552	0.00196662
CL1800.Contig7_All	1181	44	306	40.0115	322.205	3.00949	up	5.7339e-21	2.33523e-19
CL1804.Contig2_All	1110	115.5	46.5	105.524	46.9796	-1.16746	down	0.00323272	0.0236355
CL1805.Contig2_All	3410	8.5	28.5	7.67738	30.2413	1.97783	up	0.00553159	0.0376402
CL1809.Contig1_All	2266	32.5	66	29.6298	69.4676	1.22929	up	0.00603522	0.0405707
CL1809.Contig6_All	3832	52	119	47.9342	124.588	1.37804	up	0.000130792	0.00134023
CL182.Contig2_All	2101	7	41	6.46142	45.3696	2.8118	up	0.00357178	0.0257717
CL1821.Contig1_All	1206	491	1451.5	449.084	1531.18	1.76959	up	2.60659e-14	7.63658e-13
CL1821.Contig2_All	2100	1326	47940.5	1214.56	50573.8	5.37988	up	4.89933e-102	1.57424e-99
CL1822.Contig2_All	2615	192	66	176.073	70.3474	-1.3236	down	3.95363e-05	0.000449225
CL1822.Contig3_All	2368	496.5	136.5	454.103	143.164	-1.66535	down	5.36572e-10	1.14248e-08
CL1822.Contig6_All	2722	565.5	228.5	518.255	236.398	-1.13244	down	1.14934e-05	0.000143618
CL1822.Contig7_All	3683	161.5	62	147.278	63.402	-1.21594	down	0.000513536	0.004606
CL1823.Contig3_All	3712	11.5	46	10.3363	46.7053	2.17586	up	0.000163051	0.00163956
CL1823.Contig4_All	3725	16.5	60	14.8284	61.4248	2.05046	up	5.38335e-05	0.000596472
CL1827.Contig5_All	4184	28	79.5	25.8911	82.6812	1.6751	up	9.21936e-05	0.000975623
CL1831.Contig4_All	3183	16.5	0	15.2824	0.001	-13.8996	down	0.000223563	0.00218111
CL1835.Contig3_All	2403	127.5	43.5	116.931	46.3893	-1.3338	down	0.000282232	0.00268467
CL1836.Contig2_All	3299	90.5	16	83.1542	18.1043	-2.19946	down	9.59666e-07	1.41541e-05
CL1846.Contig1_All	332	124	27	113.383	27.1309	-2.06319	down	8.10358e-07	1.20598e-05
CL1846.Contig2_All	1691	283	51.5	258.619	51.3066	-2.33361	down	1.75478e-12	4.57973e-11
CL185.Contig1_All	480	0.5	203.5	0.435588	208.957	8.90603	up	1.09172e-35	7.72839e-34
CL1850.Contig2_All	2349	32	2.5	29.1034	2.60336	-3.48274	down	7.05965e-05	0.00076608
CL1851.Contig3_All	988	22.5	3	20.5548	3.2296	-2.67005	down	0.00420908	0.02972
CL1852.Contig1_All	2177	41	203	37.2617	220.296	2.56368	up	1.0875e-05	0.000136616
CL1852.Contig2_All	5670	31	102	28.0506	109.63	1.96655	up	2.11502e-06	2.96564e-05
CL1854.Contig1_All	1362	651	201	593.421	203.539	-1.54375	down	3.77013e-09	7.34767e-08
CL1854.Contig2_All	1377	1570	290.5	1434.84	294.522	-2.28445	down	9.64776e-21	3.88762e-19
CL1857.Contig2_All	969	5.5	32.5	5.15465	33.6677	2.70742	up	0.00015006	0.0015216
CL1857.Contig3_All	1080	8	30	7.42339	31.4162	2.08136	up	0.00255634	0.0192955
CL186.Contig3_All	2161	142	60.5	130.199	64.3385	-1.01696	down	0.00296976	0.0219726
CL1860.Contig2_All	604	0	11.5	0.001	11.9403	13.5435	up	0.000837339	0.0071475
CL1860.Contig4_All	749	4	30	3.5301	30.5365	3.11275	up	9.17413e-05	0.000971461
CL1861.Contig2_All	943	765	281.5	700.453	299.261	-1.22688	down	3.37547e-07	5.29744e-06
CL1863.Contig7_All	2849	29.5	5.5	26.88	5.12914	-2.38975	down	0.00443435	0.0310713
CL1866.Contig3_All	583	4.5	20	4.23808	20.6509	2.28472	up	0.00767703	0.0499348
CL1868.Contig1_All	356	10.5	92.5	9.41973	97.028	3.36464	up	9.77628e-12	2.40198e-10
CL1868.Contig2_All	537	41	443.5	37.5795	463.806	3.6255	up	5.47992e-32	3.46755e-30
CL1868.Contig3_All	815	1085	1.5	988.309	1.70278	-9.18093	down	6.2804e-93	1.73616e-90
CL1868.Contig4_All	863	1055.5	98	967.33	101.629	-3.25069	down	6.56851e-34	4.42819e-32
CL1868.Contig5_All	903	142	18.5	129.836	18.5962	-2.80361	down	5.52552e-11	1.28486e-09
CL1875.Contig3_All	1580	201.5	57	184.168	60.1307	-1.61484	down	9.61396e-07	1.41754e-05
CL1875.Contig5_All	1555	206	88	188.587	91.0399	-1.05066	down	0.000967406	0.00814118
CL1880.Contig1_All	709	7.5	35	6.76081	37.8546	2.4852	up	0.000301941	0.00285078
CL1880.Contig2_All	641	0.5	16	0.480986	16.1688	5.07107	up	0.000283127	0.00269215
CL1883.Contig2_All	1456	23	64.5	21.0812	66.1813	1.65047	up	0.000374531	0.00346634
CL1885.Contig4_All	1481	40	7	36.89	7.35978	-2.32549	down	0.000601514	0.00529621
CL1885.Contig5_All	1392	113.5	27.5	103.464	29.5167	-1.80952	down	6.85403e-06	8.90412e-05
CL1887.Contig1_All	2035	10.5	63	9.78292	65.7102	2.74778	up	2.55105e-07	4.06681e-06
CL1896.Contig2_All	2185	27.5	62	25.1377	64.9855	1.37027	up	0.00310082	0.0228092
CL1898.Contig1_All	2102	3.5	76	3.13991	79.3532	4.65949	up	5.43917e-14	1.56754e-12
CL1898.Contig2_All	4174	6	64	5.27245	68.5462	3.70053	up	7.59917e-10	1.59605e-08
CL1899.Contig4_All	521	2.5	22.5	2.31413	22.3745	3.27331	up	0.00139265	0.0112628
CL1900.Contig2_All	902	47	3.5	42.5342	3.32798	-3.6759	down	1.38877e-06	1.99653e-05
CL1906.Contig1_All	1005	757.5	296.5	694.328	311.186	-1.15784	down	2.02635e-06	2.84615e-05
CL1906.Contig2_All	2781	1223.5	499	1117.27	523.994	-1.09236	down	2.04063e-06	2.8654e-05
CL191.Contig2_All	1767	105	27	95.3323	28.8905	-1.72237	down	2.64872e-05	0.000309411
CL191.Contig4_All	1750	25.5	1.5	23.0775	1.52682	-3.91788	down	0.000179639	0.00178999
CL1914.Contig1_All	647	0	31	0.001	32.3168	14.98	up	5.39069e-09	1.03914e-07
CL1914.Contig2_All	677	0.5	14.5	0.480986	15.3458	4.9957	up	0.000571929	0.00506547
CL1915.Contig1_All	1940	685.5	18	625.474	18.3219	-5.09331	down	1.30478e-51	1.52275e-49
CL1915.Contig2_All	1909	2867	72.5	2623.1	74.4416	-5.13902	down	4.82619e-78	1.07092e-75
CL1917.Contig3_All	1303	49	6.5	44.6397	6.55758	-2.76709	down	2.84278e-05	0.000330209
CL1918.Contig1_All	208	2.5	10213.5	2.22334	10649.3	12.2257	up	7.79065e-206	3.50459e-202
CL1918.Contig2_All	759	5	25540	4.49207	26640.8	12.534	up	5.99424e-241	2.96613e-236
CL1923.Contig1_All	3537	666.5	196.5	613.916	216.905	-1.50097	down	0.000137482	0.00140297
CL1923.Contig3_All	4006	1530.5	502.5	1400.43	542.454	-1.3683	down	8.41275e-10	1.75946e-08
CL1932.Contig3_All	3869	48	104	43.8594	105.977	1.2728	up	0.000536871	0.0047942
CL1935.Contig2_All	1396	51	12.5	47.0631	12.8408	-1.87386	down	0.00129896	0.0105944
CL1937.Contig2_All	1576	22.5	3	20.464	3.05365	-2.74448	down	0.00436487	0.0306234
CL1937.Contig3_All	1864	33	6	30.5193	6.4592	-2.2403	down	0.00205439	0.0158641
CL1937.Contig4_All	1529	91	12.5	83.8168	13.0168	-2.68687	down	5.54775e-08	9.60194e-07
CL1940.Contig2_All	2240	6	56.5	5.40865	58.9766	3.4468	up	1.86701e-08	3.39528e-07
CL1940.Contig3_All	2180	7.5	62.5	6.67001	63.5003	3.251	up	1.17597e-07	1.95466e-06
CL1942.Contig1_All	1825	49.5	15.5	45.7563	16.9502	-1.43267	down	0.00710257	0.0466494
CL1945.Contig10_All	1397	1477	267	1348.7	279.692	-2.26965	down	4.63484e-21	1.89386e-19
CL1945.Contig11_All	989	31.5	5	28.9856	5.03076	-2.52649	down	0.00149185	0.0119645
CL1945.Contig15_All	1449	267.5	34	244.253	36.2502	-2.75231	down	3.75936e-16	1.22304e-14
CL1945.Contig17_All	1409	40.5	8.5	36.8262	8.8866	-2.05103	down	0.00163885	0.0130022
CL1945.Contig18_All	1367	39.5	8	35.955	8.43632	-2.09151	down	0.00151302	0.0121186
CL1945.Contig2_All	1152	178.5	23	162.859	24.4084	-2.73818	down	9.29079e-13	2.4797e-11
CL1945.Contig3_All	1354	630.5	78	574.926	81.1544	-2.82464	down	8.6945e-24	3.96525e-22
CL1945.Contig4_All	1365	92.5	20.5	83.7162	21.6291	-1.95254	down	0.000128905	0.00132364
CL1945.Contig6_All	1377	128.5	19.5	117.167	19.3208	-2.60034	down	2.74732e-09	5.42264e-08
CL1945.Contig7_All	1363	57.5	13	52.4533	14.1709	-1.8881	down	0.000369771	0.00342904
CL1945.Contig8_All	1376	40.5	7.5	37.4163	7.98603	-2.22812	down	0.000756821	0.00651994
CL1946.Contig1_All	1425	0	19	0.001	19.7503	14.2696	up	7.59346e-06	9.79273e-05
CL1947.Contig1_All	1609	60.5	4	55.7024	4.30613	-3.69327	down	2.0038e-08	3.63898e-07
CL1947.Contig2_All	1695	274	21	250.96	21.7274	-3.52987	down	5.49181e-22	2.35079e-20
CL1947.Contig3_All	1724	167.5	12.5	153.821	12.313	-3.643	down	1.54252e-16	5.12615e-15
CL1947.Contig4_All	1697	46.5	2.5	42.5526	2.60336	-4.0308	down	2.51421e-07	4.01454e-06
CL1957.Contig2_All	822	31	78.5	28.0052	81.9566	1.54916	up	0.000349353	0.00325802
CL1957.Contig3_All	4492	101.5	216	92.7826	223.558	1.26872	up	2.03677e-05	0.000243149
CL1961.Contig10_All	2416	591	69	539.153	71.2896	-2.91893	down	2.96153e-24	1.37731e-22
CL1961.Contig11_All	2393	342	37	312.197	37.0165	-3.07622	down	2.86331e-20	1.12004e-18
CL1961.Contig12_All	2423	441.5	16.5	403.01	17.4989	-4.52548	down	7.3875e-38	5.6326e-36
CL1961.Contig13_All	1117	57	0.5	51.9723	0.626244	-6.37487	down	1.05674e-11	2.58994e-10
CL1961.Contig14_All	1116	504	32.5	461.227	32.436	-3.82981	down	2.68831e-32	1.72536e-30
CL1961.Contig15_All	1108	143	33.5	131.524	33.3366	-1.98015	down	6.54719e-07	9.90748e-06
CL1961.Contig1_All	2410	354	66	324.331	67.0043	-2.27514	down	1.55938e-13	4.34231e-12
CL1961.Contig2_All	1554	325.5	43.5	297.414	45.8615	-2.69712	down	3.50452e-17	1.19596e-15
CL1961.Contig3_All	2394	133.5	13	122.703	12.9392	-3.24535	down	1.59964e-12	4.18366e-11
CL1961.Contig4_All	2543	357.5	58	327.653	62.087	-2.3998	down	1.97936e-15	6.19904e-14
CL1961.Contig5_All	2486	1860.5	90.5	1703.13	93.6433	-4.18487	down	3.35523e-55	4.34626e-53
CL1961.Contig6_All	2625	280	13	254.961	12.7633	-4.32021	down	2.01685e-27	1.06738e-25
CL1961.Contig7_All	2439	99	6	90.3776	6.4592	-3.80654	down	1.64352e-12	4.29617e-11
CL1961.Contig8_All	2412	130	30	118.065	30.7124	-1.94269	down	1.24448e-06	1.79956e-05
CL1961.Contig9_All	2400	238	10.5	217.282	10.3359	-4.39384	down	2.38382e-25	1.15194e-23
CL1968.Contig1_All	2965	75	7.5	68.2891	7.81007	-3.12825	down	2.90502e-08	5.18201e-07
CL1968.Contig2_All	2788	50	1.5	46.1465	1.52682	-4.91762	down	5.68583e-09	1.09348e-07
CL1968.Contig3_All	2554	90	2.5	81.9469	2.25145	-5.18576	down	1.97341e-14	5.84032e-13
CL1968.Contig4_All	3395	137.5	14.5	125.825	14.9939	-3.06897	down	3.12961e-12	8.00738e-11
CL1975.Contig2_All	5800	10.5	0	9.64673	0.001	-13.2358	down	0.00530461	0.0363255
CL1975.Contig5_All	3113	36.5	2.5	33.7954	2.60336	-3.69838	down	2.43223e-05	0.000286217
CL1975.Contig6_All	6928	134.5	10.5	122.984	11.2156	-3.45489	down	5.04465e-14	1.45639e-12
CL1975.Contig7_All	5889	22.5	0.5	20.8272	0.45029	-5.53147	down	6.33804e-05	0.000692942
CL1985.Contig1_All	2104	0	8.5	0.001	8.35874	13.0291	up	0.0064692	0.043032
CL1985.Contig4_All	3354	0	65	0.001	66.6316	16.0239	up	4.78372e-17	1.62354e-15
CL1985.Contig5_All	2143	0.5	87.5	0.435588	91.6454	7.71695	up	9.97506e-21	4.00972e-19
CL1985.Contig6_All	2310	0	13.5	0.001	14.6212	13.8358	up	0.000202413	0.00199284
CL1989.Contig2_All	1519	114.5	45	104.562	47.2123	-1.14712	down	0.00246046	0.0186677
CL1995.Contig1_All	1211	962.5	283.5	883.542	289.977	-1.60736	down	9.92171e-11	2.25313e-09
CL1995.Contig2_All	1499	1294	238.5	1184.32	243.293	-2.2833	down	3.70681e-20	1.44428e-18
CL1997.Contig2_All	5557	32.5	82	30.1291	85.1086	1.49814	up	0.000286331	0.00271739
CL2000.Contig3_All	3560	111	15.5	101.331	15.3666	-2.72121	down	5.96793e-09	1.14462e-07
CL2000.Contig5_All	4797	95	22.5	86.6659	23.6062	-1.8763	down	2.07135e-05	0.000247098
CL2001.Contig2_All	877	3	101	2.84052	113.657	5.32238	up	0.000696469	0.00603879
CL2008.Contig12_All	1815	314	42	286.533	42.5751	-2.75062	down	7.76351e-17	2.6098e-15
CL2008.Contig7_All	1336	86.5	24	78.8524	24.957	-1.65971	down	0.000217723	0.00212833
CL2009.Contig1_All	1506	51.5	669.5	46.9993	693.378	3.88293	up	5.63259e-41	4.907e-39
CL2009.Contig2_All	1482	1202.5	3644.5	1099.8	3803.87	1.79023	up	4.19455e-16	1.36283e-14
CL201.Contig1_All	1165	0	17.5	0.001	18.3995	14.1674	up	1.82294e-05	0.000219743
CL201.Contig2_All	1141	0.5	28.5	0.480986	29.0096	5.91439	up	2.30537e-07	3.69299e-06
CL2010.Contig2_All	2069	67	9	61.1835	9.6888	-2.65875	down	1.50299e-06	2.14825e-05
CL2010.Contig5_All	1956	31	5.5	28.323	5.48105	-2.36945	down	0.00272272	0.0203456
CL2014.Contig1_All	3762	3	92	2.84052	94.6422	5.05826	up	1.82121e-17	6.32859e-16
CL2018.Contig3_All	6220	171.5	50	156.67	51.8912	-1.59417	down	5.2993e-06	7.02828e-05
CL2019.Contig1_All	2405	0	73.5	0.001	75.1662	16.1978	up	6.59988e-19	2.439e-17
CL2019.Contig2_All	2414	0	113.5	0.001	116.468	16.8296	up	4.49125e-27	2.34678e-25
CL2019.Contig3_All	2380	0.5	209	0.435588	215.318	8.94929	up	1.81248e-41	1.59869e-39
CL2024.Contig4_All	4384	9	30	8.15837	32.472	1.99284	up	0.00443326	0.031068
CL2028.Contig2_All	2941	32	2.5	29.6028	2.60336	-3.50729	down	6.48477e-05	0.00070742
CL2030.Contig1_All	484	13.5	163	12.3511	169.493	3.77852	up	9.51565e-20	3.63601e-18
CL2030.Contig4_All	468	3	28.5	2.74972	29.1856	3.4079	up	4.6922e-05	0.000526137
CL2030.Contig5_All	755	35.5	1301.5	32.6973	1391.34	5.41116	up	6.15359e-36	4.40026e-34
CL204.Contig3_All	508	0	11.5	0.001	12.1162	13.5647	up	0.000800066	0.00686011
CL2047.Contig2_All	1375	318	139	290.109	143.48	-1.01575	down	0.000366932	0.00340719
CL2047.Contig3_All	1374	115	35	104.453	35.2153	-1.56857	down	0.000128364	0.00131891
CL2048.Contig2_All	625	22	2	20.1192	1.97711	-3.34711	down	0.00157468	0.0125677
CL2048.Contig3_All	545	13.5	0.5	12.578	0.626244	-4.32804	down	0.00433262	0.0304446
CL2048.Contig4_All	598	17	1	15.6272	1.07653	-3.85959	down	0.00244067	0.0185375
CL2049.Contig4_All	3040	19	59	17.4149	63.5155	1.86679	up	0.000220713	0.00215585
CL205.Contig2_All	884	322	1035	295.273	1058.61	1.84205	up	1.08303e-07	1.8093e-06
CL2055.Contig4_All	2818	96	39.5	87.9457	41.7313	-1.07548	down	0.00691888	0.0456794
CL2060.Contig2_All	1281	137.5	55	125.28	57.0979	-1.13364	down	0.0015999	0.0127402
CL2063.Contig1_All	2965	3461	883	3164.54	936.151	-1.75718	down	1.94493e-15	6.09506e-14
CL2063.Contig2_All	3544	1182	302.5	1083.53	320.109	-1.7591	down	1.44567e-13	4.0302e-12
CL2063.Contig3_All	2997	672	198.5	613.395	212.196	-1.53142	down	6.95261e-10	1.46586e-08
CL2068.Contig1_All	1511	210.5	85	192.417	89.3939	-1.10599	down	0.000370881	0.00343701
CL207.Contig4_All	5461	70	155.5	63.9332	160.627	1.32908	up	5.14393e-05	0.000572122
CL2070.Contig1_All	1482	34	4	30.9365	3.95423	-2.96784	down	0.000254366	0.00244831
CL2070.Contig5_All	1520	39	9.5	35.6102	10.315	-1.78754	down	0.00426248	0.0300365
CL2071.Contig1_All	1362	0	34	0.001	34.3147	15.0665	up	1.79488e-09	3.61482e-08
CL2071.Contig2_All	1396	0	48	0.001	47.8026	15.5448	up	6.2323e-07	9.4512e-06
CL2072.Contig2_All	1576	1.5	245	1.39756	254.249	7.50719	up	4.65183e-44	4.44376e-42
CL2072.Contig3_All	1589	2	60	1.83315	62.4806	5.09101	up	1.72413e-12	4.50448e-11
CL2074.Contig1_All	465	0	241.5	0.001	246.874	17.9134	up	2.62329e-29	1.51116e-27
CL2074.Contig2_All	943	0	931.5	0.001	948.157	19.8548	up	1.84754e-31	1.15141e-29
CL2075.Contig2_All	862	624	2307.5	569.445	2424.36	2.08998	up	5.9237e-20	2.27403e-18
CL2075.Contig3_All	865	2314.5	4419.5	2116.94	4669.85	1.1414	up	1.54516e-07	2.52924e-06
CL2078.Contig4_All	2683	36	118	32.8151	125.447	1.93465	up	6.44513e-07	9.76199e-06
CL2088.Contig1_All	3501	402	930.5	365.92	969.251	1.40534	up	2.53129e-09	5.02028e-08
CL2088.Contig3_All	3516	36	73.5	32.8605	78.5094	1.25651	up	0.00390891	0.0278871
CL2088.Contig5_All	1917	22.5	98	20.5548	103.213	2.32807	up	6.2925e-08	1.08078e-06
CL2088.Contig6_All	1816	40	98.5	36.4814	104.367	1.51643	up	0.00013595	0.00138877
CL209.Contig1_All	1357	0	173.5	0.001	186.163	17.5062	up	5.47996e-29	3.09903e-27
CL209.Contig2_All	697	0	38.5	0.001	42.5903	15.3782	up	2.34226e-06	3.263e-05
CL2092.Contig4_All	1524	2	30	1.83315	31.0643	4.08286	up	4.22773e-06	5.6879e-05
CL2092.Contig5_All	2554	19.5	49.5	17.6689	51.9688	1.55643	up	0.00300519	0.0222115
CL2094.Contig8_All	931	35	8	32.4433	8.08441	-2.00471	down	0.00737028	0.048133
CL2099.Contig1_All	785	13	14038	11.8247	14193.2	10.2292	up	7.64169e-26	3.79271e-24
CL2099.Contig2_All	884	14.5	33645	13.4492	34012.4	11.3043	up	4.86567e-29	2.75478e-27
CL2113.Contig2_All	918	72	252	66.1749	258.442	1.96548	up	1.13289e-09	2.33675e-08
CL2113.Contig3_All	3893	104	289	95.0967	298.098	1.64832	up	8.27664e-09	1.5608e-07
CL2119.Contig2_All	677	5.5	38	4.97306	37.9171	2.93064	up	0.000992072	0.00832751
CL212.Contig1_All	582	2.5	42.5	2.17794	44.2571	4.34487	up	2.61516e-08	4.69321e-07
CL212.Contig2_All	571	34	429.5	30.9365	470.377	3.92644	up	3.30478e-06	4.51368e-05
CL2127.Contig2_All	1063	209.5	883	191.546	917.324	2.25974	up	6.94816e-20	2.66111e-18
CL2129.Contig1_All	472	144	522	132.441	557.376	2.0733	up	1.80962e-12	4.71541e-11
CL2129.Contig2_All	553	239.5	1406	219.179	1487.39	2.7626	up	1.66031e-29	9.6203e-28
CL2133.Contig2_All	703	1708	50	1560.24	52.419	-4.89554	down	7.41263e-67	1.2692e-64
CL2133.Contig3_All	846	456.5	26.5	416.169	27.0325	-3.9444	down	2.05818e-32	1.3261e-30
CL2135.Contig1_All	791	13.5	58	12.3511	60.8554	2.30075	up	1.37694e-05	0.000169701
CL2136.Contig1_All	390	0.5	861.5	0.435588	919.428	11.0436	up	2.3339e-62	3.52098e-60
CL2136.Contig2_All	520	1	686.5	0.961973	736.137	9.57976	up	1.30335e-40	1.11581e-38
CL2136.Contig3_All	550	944.5	2656	864.047	2787.48	1.68978	up	3.38283e-14	9.84083e-13
CL2139.Contig4_All	1911	1	13.5	0.871175	13.7414	3.97942	up	0.00316881	0.0232368
CL214.Contig1_All	899	411.5	155.5	376.194	157.987	-1.25167	down	7.59213e-06	9.79273e-05
CL214.Contig2_All	986	627	187	571.832	192.162	-1.57327	down	1.52536e-09	3.09978e-08
CL2140.Contig5_All	2412	6	26	5.36325	27.1101	2.33765	up	0.00263267	0.0197615
CL2140.Contig6_All	2465	117.5	292.5	107.402	312.335	1.54007	up	1.13635e-07	1.89326e-06
CL2147.Contig1_All	5110	80	10	72.8265	10.0615	-2.85562	down	1.12525e-07	1.87666e-06
CL2147.Contig2_All	3996	129.5	42	118.22	44.3346	-1.41496	down	0.000138944	0.00141643
CL2147.Contig3_All	3150	130.5	44.5	119.045	46.0582	-1.36998	down	0.000264865	0.00253998
CL2147.Contig4_All	4028	683	183.5	625.702	192.705	-1.69908	down	2.69734e-11	6.41103e-10
CL2151.Contig2_All	2072	85.5	22.5	78.2082	23.9581	-1.70681	down	0.000129643	0.00133011
CL2156.Contig1_All	686	0	725.5	0.001	745.746	19.5083	up	2.35483e-56	3.14081e-54
CL2156.Contig2_All	1109	2.5	191.5	2.26874	202.021	6.47647	up	7.77488e-35	5.3883e-33
CL2157.Contig2_All	1268	13	47.5	11.8247	50.1676	2.08496	up	0.000231676	0.00225138
CL2159.Contig1_All	769	1	28.5	0.961973	28.8337	4.90562	up	1.08686e-06	1.58273e-05
CL2159.Contig2_All	771	4.5	40	4.05649	42.3575	3.38432	up	2.05131e-06	2.87958e-05
CL2160.Contig2_All	1066	50	8.5	46.4189	9.41447	-2.30176	down	0.00519078	0.0356496
CL2161.Contig1_All	1618	103.5	4	94.9789	4.48209	-4.40536	down	6.15283e-15	1.87707e-13
CL2161.Contig2_All	1649	210	4.5	192.39	5.10833	-5.23504	down	2.05877e-28	1.1332e-26
CL2163.Contig1_All	1497	99	30	90.4684	30.7124	-1.55859	down	0.000266537	0.00255354
CL2163.Contig4_All	1456	35	8	32.2163	8.26036	-1.96351	down	0.00491493	0.0339625
CL2164.Contig2_All	3039	14.5	98	12.9952	102.685	2.98217	up	1.28682e-10	2.89435e-09
CL2164.Contig3_All	2444	16	66.5	14.4836	68.3343	2.23819	up	6.30766e-06	8.25719e-05
CL2166.Contig2_All	2302	29	2.5	26.626	2.77931	-3.26004	down	0.000205532	0.00201913
CL2168.Contig1_All	788	1980	15322	1811.32	16204.1	3.16125	up	1.1207e-43	1.0563e-41
CL2168.Contig2_All	945	3783.5	19755	3460.84	21180.9	2.61357	up	3.07739e-12	7.88598e-11
CL2168.Contig3_All	819	3472	108536	3179.08	111499	5.13228	up	3.5101e-36	2.55052e-34
CL2168.Contig4_All	812	633.5	12436.5	580.899	12890.1	4.47183	up	2.88095e-76	6.14475e-74
CL2168.Contig5_All	786	1114	41307.5	1020.06	42556.9	5.38266	up	5.9792e-52	7.07819e-50
CL2168.Contig6_All	876	1485.5	55654.5	1359.01	57374.1	5.39978	up	3.28625e-56	4.37133e-54
CL2168.Contig7_All	933	152.5	57909.5	139.255	59434	8.73741	up	1.93715e-63	2.98617e-61
CL2168.Contig8_All	923	164	29475	149.319	30796.7	7.68823	up	4.4672e-163	4.91223e-160
CL2168.Contig9_All	945	41851	257650	38297	271846	2.82749	up	5.42115e-37	4.0339e-35
CL217.Contig1_All	4018	68.5	253	62.5356	258.463	2.04721	up	7.5016e-08	1.27648e-06
CL217.Contig2_All	3961	34.5	139	31.4175	140.489	2.16081	up	0.000104677	0.00109231
CL217.Contig3_All	3930	36.5	148	33.4777	150.001	2.16371	up	2.3451e-05	0.000276952
CL2170.Contig2_All	1203	194.5	358.5	177.706	370.013	1.05808	up	4.79487e-05	0.000536555
CL2175.Contig2_All	2911	10.5	36	9.64673	37.6995	1.96643	up	0.00173236	0.0136587
CL2175.Contig3_All	2582	7	30	6.37062	32.6479	2.35749	up	0.00119442	0.00983254
CL2176.Contig2_All	2152	52	1	47.4349	1.07653	-5.46148	down	6.05168e-10	1.28356e-08
CL2176.Contig4_All	2352	101	1	92.0292	1.25249	-6.19922	down	1.68405e-18	6.10491e-17
CL2179.Contig2_All	1876	129	874	117.784	929.102	2.97969	up	5.97184e-30	3.52211e-28
CL2179.Contig4_All	1880	541	169.5	494.686	170.42	-1.53742	down	1.60378e-08	2.93604e-07
CL219.Contig1_All	846	0.5	1579	0.480986	1613.1	11.7116	up	5.78476e-42	5.18564e-40
CL219.Contig2_All	825	2	8313.5	1.78775	8574.01	12.2276	up	5.24435e-121	2.33789e-118
CL2191.Contig1_All	467	95	26	86.5751	28.8697	-1.5844	down	9.91146e-05	0.00104019
CL2191.Contig2_All	1846	56	17.5	51.2373	18.3995	-1.47753	down	0.00468364	0.0325735
CL2191.Contig7_All	1581	167.5	63.5	153.276	71.0872	-1.10847	down	0.00130474	0.0106345
CL2192.Contig1_All	495	17.5	0.5	16.0173	0.45029	-5.15264	down	0.00070245	0.00608532
CL2193.Contig3_All	2659	3	19.5	2.79512	19.8487	2.82806	up	0.00253279	0.0191402
CL2199.Contig8_All	1317	38.5	10	35.447	10.0615	-1.81682	down	0.00655202	0.0435303
CL22.Contig1_All	679	445.5	945.5	407.131	989.798	1.28164	up	4.53233e-08	7.93046e-07
CL22.Contig2_All	772	6145.5	13966.5	5614.44	14299.7	1.34877	up	5.72299e-06	7.54062e-05
CL2208.Contig3_All	2503	684	260.5	625.438	273.839	-1.19154	down	1.326e-06	1.91017e-05
CL221.Contig2_All	2711	2	35	1.92395	36.0951	4.22966	up	3.60887e-07	5.63336e-06
CL2222.Contig1_All	467	0	112	0.001	117.229	16.839	up	5.93786e-27	3.07991e-25
CL2222.Contig2_All	314	13738	5637	12556.8	6035.34	-1.05696	down	2.90597e-07	4.59559e-06
CL2222.Contig3_All	418	3.5	1430.5	3.23071	1493.97	8.85308	up	1.26232e-112	4.99706e-110
CL2222.Contig4_All	587	51789.5	22037	47365.6	23188.8	-1.03041	down	8.81786e-07	1.30717e-05
CL2223.Contig2_All	1696	22	78.5	20.2554	80.373	1.9884	up	7.9095e-06	0.000101579
CL2224.Contig2_All	1760	9	57.5	8.33996	58.9974	2.82254	up	4.51799e-07	6.96678e-06
CL2225.Contig1_All	1449	97	1	88.4537	1.07653	-6.36046	down	7.84112e-18	2.76706e-16
CL2225.Contig2_All	1457	149.5	1	136.824	0.900579	-7.24725	down	5.2842e-26	2.64386e-24
CL2226.Contig2_All	1202	43	7	38.7771	6.83192	-2.50484	down	0.00286934	0.0213285
CL2226.Contig3_All	1075	63.5	10.5	57.9074	11.3916	-2.34578	down	1.47712e-05	0.000180949
CL2226.Contig4_All	1192	45.5	7	41.636	8.0636	-2.36834	down	0.000115124	0.00119427
CL2226.Contig6_All	1030	57.5	15.5	52.4987	16.9502	-1.63098	down	0.00138648	0.0112195
CL2231.Contig4_All	5275	13.5	38	12.3057	39.8526	1.69535	up	0.00446634	0.0312599
CL2233.Contig4_All	733	2	42.5	1.78775	42.8494	4.58306	up	2.68853e-07	4.27084e-06
CL2236.Contig2_All	1841	12.5	35.5	11.3891	36.8973	1.69586	up	0.00564475	0.0382861
CL2236.Contig3_All	1852	2	15	1.78775	15.9721	3.15933	up	0.00561511	0.0381283
CL2237.Contig1_All	1672	11	84.5	10.0369	88.0638	3.13323	up	2.82254e-10	6.16363e-09
CL2237.Contig2_All	2232	22	120	20.1646	120.562	2.57988	up	0.000205702	0.00202039
CL2238.Contig2_All	1623	58	3	53.2067	3.40556	-3.96565	down	7.87786e-09	1.49185e-07
CL224.Contig7_All	944	2.5	22	2.26874	23.1559	3.35142	up	0.00041886	0.00383326
CL2241.Contig1_All	725	1	145	0.871175	156.801	7.49176	up	1.05618e-16	3.53845e-15
CL2241.Contig2_All	754	4	1128.5	3.6209	1177.83	8.34557	up	1.20902e-100	3.76262e-98
CL2241.Contig3_All	486	1.5	583.5	1.30676	600.269	8.84347	up	5.21115e-53	6.38276e-51
CL2241.Contig4_All	287	1	668.5	0.916574	699.34	9.57553	up	3.60498e-84	8.61764e-82
CL2241.Contig5_All	801	0.5	555.5	0.480986	600.214	10.2853	up	1.06459e-25	5.2417e-24
CL2241.Contig6_All	730	1	1179	0.871175	1216.97	10.448	up	8.90596e-89	2.3073e-86
CL2241.Contig7_All	809	2.5	1299.5	2.26874	1370.19	9.23827	up	1.75542e-110	6.63079e-108
CL2241.Contig8_All	794	6	2447	5.49944	2554.22	8.85938	up	9.21872e-133	5.3043e-130
CL2241.Contig9_All	807	2.5	3583	2.31413	3728.42	10.6539	up	7.56549e-158	6.8066e-155
CL2251.Contig2_All	1483	27.5	4.5	25.3647	4.75642	-2.41487	down	0.00326176	0.0238266
CL2251.Contig5_All	1628	79.5	12	73.0265	12.0386	-2.60075	down	7.71045e-07	1.15268e-05
CL2251.Contig6_All	1684	88	5.5	80.3407	5.48105	-3.87361	down	2.56295e-11	6.10017e-10
CL2251.Contig7_All	1734	125	15	114.799	14.2125	-3.01387	down	1.23368e-10	2.77734e-09
CL2257.Contig2_All	1498	36	5	32.9513	5.20671	-2.66189	down	0.000358545	0.00333557
CL2261.Contig1_All	742	368.5	115	337.326	118.699	-1.50684	down	1.32078e-07	2.18035e-06
CL2261.Contig2_All	1009	224	48	204.722	47.9786	-2.09321	down	1.4836e-09	3.02234e-08
CL2261.Contig3_All	1116	412.5	153.5	377.701	163.048	-1.21194	down	4.88109e-06	6.51007e-05
CL2261.Contig4_All	1025	716	283	653.407	292.87	-1.15772	down	3.23339e-06	4.42717e-05
CL2261.Contig5_All	1025	1544.5	452.5	1411.45	472.263	-1.57951	down	1.08686e-11	2.65979e-10
CL2261.Contig7_All	1086	158	50	144.819	52.419	-1.46608	down	3.19942e-05	0.000368951
CL2261.Contig8_All	700	120	42	110.08	44.1587	-1.31778	down	0.00052475	0.00469382
CL2261.Contig9_All	776	200.5	54.5	184.386	58.0552	-1.66723	down	4.48806e-07	6.92709e-06
CL2266.Contig1_All	330	1731.5	763.5	1583.44	788.062	-1.00668	down	1.15327e-05	0.000144037
CL2270.Contig3_All	1799	8.5	38.5	7.81358	40.3028	2.36683	up	0.000209452	0.00205437
CL2274.Contig3_All	2637	6	28.5	5.63564	29.5375	2.3899	up	0.001055	0.00879755
CL228.Contig2_All	2271	128	39	117.14	40.7531	-1.52325	down	6.48452e-05	0.00070742
CL228.Contig3_All	2256	57	18.5	52.0631	20.1798	-1.36735	down	0.00556817	0.0378579
CL2284.Contig1_All	4407	25	3.5	22.8236	3.50394	-2.70348	down	0.00308033	0.0226788
CL2284.Contig2_All	2453	40	9	36.5722	8.98498	-2.02516	down	0.00261193	0.0196363
CL2287.Contig3_All	1498	271	112.5	247.801	116.623	-1.08733	down	0.000240828	0.00233071
CL2296.Contig2_All	2305	185	60	169.521	59.8412	-1.50225	down	2.03813e-05	0.000243253
CL23.Contig1_All	829	576.5	220.5	526.748	227.082	-1.2139	down	2.76588e-06	3.81662e-05
CL230.Contig1_All	2443	239.5	5.5	218.861	5.657	-5.27383	down	1.78785e-30	1.07888e-28
CL2301.Contig3_All	1541	79.5	20.5	72.7541	20.0455	-1.85975	down	0.000181606	0.0018074
CL2302.Contig4_All	2542	14.5	39	13.313	40.5772	1.60783	up	0.00536415	0.036665
CL2307.Contig2_All	1361	1459	589	1333.51	600.647	-1.15064	down	1.1184e-06	1.62674e-05
CL231.Contig1_All	968	81.5	30	74.4965	31.7681	-1.22959	down	0.00425557	0.0300012
CL2315.Contig4_All	4943	22	99.5	20.21	103.508	2.3566	up	3.25916e-08	5.7804e-07
CL2316.Contig1_All	1377	102.5	8.5	93.4268	9.06256	-3.36585	down	2.74533e-11	6.51234e-10
CL2316.Contig2_All	4541	4606	226.5	4224.01	249.202	-4.08323	down	2.76008e-62	4.12661e-60
CL2318.Contig6_All	2722	1509.5	590	1378.73	597.677	-1.20591	down	3.87841e-07	6.02938e-06
CL232.Contig4_All	2775	33	7	30.2469	7.71169	-1.97167	down	0.00427642	0.0301131
CL2321.Contig1_All	949	111	26.5	100.968	27.2085	-1.89177	down	7.25649e-06	9.37772e-05
CL2321.Contig2_All	960	297	111	271.859	113.689	-1.25777	down	2.35798e-05	0.000278273
CL2322.Contig2_All	2804	26	1	23.8763	0.900579	-4.72858	down	4.92816e-05	0.000549853
CL2326.Contig2_All	1320	2.5	94	2.22334	97.1472	5.44937	up	1.7063e-18	6.18103e-17
CL2326.Contig3_All	1464	6.5	265.5	6.07123	276.934	5.51141	up	1.0764e-38	8.60475e-37
CL2327.Contig1_All	1449	65	7	59.5773	7.00787	-3.08771	down	3.3874e-07	5.31448e-06
CL2327.Contig2_All	1424	90	6	82.4917	6.98707	-3.56149	down	2.58762e-11	6.15592e-10
CL2330.Contig1_All	2126	290	18	265.443	18.8497	-3.81579	down	5.06567e-25	2.42188e-23
CL2334.Contig5_All	2875	24	52.5	21.907	56.606	1.36956	up	0.00703524	0.0463055
CL2337.Contig1_All	212	0	20	0.001	21.0028	14.3583	up	3.88939e-06	5.26996e-05
CL2337.Contig2_All	580	2.5	2326	2.35953	2405.13	9.9934	up	2.04762e-123	9.55871e-121
CL2337.Contig3_All	580	3.5	2313	3.13991	2372.13	9.56125	up	3.89401e-54	4.9407e-52
CL2337.Contig4_All	632	5.5	4308.5	4.97306	4449.01	9.80513	up	2.06639e-115	8.52091e-113
CL2338.Contig1_All	294	75	315.5	68.2891	326.89	2.25908	up	2.62732e-14	7.69276e-13
CL2338.Contig2_All	380	376	980.5	343.724	1050.17	1.61131	up	1.43272e-07	2.35768e-06
CL2338.Contig3_All	379	362	897.5	330.529	953.256	1.52809	up	2.57853e-10	5.65825e-09
CL2340.Contig10_All	725	19.5	111	17.7143	115.624	2.70646	up	2.36179e-10	5.19646e-09
CL2340.Contig8_All	799	16	57.5	14.3474	60.0532	2.06545	up	7.67349e-05	0.00082581
CL2342.Contig1_All	345	18	107.5	16.4075	113	2.78389	up	1.72561e-10	3.84806e-09
CL2342.Contig2_All	899	11	77	9.94612	78.6702	2.98361	up	4.16979e-09	8.09152e-08
CL2356.Contig1_All	1197	301.5	12.5	274.872	13.0168	-4.40031	down	8.29161e-30	4.8613e-28
CL2356.Contig2_All	1552	189.5	4.5	172.261	4.58047	-5.23295	down	7.79607e-26	3.86546e-24
CL2358.Contig2_All	585	48	6	44.2225	6.10729	-2.85618	down	2.16265e-05	0.000257246
CL236.Contig2_All	1598	56	5.5	51.0558	6.53678	-2.96542	down	8.5528e-07	1.2694e-05
CL2362.Contig2_All	4445	29	92.5	26.2629	94.2128	1.8429	up	2.21537e-05	0.000263075
CL2368.Contig3_All	2765	12	47	10.9535	50.0692	2.19253	up	0.000142084	0.00144666
CL2369.Contig3_All	4364	907.5	326	828.409	333.003	-1.31481	down	1.00039e-07	1.67804e-06
CL238.Contig5_All	2066	37	9	33.6408	9.6888	-1.79582	down	0.0053557	0.0366246
CL2388.Contig1_All	1083	21.5	2	19.8652	2.15307	-3.20578	down	0.00179312	0.0140705
CL2388.Contig2_All	1719	60	6.5	54.7674	6.38163	-3.10132	down	9.37047e-07	1.38494e-05
CL2389.Contig2_All	2150	113	32	103.891	33.5693	-1.62985	down	5.22411e-05	0.000580648
CL2389.Contig3_All	2343	123.5	20.5	112.675	20.9252	-2.42885	down	1.6479e-08	3.0123e-07
CL239.Contig4_All	2403	88	25	81.0671	25.1538	-1.68834	down	0.000251981	0.00242678
CL2391.Contig3_All	476	59	0	54.2595	0.001	-15.7276	down	3.10002e-13	8.4657e-12
CL2392.Contig1_All	319	44.5	264.5	41.2188	288.174	2.80557	up	2.60568e-05	0.000304847
CL2392.Contig2_All	659	85.5	1515	77.9812	1622.68	4.37911	up	5.38293e-24	2.4755e-22
CL2393.Contig2_All	1582	263.5	30.5	240.133	30.6348	-2.97059	down	5.40984e-17	1.83227e-15
CL2393.Contig3_All	1723	637.5	62.5	585.474	64.732	-3.17705	down	4.27888e-28	2.32672e-26
CL2393.Contig4_All	1469	584.5	102	535.079	103.824	-2.36561	down	2.13156e-17	7.37078e-16
CL2393.Contig5_All	1735	249	52.5	227.455	53.4388	-2.08962	down	3.06523e-10	6.66418e-09
CL2397.Contig2_All	1563	1311.5	3847	1200.02	4015.62	1.74256	up	1.92044e-15	6.02213e-14
CL2400.Contig2_All	2487	41	7.5	37.7157	7.81007	-2.27176	down	0.000678679	0.00590005
CL2400.Contig3_All	2512	54	9	49.5858	9.6888	-2.35554	down	5.70548e-05	0.000629206
CL2400.Contig4_All	2705	89	14	81.2119	14.3677	-2.49887	down	3.63193e-07	5.66579e-06
CL2401.Contig2_All	2561	37.5	181.5	34.0764	191.784	2.49263	up	2.19789e-12	5.68523e-11
CL2401.Contig4_All	2661	5.5	34	4.97306	35.8983	2.85171	up	7.94542e-05	0.000852293
CL2401.Contig5_All	2520	29	254.5	26.626	270.019	3.34215	up	4.75255e-22	2.03787e-20
CL2402.Contig1_All	1991	1366	126.5	1248.09	130.815	-3.25412	down	4.61384e-36	3.32324e-34
CL2402.Contig2_All	2084	98.5	27	90.0782	27.8347	-1.69429	down	8.74484e-05	0.000929782
CL2404.Contig2_All	2622	169.5	1117	155.473	1169.23	2.91083	up	5.36995e-31	3.30088e-29
CL2404.Contig3_All	2513	157.5	1812.5	144.065	1896.06	3.71821	up	4.95115e-49	5.39643e-47
CL2404.Contig4_All	2437	200.5	3448.5	182.661	3589.52	4.29655	up	5.70202e-66	9.31198e-64
CL2405.Contig1_All	2060	693.5	249.5	633.896	256.19	-1.30703	down	2.66937e-07	4.24176e-06
CL241.Contig1_All	216	166.5	56	153.132	58.5263	-1.38761	down	6.02601e-05	0.000661018
CL2415.Contig1_All	1433	64.5	1.5	58.7785	1.35087	-5.44333	down	1.79307e-11	4.3176e-10
CL242.Contig6_All	2329	19	2	17.5965	2.32902	-2.91749	down	0.00453483	0.0316855
CL2422.Contig1_All	1289	93	1544	84.8782	1621.52	4.25581	up	1.3219e-57	1.81195e-55
CL2422.Contig2_All	1756	197	4862	180.656	5104.96	4.82058	up	3.08954e-80	7.07776e-78
CL2430.Contig5_All	2584	28	2.5	25.4825	2.4274	-3.39202	down	0.000330237	0.00309373
CL2430.Contig6_All	2601	30	4.5	27.588	4.93238	-2.48369	down	0.00145235	0.0116857
CL2431.Contig1_All	1659	147	16.5	134.827	18.0267	-2.9029	down	2.25735e-12	5.83291e-11
CL2431.Contig2_All	1719	122.5	29.5	112.031	32.9015	-1.76767	down	3.1829e-06	4.36166e-05
CL2436.Contig1_All	1657	0	22	0.001	22.1001	14.4318	up	1.46485e-06	2.09676e-05
CL2436.Contig3_All	3954	10	1153.5	9.25654	1197.18	7.01495	up	6.62943e-92	1.80244e-89
CL2439.Contig1_All	458	0	135.5	0.001	145.079	17.1465	up	1.26403e-30	7.72197e-29
CL2439.Contig2_All	492	0	181.5	0.001	190.728	17.5412	up	4.38164e-39	3.55437e-37
CL244.Contig1_All	2150	6562.5	2754	6000.56	2926.77	-1.03579	down	8.14951e-07	1.21245e-05
CL2441.Contig2_All	1114	243	106	221.91	108.834	-1.02785	down	0.000805192	0.00689808
CL2441.Contig3_All	988	201	84.5	183.278	87.7119	-1.06319	down	0.000831223	0.00710264
CL2443.Contig2_All	632	255	92.5	233.817	97.7318	-1.25848	down	2.51658e-05	0.00029537
CL2446.Contig1_All	964	33	2.5	30.0653	2.60336	-3.52966	down	4.77513e-05	0.000534466
CL2446.Contig2_All	2208	105	30	96.3311	31.0643	-1.63274	down	9.4056e-05	0.00099342
CL2446.Contig3_All	2891	201.5	30.5	183.986	31.1627	-2.5617	down	3.40279e-12	8.65708e-11
CL245.Contig1_All	812	4.5	23	4.05649	23.1767	2.51437	up	0.00262059	0.0196894
CL245.Contig2_All	1537	14	89	12.6958	92.4684	2.8646	up	1.40022e-09	2.85839e-08
CL245.Contig3_All	1203	11	48	9.94612	48.5064	2.28597	up	0.000131325	0.00134514
CL2451.Contig1_All	1838	42.5	1.5	38.7955	1.52682	-4.66728	down	1.42075e-07	2.33953e-06
CL2451.Contig2_All	2006	148	6.5	135.381	7.43736	-4.18609	down	1.23269e-18	4.50162e-17
CL2455.Contig4_All	1835	270.5	8.5	247.139	8.8866	-4.79755	down	1.89087e-30	1.13827e-28
CL2460.Contig2_All	2539	33.5	75	30.5009	80.916	1.40757	up	0.00146587	0.0117772
CL2463.Contig1_All	1038	4.5	39	4.05649	38.9936	3.26493	up	0.000281671	0.00268191
CL2463.Contig2_All	2129	26.5	114	24.6297	118.854	2.27072	up	1.33249e-08	2.46029e-07
CL2465.Contig3_All	3283	21	64	18.9757	66.9627	1.81921	up	0.000172341	0.00172282
CL2467.Contig3_All	430	518.5	160.5	472.542	166.713	-1.50308	down	1.38148e-08	2.546e-07
CL2467.Contig4_All	1078	5546.5	1809.5	5069.59	1912.71	-1.40625	down	6.47217e-11	1.49655e-09
CL2467.Contig6_All	643	300	646.5	274.518	686.214	1.32176	up	1.02173e-07	1.71209e-06
CL2470.Contig3_All	976	65.5	20.5	60.0129	20.7493	-1.53221	down	0.00260575	0.0195958
CL2470.Contig4_All	993	61	19.5	55.3208	19.3208	-1.51767	down	0.00427187	0.0300861
CL2477.Contig2_All	413	7	34.5	6.41602	34.941	2.44517	up	0.000291036	0.00275729
CL2480.Contig2_All	5228	155.5	65.5	142.051	67.6097	-1.0711	down	0.00201009	0.0155658
CL2482.Contig4_All	1834	89.5	29.5	81.6475	30.614	-1.41522	down	0.00105436	0.00879367
CL2484.Contig2_All	863	3134.5	189758	2863.4	194281	6.08427	up	6.00261e-33	3.93935e-31
CL2485.Contig2_All	2706	13	38.5	11.6431	38.8952	1.74012	up	0.00438933	0.0307906
CL2489.Contig1_All	1407	1589.5	609	1454.28	638.19	-1.18825	down	1.7452e-07	2.84352e-06
CL2489.Contig2_All	263	78	15	71.9468	15.9721	-2.17138	down	9.82137e-06	0.000124263
CL2489.Contig4_All	1615	1543	643	1409.6	666.17	-1.08132	down	2.59894e-06	3.60334e-05
CL2492.Contig3_All	1680	26	0	24.1033	0.001	-14.5569	down	2.63214e-06	3.64426e-05
CL2492.Contig4_All	1198	59	1	54.1687	0.900579	-5.91046	down	3.0322e-11	7.16191e-10
CL2493.Contig1_All	919	1.5	21.5	1.30676	21.6499	4.05029	up	0.000131721	0.00134892
CL2493.Contig4_All	800	82	513	74.8867	522.701	2.80321	up	2.67019e-09	5.27883e-08
CL2499.Contig4_All	2670	28.5	62.5	25.8727	65.6118	1.34253	up	0.00381338	0.0272684
CL25.Contig2_All	1707	179	73.5	164.248	78.3334	-1.06818	down	0.00083839	0.00715523
CL2506.Contig3_All	518	325.5	92.5	298.912	100.899	-1.56681	down	2.70451e-08	4.83654e-07
CL2506.Contig5_All	465	237.5	24	217.527	25.8368	-3.0737	down	1.5668e-17	5.45987e-16
CL2509.Contig2_All	751	0.5	19.5	0.480986	20.5525	5.41718	up	3.20893e-05	0.000369962
CL2509.Contig4_All	826	6	285	5.40865	295.903	5.77371	up	1.55952e-41	1.37803e-39
CL2509.Contig5_All	1947	75.5	419.5	69.0424	437.617	2.66411	up	2.1928e-20	8.63216e-19
CL2509.Contig6_All	1886	1865	6168	1704.51	6399.35	1.90857	up	1.57045e-18	5.70564e-17
CL2512.Contig1_All	2268	22	3	20.437	3.2296	-2.66176	down	0.00512256	0.0352495
CL2516.Contig3_All	7093	40.5	106	37.2801	111.649	1.58249	up	3.98516e-05	0.000452288
CL2518.Contig2_All	1539	37	264	33.9132	273.296	3.01054	up	8.9877e-20	3.43693e-18
CL2522.Contig2_All	1116	28	4	25.8457	4.30613	-2.58546	down	0.00172791	0.0136345
CL2522.Contig3_All	971	74.5	12.5	67.3541	14.2485	-2.24096	down	0.000366333	0.0034029
CL2528.Contig1_All	1763	1127.5	374	1030.06	385.204	-1.41903	down	3.48284e-09	6.80385e-08
CL2533.Contig1_All	1929	617.5	127.5	563.329	131.715	-2.09655	down	5.78192e-15	1.76609e-13
CL2533.Contig4_All	2418	145.5	32.5	133.066	33.1398	-2.00551	down	2.61819e-07	4.16847e-06
CL2539.Contig2_All	1312	215.5	96	197.817	97.7167	-1.01749	down	0.00159091	0.0126809
CL2546.Contig2_All	2530	28.5	2.5	25.7365	2.4274	-3.40633	down	0.000282889	0.00269041
CL2551.Contig2_All	1332	175	64.5	159.765	68.1168	-1.22987	down	0.000192759	0.00190765
CL2552.Contig1_All	1261	1	62.5	0.916574	63.5003	6.11437	up	7.12598e-13	1.91743e-11
CL2552.Contig2_All	1683	13.5	67.5	12.4872	68.1792	2.44888	up	5.774e-05	0.000635628
CL2553.Contig3_All	1512	60	148	55.0852	151.585	1.46039	up	1.24665e-05	0.000154684
CL2559.Contig1_All	2021	0	50	0.001	52.595	15.6826	up	1.01031e-13	2.86495e-12
CL2559.Contig2_All	2024	5	69.5	4.53747	72.6197	4.0004	up	1.86e-11	4.47223e-10
CL2565.Contig2_All	3624	75.5	179.5	68.5431	186.815	1.44653	up	7.03649e-06	9.11961e-05
CL2565.Contig4_All	3710	89.5	238.5	81.4659	251.563	1.62665	up	9.63296e-08	1.61857e-06
CL2573.Contig1_All	532	1	56.5	0.961973	56.6892	5.88093	up	1.37168e-07	2.26174e-06
CL2578.Contig2_All	791	11.5	60	10.6541	61.9527	2.53976	up	1.74996e-06	2.47268e-05
CL2583.Contig3_All	1938	942	136.5	860.916	148.091	-2.53939	down	1.21491e-23	5.51535e-22
CL2583.Contig4_All	2040	87	21	79.4242	21.9034	-1.85842	down	4.82536e-05	0.000539478
CL2583.Contig5_All	1901	44.5	11.5	40.5379	11.7643	-1.78485	down	0.00358069	0.0258322
CL2583.Contig7_All	1904	77	14	70.2584	14.7196	-2.25494	down	6.7597e-06	8.79954e-05
CL2589.Contig3_All	1330	13.5	61	12.1695	62.5014	2.36062	up	6.11585e-06	8.01245e-05
CL260.Contig10_All	3199	83	333	75.8487	364.82	2.26599	up	0.00127409	0.0104088
CL260.Contig11_All	1569	262.5	1104	239.806	1214.71	2.34067	up	0.00265464	0.019909
CL260.Contig12_All	2716	47.5	260.5	43.4692	285.98	2.71785	up	0.00052709	0.00471304
CL260.Contig13_All	4147	113	504.5	103.028	546.015	2.4059	up	3.61952e-06	4.92182e-05
CL260.Contig14_All	994	53.5	558.5	48.6508	617.52	3.66595	up	0.000257101	0.00247223
CL260.Contig16_All	3316	64	361.5	58.5245	395.941	2.75817	up	0.000221121	0.00215941
CL260.Contig17_All	1509	48	239	43.7232	263.098	2.58913	up	0.00160212	0.0127538
CL260.Contig18_All	2073	54	301.5	49.4042	330.293	2.74104	up	0.000254928	0.00245269
CL260.Contig1_All	2680	65.5	348	59.6497	380.968	2.67508	up	0.000263177	0.00252526
CL260.Contig2_All	1024	25	153	22.869	167.349	2.8714	up	0.000105765	0.00110274
CL260.Contig3_All	2109	56.5	307	51.7183	335.95	2.6995	up	0.000203317	0.00200094
CL260.Contig4_All	1956	73	273	66.7283	299.172	2.16461	up	0.00192817	0.0150042
CL260.Contig5_All	3280	77	409	70.1676	445.933	2.66795	up	5.67154e-05	0.000625847
CL260.Contig8_All	2058	85	304	77.6818	332.193	2.09637	up	0.00116296	0.00959915
CL260.Contig9_All	1590	28.5	142	26.2359	155.331	2.56574	up	0.000326494	0.00306389
CL2601.Contig2_All	5267	87.5	34.5	80.1775	37.4043	-1.09999	down	0.00605389	0.0406685
CL2602.Contig8_All	2473	0	9	0.001	9.51285	13.2157	up	0.00396049	0.0281931
CL2603.Contig2_All	3791	3.5	42	3.23071	44.3346	3.77851	up	1.90175e-07	3.08236e-06
CL2603.Contig3_All	3835	6.5	82	6.11663	85.8124	3.81038	up	1.54468e-12	4.04848e-11
CL2607.Contig4_All	514	2.5	16.5	2.22334	17.3229	2.96188	up	0.00518111	0.0355931
CL2609.Contig1_All	564	28	5994.5	25.8911	6338.82	7.93562	up	8.42805e-148	6.22455e-145
CL2609.Contig2_All	770	76.5	16761	70.6854	18108.4	8.00103	up	1.0228e-27	5.51924e-26
CL2616.Contig2_All	1693	44.5	9	40.5833	9.51285	-2.09294	down	0.000783367	0.00673442
CL2623.Contig1_All	425	2	87.5	1.83315	87.5984	5.57851	up	3.13619e-07	4.93914e-06
CL2623.Contig2_All	823	6	150.5	5.40865	150.669	4.79997	up	1.06879e-06	1.55825e-05
CL2623.Contig3_All	1183	14.5	269	13.1768	271.816	4.36656	up	3.43919e-09	6.72122e-08
CL2625.Contig1_All	2012	1536	505	1403	532.212	-1.39844	down	9.18891e-10	1.91289e-08
CL2626.Contig1_All	1536	160	66.5	145.698	69.9179	-1.05925	down	0.00151554	0.0121329
CL2630.Contig1_All	1217	0.5	193.5	0.435588	200.127	8.84374	up	3.25757e-39	2.65997e-37
CL2630.Contig2_All	1329	0	136	0.001	136.907	17.0628	up	1.51503e-12	3.97287e-11
CL2631.Contig6_All	1335	84.5	33	77.3824	35.7016	-1.11602	down	0.00623294	0.041679
CL2634.Contig1_All	382	31.5	7	28.9402	7.53574	-1.94125	down	0.00649298	0.043167
CL2635.Contig3_All	2739	15	42	13.7032	43.9827	1.68242	up	0.00303677	0.0224248
CL2638.Contig10_All	6823	37.5	8.5	34.258	8.5347	-2.00503	down	0.00363678	0.026172
CL2638.Contig3_All	6666	214.5	37	196.446	39.6558	-2.30853	down	1.962e-11	4.70604e-10
CL2638.Contig4_All	6732	48.5	14.5	44.1134	14.466	-1.60855	down	0.0063633	0.042436
CL2638.Contig6_All	6716	79	7.5	72.4093	7.98603	-3.18063	down	7.89933e-09	1.49534e-07
CL2638.Contig9_All	6723	57	17	52.3809	17.4213	-1.58819	down	0.00316086	0.0231888
CL2642.Contig1_All	1861	90	377	83.0364	386.674	2.2193	up	8.70321e-11	1.99226e-09
CL2642.Contig2_All	1497	1144	6176.5	1045.25	6470.88	2.63012	up	1.71144e-31	1.06793e-29
CL2644.Contig2_All	641	281.5	53.5	256.858	56.2749	-2.19041	down	5.21293e-12	1.3041e-10
CL2644.Contig5_All	746	1814	699	1654.99	714.843	-1.21113	down	1.72732e-07	2.81532e-06
CL2650.Contig10_All	717	5	35	4.53747	36.271	2.99886	up	3.35786e-05	0.000386142
CL2650.Contig1_All	236	28.5	78.5	26.0089	80.373	1.62771	up	0.000145544	0.00147915
CL2650.Contig2_All	551	441	5682	403.71	5956.22	3.88301	up	5.99687e-59	8.50266e-57
CL2650.Contig3_All	963	151.5	3328.5	138.929	3521.22	4.66365	up	1.57556e-73	3.11853e-71
CL2650.Contig4_All	962	123	2130.5	111.921	2193.7	4.29281	up	1.09072e-35	7.72839e-34
CL2650.Contig5_All	782	10.5	5816.5	9.60133	5952.07	9.27594	up	8.03324e-49	8.7173e-47
CL2650.Contig6_All	449	6	41.5	5.49944	43.5324	2.98473	up	7.13006e-06	9.22638e-05
CL2650.Contig7_All	750	19.5	153	17.7143	159.255	3.16835	up	2.16385e-15	6.76399e-14
CL2650.Contig8_All	491	6	81	5.49944	84.7359	3.94562	up	1.00419e-12	2.67295e-11
CL2650.Contig9_All	456	4.5	30.5	4.14728	32.3944	2.96551	up	0.000110395	0.00114835
CL2653.Contig1_All	606	23.5	1.5	21.653	1.35087	-4.00261	down	0.000393289	0.00362405
CL2658.Contig3_All	913	12	0	10.7719	0.001	-13.395	down	0.00259017	0.0194875
CL266.Contig1_All	1718	22	3	20.2554	3.75747	-2.43048	down	0.00457074	0.0319004
CL2663.Contig3_All	929	1017	245.5	929.341	271.415	-1.77571	down	3.10476e-14	9.03723e-13
CL2666.Contig1_All	865	0	8.5	0.001	9.06256	13.1457	up	0.00536595	0.036665
CL2666.Contig2_All	1662	0	14.5	0.001	15.1699	13.8889	up	0.000122079	0.00126035
CL267.Contig3_All	911	51.5	16	47.3625	15.8169	-1.58228	down	0.00640594	0.0426858
CL2671.Contig2_All	1173	316	65	289.864	64.5201	-2.16756	down	1.04872e-11	2.57155e-10
CL2671.Contig6_All	2202	122.5	39	112.076	40.4012	-1.47201	down	0.000149597	0.00151785
CL2671.Contig7_All	1101	98	23.5	89.5973	24.6827	-1.85995	down	1.87626e-05	0.000225567
CL2671.Contig8_All	1099	108.5	23.5	99.4256	24.3308	-2.03083	down	2.36689e-06	3.29546e-05
CL2673.Contig1_All	405	81	174.5	74.1517	180.377	1.28246	up	4.73105e-05	0.000530013
CL2677.Contig2_All	1208	34.5	176	31.6445	181.024	2.51616	up	1.31231e-12	3.46146e-11
CL2678.Contig1_All	1047	19.5	1.5	17.9413	1.35087	-3.73132	down	0.00204672	0.0158098
CL2678.Contig3_All	1734	112	26	102.202	27.462	-1.89592	down	4.43292e-06	5.94294e-05
CL268.Contig1_All	1584	2	61.5	1.83315	63.3036	5.10989	up	9.56666e-13	2.55054e-11
CL268.Contig2_All	1910	2	134.5	1.83315	138.723	6.24174	up	1.75675e-26	8.96176e-25
CL268.Contig3_All	2023	6.5	349.5	5.75344	356.806	5.95457	up	9.3838e-22	3.98574e-20
CL268.Contig4_All	1752	7	375.5	6.37062	385.499	5.91915	up	5.29179e-33	3.48673e-31
CL268.Contig5_All	1569	2	41.5	1.83315	41.421	4.49797	up	3.36491e-05	0.000386773
CL268.Contig6_All	1625	2	67	1.83315	68.2568	5.21858	up	9.76064e-14	2.77419e-12
CL268.Contig7_All	1894	2	78	1.83315	79.2189	5.43345	up	2.14322e-12	5.54669e-11
CL268.Contig8_All	1719	10.5	117	9.60133	117.509	3.61339	up	8.13283e-06	0.000104393
CL2680.Contig2_All	790	1075	282	981.867	293.377	-1.74277	down	6.99446e-13	1.88511e-11
CL2686.Contig2_All	4030	5	35.5	4.62827	36.5454	2.98114	up	2.78874e-05	0.000324542
CL2690.Contig1_All	781	78	26	71.629	27.1101	-1.40171	down	0.00207572	0.0160114
CL2690.Contig2_All	777	138	46.5	126.215	50.6747	-1.31654	down	0.000158369	0.00159669
CL2691.Contig2_All	1114	322.5	634.5	295.845	647.43	1.12988	up	0.000534592	0.00477581
CL2698.Contig1_All	2342	98	13.5	89.7335	13.0376	-2.78297	down	2.59485e-08	4.66235e-07
CL2698.Contig2_All	2088	171.5	42	157.533	42.7511	-1.88162	down	2.66765e-07	4.24039e-06
CL2698.Contig3_All	2214	205	38	187.353	40.2045	-2.22033	down	1.75264e-10	3.9013e-09
CL2698.Contig4_All	2399	205.5	36	188.152	36.4678	-2.3672	down	5.51191e-11	1.2823e-09
CL27.Contig10_All	1110	193.5	49.5	177.38	54.784	-1.69501	down	1.81372e-07	2.94933e-06
CL27.Contig11_All	897	292.5	43.5	268.575	44.8057	-2.58357	down	4.59746e-15	1.40952e-13
CL27.Contig17_All	1293	72.5	168.5	66.2927	174.27	1.3944	up	1.54321e-05	0.000188178
CL27.Contig18_All	1344	44.5	153.5	40.4925	163.4	2.01269	up	2.10113e-08	3.81123e-07
CL27.Contig19_All	1335	91	23	82.9543	24.4084	-1.76494	down	5.74912e-05	0.000633193
CL27.Contig23_All	1069	155	42.5	141.797	45.6647	-1.63467	down	3.75581e-06	5.09734e-05
CL27.Contig2_All	1075	65.5	18	59.7859	19.2017	-1.63857	down	0.000868986	0.00738324
CL27.Contig6_All	1248	118.5	23.5	108.773	25.5625	-2.08922	down	2.89571e-07	4.58083e-06
CL27.Contig7_All	1106	163.5	38.5	149.429	40.6548	-1.87796	down	2.00881e-07	3.24207e-06
CL27.Contig9_All	1436	183	68	166.598	71.7967	-1.21438	down	0.000180456	0.00179751
CL270.Contig10_All	1436	31.5	6	28.6224	6.10729	-2.22854	down	0.00346872	0.0251123
CL270.Contig11_All	1445	226	78	206.102	81.5063	-1.33837	down	1.89846e-05	0.000227958
CL270.Contig7_All	1401	410	81.5	375.659	82.5468	-2.18614	down	1.6635e-13	4.61665e-12
CL270.Contig8_All	1429	317	16	289.147	15.8169	-4.19226	down	1.54228e-28	8.53656e-27
CL270.Contig9_All	1503	218.5	33.5	199.068	34.3923	-2.53311	down	1.27387e-12	3.36423e-11
CL2700.Contig2_All	1028	130.5	41	118.909	43.786	-1.44132	down	8.64274e-05	0.00092051
CL2710.Contig3_All	406	438.5	3086.5	400.215	3250.84	3.02197	up	1.12609e-37	8.53328e-36
CL2711.Contig1_All	5985	20	58	18.3769	58.7439	1.67655	up	0.000510303	0.00457949
CL2711.Contig2_All	6005	14	54.5	12.8774	59.4629	2.20714	up	0.00068317	0.00593596
CL2719.Contig3_All	2543	12	56.5	11.0443	60.0324	2.44244	up	7.14469e-06	9.24048e-05
CL272.Contig3_All	527	3.5	31	3.09451	30.5573	3.30373	up	0.0062859	0.041982
CL272.Contig4_All	962	520	5071	475.484	5242.33	3.46274	up	3.94311e-46	4.01476e-44
CL272.Contig5_All	964	1048	2830.5	956.575	2919.3	1.60967	up	1.79901e-13	4.96767e-12
CL2720.Contig1_All	1218	0	23.5	0.001	24.1548	14.56	up	5.1873e-07	7.9567e-06
CL2720.Contig2_All	932	0	27	0.001	28.0107	14.7737	up	5.98115e-08	1.03088e-06
CL2720.Contig3_All	1272	1	14	0.871175	14.1917	4.02594	up	0.00246549	0.0186944
CL2720.Contig4_All	1325	4	238	3.75709	246.713	6.03708	up	1.22864e-38	9.79016e-37
CL2721.Contig2_All	2987	32.5	7	29.8114	7.00787	-2.08881	down	0.00519946	0.035698
CL2729.Contig1_All	495	4	124.5	3.6209	132.181	5.19002	up	3.5822e-22	1.54541e-20
CL2729.Contig2_All	477	10.5	364.5	9.69213	387.382	5.3208	up	8.82398e-45	8.59521e-43
CL2729.Contig3_All	460	5.5	131	5.06386	142.961	4.81925	up	2.93294e-08	5.22805e-07
CL2730.Contig2_All	1655	84	2.5	76.7652	2.4274	-4.98297	down	1.64595e-13	4.57309e-12
CL2732.Contig1_All	984	33.5	0.5	30.9095	0.626244	-5.62518	down	3.60078e-07	5.62252e-06
CL2732.Contig2_All	1206	63	0.5	57.7896	0.45029	-7.00381	down	7.67183e-13	2.05759e-11
CL2736.Contig2_All	2160	280.5	73.5	255.215	76.222	-1.74343	down	1.47788e-08	2.71555e-07
CL2736.Contig3_All	1941	651.5	105	597.352	110.397	-2.43588	down	2.06188e-19	7.75289e-18
CL2737.Contig1_All	342	0.5	11	0.435588	11.8419	4.76479	up	0.0041912	0.0296065
CL2737.Contig2_All	809	3	24.5	2.74972	25.7592	3.22773	up	0.000258221	0.00248107
CL2744.Contig1_All	699	26	4	23.4677	3.77827	-2.63488	down	0.00379306	0.0271416
CL2746.Contig1_All	2939	23	88.5	20.945	95.1853	2.18413	up	9.06452e-07	1.34213e-05
CL275.Contig1_All	7452	27	61	24.8383	64.6128	1.37925	up	0.00319353	0.0233912
CL2752.Contig3_All	1488	148.5	49.5	135.725	52.3207	-1.37524	down	9.74101e-05	0.00102534
CL2755.Contig1_All	1730	243	6	221.865	6.81111	-5.02565	down	2.76536e-30	1.65264e-28
CL2755.Contig2_All	1683	1932.5	139	1766.81	150.87	-3.54977	down	3.39359e-45	3.35851e-43
CL2755.Contig3_All	1725	25.5	4.5	23.3953	4.93238	-2.24587	down	0.00606853	0.0407559
CL2759.Contig1_All	1519	46.5	11	42.9158	10.4342	-2.04018	down	0.00246889	0.0187087
CL2761.Contig1_All	1118	97.5	29	89.0255	29.284	-1.60411	down	0.000240083	0.00232395
CL2768.Contig1_All	1152	138.5	56	126.832	58.5263	-1.11576	down	0.00174402	0.0137332
CL2769.Contig3_All	2580	24	62	22.134	65.3375	1.56165	up	0.000926609	0.00783115
CL2771.Contig1_All	980	1	9135	0.916574	9451.79	13.332	up	6.23468e-184	1.28546e-180
CL2771.Contig2_All	912	2.5	6261.5	2.22334	6511.01	11.5159	up	1.25942e-183	2.4928e-180
CL2772.Contig1_All	2668	66.5	21.5	61.1111	22.0018	-1.47381	down	0.00312008	0.0229271
CL2772.Contig3_All	2595	55	10	50.8202	10.7653	-2.23901	down	9.18431e-05	0.00097233
CL2774.Contig3_All	1278	28	237.5	25.3917	246.087	3.27674	up	9.80077e-21	3.94286e-19
CL278.Contig4_All	2055	27.5	5.5	25.0469	6.18487	-2.01782	down	0.00716407	0.0470034
CL2784.Contig2_All	2025	187	72.5	171.399	74.9695	-1.19299	down	0.000317532	0.00298772
CL2787.Contig3_All	2572	70	23.5	64.024	24.3308	-1.39583	down	0.00346567	0.0251012
CL2791.Contig1_All	581	152.5	1295.5	139.255	1356.38	3.28395	up	2.77488e-38	2.17951e-36
CL2792.Contig3_All	1363	109.5	29	99.9336	31.0435	-1.68668	down	2.7826e-05	0.000323904
CL2796.Contig3_All	1161	19	1.5	17.1879	1.35087	-3.66944	down	0.00264676	0.0198559
CL2804.Contig2_All	2947	65.5	23	59.6951	24.5843	-1.27987	down	0.00619519	0.0414602
CL2807.Contig1_All	1783	18	59.5	16.5437	60.2707	1.86517	up	0.000193459	0.00191382
CL2811.Contig1_All	772	51	14	46.7907	14.0157	-1.73917	down	0.0029126	0.0216143
CL2811.Contig2_All	845	84	16	76.5836	16.6967	-2.19748	down	5.1172e-06	6.80135e-05
CL282.Contig2_All	3010	50	14	45.5563	15.4234	-1.56253	down	0.0033967	0.024674
CL2820.Contig1_All	1330	154.5	64	141.361	67.4905	-1.06663	down	0.001609	0.0127942
CL2821.Contig3_All	1097	100	38.5	91.4758	39.9509	-1.19516	down	0.00322003	0.0235531
CL2824.Contig2_All	871	0	12.5	0.001	12.313	13.5879	up	0.00085126	0.00724757
CL2826.Contig2_All	1650	0	11	0.001	11.1381	13.4432	up	0.00124041	0.0101722
CL2826.Contig4_All	3044	438.5	165	402.712	168.83	-1.25418	down	5.16845e-06	6.86394e-05
CL2828.Contig1_All	2752	690.5	131.5	632.917	140.069	-2.17588	down	7.21398e-17	2.43499e-15
CL2828.Contig2_All	3835	382.5	69.5	351.838	73.8513	-2.25222	down	8.10952e-13	2.1691e-11
CL2831.Contig1_All	1844	204	547.5	186.618	563.625	1.59465	up	2.23523e-10	4.92861e-09
CL2833.Contig2_All	892	48.5	6.5	44.5219	6.55758	-2.76328	down	3.18475e-05	0.000367516
CL2834.Contig1_All	1611	765.5	280	701.569	300.55	-1.22298	down	2.77401e-07	4.39674e-06
CL2837.Contig2_All	303	33	4.5	30.1561	4.93238	-2.6121	down	0.000560676	0.00497738
CL2842.Contig3_All	1724	27	66.5	24.7021	70.4458	1.51188	up	0.0010227	0.00856135
CL2845.Contig1_All	1752	38	1.5	34.6482	1.70278	-4.34682	down	9.0563e-07	1.34131e-05
CL2845.Contig2_All	1805	73.5	0.5	67.3909	0.45029	-7.22556	down	9.17236e-15	2.7743e-13
CL2852.Contig3_All	2488	3	21	2.65892	21.3755	3.00704	up	0.00135077	0.0109538
CL2859.Contig2_All	1541	12.5	78	11.2529	82.386	2.87211	up	1.05572e-08	1.96613e-07
CL286.Contig2_All	1602	159.5	38.5	145.354	39.599	-1.87603	down	4.06528e-07	6.30396e-06
CL2861.Contig9_All	3434	8	32	7.28719	33.7453	2.21125	up	0.00130773	0.0106572
CL2863.Contig3_All	2192	14.5	78	13.3584	82.0341	2.61847	up	6.10466e-08	1.05107e-06
CL2866.Contig1_All	276	0.5	15.5	0.435588	16.2464	5.22101	up	0.000334518	0.00312969
CL2868.Contig3_All	953	50.5	12	46.2189	12.0386	-1.94081	down	0.00115808	0.00956524
CL2872.Contig1_All	2408	359.5	146.5	329.259	154.281	-1.09366	down	6.12527e-05	0.000671013
CL2874.Contig2_All	3133	0	59.5	0.001	63.262	15.9491	up	5.24451e-16	1.6995e-14
CL2877.Contig1_All	2714	3858	664	3525.2	686.666	-2.36003	down	9.75824e-25	4.61191e-23
CL2877.Contig2_All	2860	8939	1857	8172.92	1959.18	-2.0606	down	5.66049e-21	2.30723e-19
CL2879.Contig2_All	909	150.5	57.5	138.149	57.9417	-1.25355	down	0.00063893	0.00559677
CL2880.Contig1_All	744	0.5	298.5	0.435588	302.606	9.44026	up	5.11927e-19	1.89893e-17
CL2880.Contig2_All	859	2	3824	1.78775	3993.14	11.1252	up	3.62441e-162	3.81589e-159
CL2880.Contig3_All	865	303.5	1153.5	277.567	1186.8	2.09616	up	1.92456e-14	5.70256e-13
CL2880.Contig4_All	898	1151.5	6418	1052.69	6594.76	2.64724	up	9.24573e-17	3.10384e-15
CL2882.Contig4_All	1610	17.5	105.5	16.0627	113.134	2.81625	up	1.73452e-10	3.86618e-09
CL2883.Contig1_All	485	79	24.5	72.2732	25.5833	-1.49826	down	0.00102249	0.00856105
CL2883.Contig2_All	990	222.5	58	202.871	59.9756	-1.75811	down	9.34079e-08	1.57298e-06
CL2883.Contig3_All	1066	1361.5	529	1244.58	542.213	-1.19872	down	3.87973e-07	6.02954e-06
CL2887.Contig1_All	473	23	0	21.0358	0.001	-14.3606	down	8.59138e-06	0.000109682
CL2897.Contig1_All	1751	144.5	1	132.286	1.25249	-6.72272	down	2.66808e-25	1.28429e-23
CL2897.Contig2_All	1834	81	1	73.5615	1.25249	-5.87608	down	4.08052e-15	1.25648e-13
CL29.Contig2_All	1897	36.5	94	33.6138	98.5548	1.55187	up	0.000103017	0.00107658
CL2900.Contig1_All	527	19.5	1	17.8505	1.07653	-4.0515	down	0.000835175	0.00713362
CL2902.Contig3_All	2428	106	24.5	96.9753	25.5833	-1.92242	down	6.57215e-06	8.57394e-05
CL2909.Contig2_All	681	44	11	40.1931	11.314	-1.82884	down	0.00304782	0.0224863
CL291.Contig1_All	4148	18	59	16.4529	63.1636	1.94075	up	0.000136865	0.00139696
CL2912.Contig3_All	1481	9.5	33.5	8.77555	35.2721	2.00697	up	0.00206804	0.0159596
CL2912.Contig5_All	2180	18	72	16.5891	72.7597	2.1329	up	0.000156398	0.0015794
CL292.Contig1_All	757	1.5	20	1.44296	20.299	3.81431	up	0.000265793	0.00254691
CL292.Contig2_All	1493	0	19.5	0.001	20.7285	14.3393	up	4.97731e-06	6.62253e-05
CL292.Contig3_All	1393	0.5	14.5	0.435588	15.3458	5.13874	up	0.000577471	0.00510932
CL2924.Contig1_All	1315	1.5	2376.5	1.35216	2450.96	10.8239	up	7.37057e-95	2.09608e-92
CL2924.Contig2_All	1289	4.5	669.5	4.10188	697.425	7.40961	up	1.83768e-76	3.95364e-74
CL2925.Contig4_All	1229	63	20.5	57.7442	20.3974	-1.50129	down	0.0041874	0.0295838
CL2929.Contig3_All	958	16.5	74	15.0554	80.0154	2.41	up	3.57933e-06	4.87252e-05
CL2929.Contig4_All	932	34.5	111	31.5537	118.264	1.90612	up	1.44963e-06	2.07679e-05
CL2932.Contig2_All	685	16	45	14.7106	47.0364	1.67692	up	0.00216922	0.0166598
CL2936.Contig1_All	2202	185	3	168.522	2.87769	-5.87188	down	2.61244e-27	1.37523e-25
CL2936.Contig2_All	1872	307.5	14.5	281.96	14.466	-4.28475	down	7.62252e-29	4.29107e-27
CL2936.Contig3_All	2164	985.5	39.5	899.629	41.0275	-4.45467	down	4.44139e-51	5.08735e-49
CL2936.Contig4_All	2179	965	36.5	881.452	36.5662	-4.5913	down	7.04022e-52	8.29456e-50
CL2941.Contig2_All	1873	53	15.5	48.306	16.0704	-1.58779	down	0.00375791	0.0269262
CL2942.Contig1_All	664	487	1750	444.919	1823.05	2.03474	up	9.72583e-19	3.57285e-17
CL2942.Contig2_All	654	170	372.5	155.454	393.179	1.33869	up	7.05685e-07	1.06235e-05
CL2944.Contig3_All	2014	21	83	19.1119	87.4168	2.19344	up	1.29806e-06	1.8732e-05
CL2947.Contig2_All	1763	110	32	99.8698	32.3376	-1.62683	down	9.5067e-05	0.00100281
CL295.Contig5_All	1791	78	24	71.1296	24.7811	-1.52121	down	0.00103112	0.00861875
CL2964.Contig1_All	1518	38.5	2486	35.1746	2549.4	6.17948	up	5.49406e-37	4.0759e-35
CL2965.Contig1_All	973	28	4	25.6641	4.48209	-2.51751	down	0.00172912	0.0136397
CL2965.Contig2_All	1465	71	9.5	65.1676	9.43527	-2.78802	down	8.20125e-07	1.21942e-05
CL297.Contig1_All	1908	1138	289	1040.66	297.922	-1.80449	down	1.39225e-13	3.88565e-12
CL297.Contig3_All	1676	65	14	59.7135	14.1917	-2.07301	down	0.000120349	0.00124404
CL297.Contig4_All	1578	452	171	412.703	177.225	-1.21952	down	5.21167e-06	6.91763e-05
CL2970.Contig5_All	1909	4	20	3.5301	20.299	2.52363	up	0.00542923	0.037066
CL2972.Contig8_All	1374	10	40.5	8.89335	40.6964	2.1941	up	0.00320157	0.0234458
CL2973.Contig5_All	2660	9	33.5	8.29456	35.448	2.09547	up	0.0015113	0.0121068
CL2979.Contig1_All	499	0	20.5	0.001	21.805	14.4124	up	2.66907e-06	3.69024e-05
CL2979.Contig3_All	867	17.5	51.5	16.1081	53.7699	1.73901	up	0.000801556	0.0068705
CL2981.Contig2_All	2193	867	4618.5	790.765	4695.28	2.56989	up	1.54015e-07	2.52189e-06
CL2987.Contig1_All	752	8	118	7.42339	123.16	4.05231	up	3.2445e-17	1.11165e-15
CL2987.Contig2_All	734	8	125.5	7.28719	133.961	4.20031	up	1.7383e-18	6.28315e-17
CL2992.Contig3_All	2762	114	26.5	103.899	29.144	-1.83392	down	3.6998e-06	5.02683e-05
CL2992.Contig4_All	3630	71.5	17	65.013	17.5973	-1.88538	down	0.00015729	0.00158773
CL2993.Contig2_All	562	241.5	64.5	220.24	68.4687	-1.68556	down	7.45258e-08	1.26945e-06
CL2994.Contig3_All	2985	12.5	42.5	11.5253	46.1926	2.00286	up	0.000704845	0.006105
CL2996.Contig1_All	3046	18.5	85.5	16.9339	87.7327	2.3732	up	1.51328e-07	2.47953e-06
CL3000.Contig3_All	1355	355	121.5	323.25	126.84	-1.34964	down	1.49264e-06	2.13593e-05
CL3002.Contig4_All	600	88	14	80.0683	14.8955	-2.42635	down	4.53833e-07	6.99595e-06
CL3002.Contig9_All	1038	149	23	136.206	23.0007	-2.56604	down	4.54379e-10	9.72188e-09
CL3007.Contig2_All	581	57	6.5	51.9723	6.90949	-2.91109	down	2.26346e-06	3.15945e-05
CL3008.Contig2_All	2619	1327.5	3159.5	1214.23	3391.54	1.4819	up	6.59635e-06	8.60098e-05
CL3011.Contig1_All	665	45.5	167.5	41.4998	173.721	2.0656	up	2.50559e-09	4.97529e-08
CL3011.Contig2_All	696	115.5	916	105.024	959.888	3.19214	up	7.66064e-34	5.15743e-32
CL3016.Contig2_All	1807	9.5	89.5	8.68475	91.1591	3.39183	up	3.45066e-10	7.4563e-09
CL3018.Contig3_All	2592	42.5	160	38.7955	164.679	2.0857	up	2.79073e-09	5.49954e-08
CL3018.Contig4_All	1515	18.5	52	16.7977	52.9885	1.65741	up	0.00115807	0.00956524
CL3020.Contig2_All	7572	497.5	193	456.018	201.789	-1.17625	down	6.44799e-06	8.4253e-05
CL3025.Contig1_All	803	359.5	119	329.349	123.885	-1.41062	down	6.25015e-07	9.47538e-06
CL3038.Contig1_All	1825	44	12	40.3293	12.5665	-1.68224	down	0.00500276	0.034526
CL3039.Contig1_All	347	20	0.5	18.0137	0.626244	-4.84622	down	0.000223138	0.00217782
CL3039.Contig2_All	344	22	1	20.0738	1.07653	-4.22085	down	0.00028374	0.00269539
CL3040.Contig5_All	3023	40.5	11	37.0078	11.1381	-1.73233	down	0.00696589	0.045897
CL3043.Contig6_All	4134	12.5	36.5	11.5253	37.094	1.68639	up	0.00442424	0.0310135
CL3043.Contig7_All	3263	16	42.5	14.756	44.0811	1.57886	up	0.00413602	0.0292751
CL3048.Contig2_All	1085	81	23.5	74.0609	23.9789	-1.62695	down	0.000492903	0.00444062
CL3048.Contig3_All	1103	82	22.5	74.9775	22.3745	-1.7446	down	0.000274898	0.00262348
CL3049.Contig2_All	2867	20.5	47	18.7671	49.1894	1.39015	up	0.00758992	0.0494369
CL3055.Contig1_All	1685	6.5	25	5.98043	26.3855	2.14142	up	0.00512344	0.0352507
CL306.Contig3_All	4483	31	66.5	28.4138	70.4458	1.30992	up	0.00360874	0.0260119
CL306.Contig4_All	2758	15	63	14.1118	68.7014	2.28344	up	0.00121911	0.0100221
CL3060.Contig1_All	480	1.5	48	1.35216	48.8583	5.17527	up	1.81795e-10	4.03941e-09
CL3062.Contig1_All	2374	1.5	150	1.35216	155.85	6.84874	up	4.65403e-30	2.75144e-28
CL3062.Contig2_All	2216	6.5	551	5.88963	599.68	6.66987	up	7.63007e-14	2.18116e-12
CL3062.Contig3_All	2224	3.5	243.5	3.13991	266.799	6.40888	up	1.38207e-09	2.82365e-08
CL3062.Contig4_All	2378	2.5	447	2.22334	465.199	7.70898	up	1.24811e-63	1.93001e-61
CL3066.Contig5_All	1167	5	35.5	4.53747	37.4252	3.04405	up	2.5534e-05	0.000299478
CL3068.Contig1_All	745	1	260	0.916574	271.629	8.21117	up	2.97781e-47	3.11525e-45
CL3068.Contig2_All	745	1.5	101	1.44296	107.498	6.21914	up	1.51174e-21	6.35023e-20
CL3069.Contig1_All	1754	449.5	99	410.298	102.53	-2.00063	down	1.43135e-12	3.75941e-11
CL307.Contig1_All	1361	201.5	82	184.077	83.349	-1.14307	down	0.000514983	0.0046173
CL3070.Contig2_All	2470	0	38	0.001	43.5476	15.4103	up	0.00201825	0.0156216
CL3072.Contig2_All	841	3.5	19	3.27611	19.9263	2.60462	up	0.0047793	0.0331471
CL3072.Contig3_All	717	7	39	6.32522	41.457	2.71243	up	4.84241e-05	0.000541263
CL3073.Contig1_All	416	0.5	830	0.480986	850.942	10.7888	up	1.70123e-46	1.7429e-44
CL3073.Contig2_All	422	0	423.5	0.001	431.366	18.7186	up	1.59389e-27	8.46249e-26
CL3073.Contig3_All	594	0	276	0.001	287.798	18.1347	up	2.88035e-52	3.45942e-50
CL3073.Contig4_All	612	0.5	357.5	0.435588	368.585	9.72482	up	2.42363e-58	3.36878e-56
CL3073.Contig5_All	440	0	922.5	0.001	950.257	19.858	up	2.55944e-71	4.83392e-69
CL3073.Contig6_All	531	0.5	1257	0.435588	1287.4	11.5292	up	1.88723e-47	1.98271e-45
CL3077.Contig1_All	1206	167	354.5	153.159	368.347	1.26604	up	1.96568e-06	2.76644e-05
CL3077.Contig2_All	1249	208.5	491.5	191.628	513.016	1.4207	up	2.37697e-08	4.2833e-07
CL308.Contig10_All	1577	209	39.5	190.656	41.5553	-2.19787	down	2.11584e-10	4.6782e-09
CL308.Contig11_All	1675	17413	1052.5	15917.5	1088.98	-3.86957	down	1.61086e-59	2.33755e-57
CL308.Contig1_All	439	28.5	1	26.0997	1.07653	-4.59957	down	1.59952e-05	0.000194422
CL308.Contig3_All	1561	0	8.5	0.001	8.5347	13.0591	up	0.00616582	0.0413003
CL308.Contig5_All	1374	3.5	28	3.09451	28.2074	3.18829	up	0.000122326	0.00126236
CL308.Contig7_All	1249	96.5	16	88.3359	17.2245	-2.35853	down	2.54275e-07	4.05749e-06
CL308.Contig8_All	1637	1	13	0.916574	13.2911	3.85807	up	0.00403734	0.0286911
CL3080.Contig4_All	2775	73.5	241.5	67.2547	259.543	1.94827	up	2.78036e-07	4.40539e-06
CL3084.Contig1_All	2405	19.5	93.5	17.8051	99.6882	2.48513	up	2.69078e-08	4.81548e-07
CL3084.Contig3_All	1892	23	88	21.399	90.688	2.08337	up	1.19305e-06	1.73075e-05
CL3084.Contig5_All	2309	7	31.5	6.37062	33.6469	2.40097	up	0.000733888	0.00633438
CL3086.Contig2_All	1056	217	63.5	197.943	67.7441	-1.54692	down	1.06156e-06	1.54998e-05
CL309.Contig2_All	1845	35	8.5	32.1709	9.76638	-1.71986	down	0.00618209	0.0413857
CL309.Contig3_All	1695	62.5	14	57.127	15.2474	-1.90561	down	0.000204601	0.00201118
CL3092.Contig2_All	3796	22	53.5	20.0284	55.5711	1.47228	up	0.00306097	0.0225664
CL3092.Contig3_All	3150	10.5	39.5	9.69213	40.1477	2.05043	up	0.000632918	0.00554804
CL3099.Contig1_All	910	993	293	904.392	302.052	-1.58215	down	9.37419e-11	2.13565e-09
CL3102.Contig2_All	2122	0.5	11.5	0.435588	11.7643	4.75531	up	0.00356512	0.0257274
CL3105.Contig1_All	1738	15.5	113.5	14.1842	118.58	3.0635	up	2.99914e-12	7.70141e-11
CL3105.Contig2_All	1745	48.5	323.5	44.6127	340.957	2.93406	up	6.23944e-21	2.53278e-19
CL3105.Contig3_All	1771	137.5	818	125.189	861.777	2.78321	up	1.23146e-26	6.31465e-25
CL3107.Contig5_All	2626	32.5	7.5	29.766	7.28221	-2.03122	down	0.00730737	0.0477895
CL3109.Contig1_All	444	16	58.5	14.8922	59.898	2.00795	up	5.99602e-05	0.000657874
CL311.Contig1_All	549	1	45.5	0.916574	47.3107	5.68977	up	1.12047e-10	2.52939e-09
CL311.Contig2_All	466	1	42	0.916574	43.2789	5.56127	up	7.56341e-10	1.58922e-08
CL311.Contig3_All	522	1	48.5	0.916574	50.1884	5.77496	up	2.47441e-11	5.90078e-10
CL311.Contig4_All	687	330	4839.5	301.561	5109.33	4.08261	up	1.22252e-62	1.86136e-60
CL311.Contig5_All	683	72	14481.5	65.3577	15256.1	7.86681	up	1.4841e-160	1.46876e-157
CL3110.Contig2_All	1766	140	62	128.003	63.5779	-1.00958	down	0.00511675	0.0352243
CL3118.Contig2_All	1069	47.5	12.5	43.787	13.0168	-1.75013	down	0.00288176	0.0214143
CL3121.Contig1_All	2202	60	13.5	54.8582	13.9174	-1.97882	down	0.00028869	0.00273769
CL3121.Contig2_All	2223	88	18	79.9775	18.4978	-2.11224	down	7.6697e-06	9.87819e-05
CL3127.Contig2_All	1564	84.5	23	76.6106	23.5286	-1.70313	down	0.000213318	0.00208856
CL313.Contig6_All	625	0	9.5	0.001	10.1391	13.3076	up	0.00279573	0.0208565
CL313.Contig7_All	646	0	9	0.001	9.86476	13.2681	up	0.00362214	0.0260856
CL3133.Contig3_All	676	71	23.5	65.4853	23.8029	-1.46003	down	0.00291117	0.0216102
CL314.Contig2_All	1787	15.5	83	14.0026	85.1294	2.60396	up	3.48772e-08	6.16808e-07
CL3140.Contig3_All	704	24	137	21.9978	136.048	2.62869	up	0.00334275	0.0243178
CL3147.Contig1_All	1735	4.5	79.5	4.23808	81.8014	4.27064	up	1.27886e-13	3.58335e-12
CL3150.Contig3_All	3257	63	21.5	57.4264	22.3537	-1.3612	down	0.00585855	0.0395119
CL3152.Contig2_All	1872	6	59	5.40865	62.9876	3.54173	up	5.81213e-09	1.11647e-07
CL3152.Contig3_All	1863	41	85	37.5341	87.2825	1.21749	up	0.00203974	0.0157657
CL3162.Contig4_All	1863	54.5	13.5	49.4312	14.0933	-1.81041	down	0.00103996	0.00868381
CL3166.Contig1_All	535	0	10	0.001	10.7653	13.3941	up	0.00197531	0.0153252
CL3168.Contig2_All	948	59	10	54.3503	10.5894	-2.35967	down	3.23386e-05	0.000372402
CL3171.Contig4_All	3416	18.5	44.5	17.0247	45.1785	1.408	up	0.00688649	0.0454837
CL3180.Contig3_All	1239	80.5	27.5	73.7615	30.2205	-1.28734	down	0.00217123	0.0166728
CL3182.Contig1_All	797	27.5	156	25.0015	161.429	2.69081	up	1.02448e-12	2.72258e-11
CL3182.Contig2_All	940	145	851.5	132.131	884.909	2.74355	up	1.31655e-26	6.74398e-25
CL3184.Contig2_All	1471	244	48.5	223.735	49.8365	-2.16652	down	9.43892e-11	2.14842e-09
CL3190.Contig2_All	755	41.5	5	37.8789	4.8548	-2.96391	down	6.39546e-05	0.000698602
CL32.Contig1_All	669	137.5	256	125.598	260.636	1.05323	up	0.0021246	0.0163552
CL321.Contig2_All	829	10	53	9.02954	54.5929	2.59599	up	5.33702e-06	7.07452e-05
CL3212.Contig2_All	757	164	1819	149.819	2007.66	3.74422	up	0.000113921	0.00118328
CL3215.Contig1_All	722	53.5	1.5	48.56	1.70278	-4.83381	down	1.52176e-09	3.09499e-08
CL3215.Contig2_All	716	58	3	53.2975	3.05365	-4.12546	down	8.24465e-09	1.55595e-07
CL3216.Contig10_All	2913	375.5	158.5	341.382	159.457	-1.09821	down	0.00178779	0.0140399
CL3216.Contig11_All	1084	192.5	38.5	176.418	39.9509	-2.1427	down	1.80817e-09	3.6401e-08
CL3216.Contig3_All	2808	254	74.5	232.583	76.7706	-1.59912	down	3.80464e-07	5.92588e-06
CL3216.Contig4_All	1193	54	17.5	49.4496	17.1678	-1.52626	down	0.00727046	0.0476256
CL3216.Contig5_All	2790	133	43	121.632	42.7719	-1.50779	down	0.000124238	0.00128091
CL3226.Contig1_All	901	22	61	20.1646	62.5014	1.63206	up	0.000564241	0.00500454
CL3228.Contig2_All	2526	65	10	59.5773	10.0615	-2.56591	down	6.83403e-06	8.88047e-05
CL3238.Contig1_All	1701	0	10.5	0.001	11.2156	13.4532	up	0.00146043	0.0117411
CL3238.Contig2_All	4621	1.5	35	1.44296	35.0394	4.60187	up	1.22885e-05	0.000152858
CL3246.Contig1_All	1587	86	584	79.2794	606.701	2.93597	up	1.16684e-26	5.9957e-25
CL3246.Contig2_All	1638	56.5	239	51.6729	252.013	2.28602	up	9.99057e-13	2.66073e-11
CL3246.Contig3_All	1587	36.5	601.5	33.5684	641.641	4.25659	up	2.93852e-32	1.8835e-30
CL3248.Contig2_All	2594	55	182	50.2754	190.123	1.91901	up	9.04483e-09	1.70112e-07
CL3253.Contig2_All	1629	237.5	102	216.801	106.815	-1.02125	down	0.000658169	0.00574293
CL3256.Contig2_All	1651	3.5	18.5	3.13991	19.8279	2.65874	up	0.00569575	0.0385716
CL3262.Contig1_All	487	0	10	0.001	10.0615	13.2966	up	0.00237372	0.0180845
CL3265.Contig2_All	2148	38	81	35.1022	86.3195	1.29812	up	0.00176753	0.0139051
CL3265.Contig3_All	4033	42	100	38.6323	106.07	1.45713	up	0.00018996	0.00188297
CL3266.Contig1_All	755	41.5	563.5	37.8335	596.861	3.97966	up	1.97833e-39	1.63429e-37
CL3266.Contig2_All	945	43.5	189	39.9845	197.658	2.3055	up	1.45502e-11	3.52244e-10
CL3269.Contig1_All	1485	68.5	18	62.6718	18.4978	-1.76046	down	0.000484486	0.00437319
CL3272.Contig1_All	636	0	19	0.001	19.7503	14.2696	up	7.59346e-06	9.79273e-05
CL3272.Contig2_All	632	0.5	11.5	0.435588	12.1162	4.79783	up	0.0033109	0.024125
CL3274.Contig2_All	2735	48.5	12.5	44.3857	12.8408	-1.78936	down	0.00236843	0.0180553
CL3274.Contig3_All	3453	218	57	200.04	59.075	-1.75967	down	1.13096e-07	1.88493e-06
CL3281.Contig2_All	1278	7.5	32	6.897	34.801	2.33509	up	0.000850472	0.0072422
CL3286.Contig3_All	2179	217.5	384	198.47	412.333	1.05489	up	0.00066909	0.00582509
CL3286.Contig4_All	1294	1156.5	2053	1055.91	2157.51	1.03088	up	3.27354e-06	4.47595e-05
CL3287.Contig3_All	1064	23	1.5	20.9904	1.35087	-3.95777	down	0.00050286	0.00452254
CL3297.Contig1_All	1514	16	0	14.8014	0.001	-13.8534	down	0.000291245	0.00275874
CL3297.Contig2_All	1860	25.5	0	23.2591	0.001	-14.5055	down	2.49427e-06	3.46502e-05
CL33.Contig10_All	701	4	90.5	3.6663	99.0979	4.75646	up	5.47226e-07	8.34979e-06
CL33.Contig1_All	529	4.5	36.5	4.14728	37.27	3.16778	up	1.06385e-05	0.00013378
CL33.Contig2_All	473	41.5	542.5	37.9243	575.662	3.92403	up	3.47672e-38	2.70927e-36
CL33.Contig4_All	426	9.5	137.5	8.68475	140.721	4.01821	up	1.21074e-16	4.04532e-15
CL33.Contig6_All	526	1.5	51.5	1.35216	53.2421	5.29923	up	2.7424e-11	6.50849e-10
CL33.Contig8_All	654	33	227.5	30.2015	236.905	2.97162	up	6.30457e-18	2.23313e-16
CL33.Contig9_All	467	57.5	495.5	52.6803	509.757	3.27447	up	4.92421e-23	2.18926e-21
CL3308.Contig1_All	334	65.5	20	60.1037	21.3547	-1.4929	down	0.00202275	0.0156516
CL3308.Contig2_All	286	81.5	15.5	74.1333	15.5426	-2.2539	down	6.97573e-06	9.05035e-05
CL3315.Contig3_All	3387	11	47.5	10.2639	49.6397	2.27392	up	6.50772e-05	0.000709611
CL3318.Contig6_All	4599	29	4.5	26.7622	4.93238	-2.43984	down	0.00198022	0.0153585
CL332.Contig1_All	772	97	22	88.7715	24.0357	-1.88492	down	9.95264e-06	0.000125763
CL332.Contig2_All	3129	920.5	288	840.097	312.857	-1.42505	down	9.41412e-10	1.95813e-08
CL332.Contig3_All	3090	6511.5	2732	5952.77	2918.39	-1.02839	down	8.06767e-07	1.20172e-05
CL332.Contig4_All	3173	526.5	195.5	482.009	213.893	-1.17217	down	1.63123e-06	2.3175e-05
CL3325.Contig1_All	906	11.5	36	10.6087	38.0514	1.8427	up	0.00291704	0.0216407
CL3325.Contig2_All	2789	19.5	51.5	17.8959	53.418	1.5777	up	0.00189707	0.0147924
CL3325.Contig3_All	2941	13.5	47.5	12.3511	49.9916	2.01705	up	0.000310911	0.00292821
CL3328.Contig2_All	3409	121.5	50	111.023	53.8267	-1.04447	down	0.0032517	0.0237602
CL3329.Contig1_All	2110	56.5	304	51.4459	315.653	2.61721	up	2.34475e-17	8.09103e-16
CL3333.Contig1_All	777	0.5	14	0.480986	14.3677	4.90068	up	0.000841324	0.00717533
CL3333.Contig2_All	4369	7.5	325.5	6.897	339.942	5.62318	up	4.11228e-44	3.95122e-42
CL3337.Contig2_All	1386	38.5	3.5	34.993	3.50394	-3.32002	down	2.8129e-05	0.000327053
CL3337.Contig6_All	1423	154.5	38	141.86	39.6766	-1.83811	down	6.82914e-07	1.03089e-05
CL3341.Contig1_All	1277	1554.5	510.5	1423.79	539.981	-1.39876	down	8.36115e-10	1.74941e-08
CL3356.Contig1_All	3942	807	349	742.581	365.505	-1.02266	down	6.88058e-05	0.000748125
CL3356.Contig2_All	4118	414.5	127.5	379.216	135.938	-1.48007	down	4.16034e-08	7.30281e-07
CL3356.Contig3_All	4096	209	64	190.565	67.4905	-1.49753	down	3.29574e-06	4.50257e-05
CL3357.Contig1_All	935	128	278.5	116.867	296.208	1.34173	up	3.52545e-06	4.80446e-05
CL3359.Contig2_All	2897	49	7.5	44.9121	7.81007	-2.5237	down	6.90817e-05	0.00075096
CL3366.Contig1_All	6702	70.5	136	64.5504	146.585	1.18324	up	0.001272	0.0103951
CL3366.Contig2_All	6628	44.5	106.5	41.0826	112.275	1.45044	up	0.000127696	0.0013134
CL3371.Contig2_All	2151	2.5	23.5	2.31413	24.1548	3.38377	up	0.000224756	0.00219059
CL3371.Contig6_All	3980	2	18.5	1.87855	19.6519	3.38698	up	0.00105849	0.00882217
CL3375.Contig1_All	1618	22	3	20.3008	3.40556	-2.57558	down	0.00475897	0.0330417
CL3375.Contig3_All	1624	111	42.5	101.422	44.433	-1.19067	down	0.00207236	0.015988
CL3375.Contig4_All	2300	64.5	9	58.9147	8.63308	-2.77068	down	3.42339e-06	4.67052e-05
CL3378.Contig3_All	1268	0	37	0.001	37.1924	15.1827	up	1.75741e-08	3.20657e-07
CL3385.Contig3_All	1155	101	28	92.2108	28.9113	-1.6733	down	8.56653e-05	0.000913375
CL3393.Contig1_All	1109	1.5	19.5	1.35216	20.7285	3.93827	up	0.000295995	0.00280052
CL3393.Contig2_All	1167	2.5	35.5	2.35953	38.3049	4.02096	up	5.86321e-07	8.91882e-06
CL3393.Contig6_All	1072	17	53.5	15.5364	56.6268	1.86584	up	0.000366898	0.00340719
CL3397.Contig1_All	875	41	9.5	37.0802	10.1391	-1.87072	down	0.0026957	0.0201619
CL3399.Contig6_All	526	2994.5	917.5	2740.25	965.461	-1.50502	down	1.10441e-11	2.70009e-10
CL3410.Contig1_All	685	6	70.5	5.49944	78.447	3.83436	up	0.00112893	0.00935414
CL3410.Contig2_All	914	8.5	856	7.72278	880.339	6.8328	up	4.95194e-48	5.24704e-46
CL3413.Contig5_All	4251	2	22	1.87855	22.2761	3.56781	up	0.000229205	0.00223088
CL342.Contig1_All	1233	1	102.5	0.961973	103.922	6.75529	up	1.22733e-13	3.44285e-12
CL342.Contig2_All	1234	1	195.5	0.961973	202.28	7.71615	up	3.01553e-38	2.3573e-36
CL3428.Contig2_All	851	67.5	154.5	61.7553	157.087	1.34693	up	0.000516364	0.00462801
CL3432.Contig2_All	2020	34.5	83.5	31.9169	90.3305	1.50089	up	0.00179233	0.0140666
CL3436.Contig1_All	358	3	88.5	2.79512	91.6662	5.03541	up	7.44337e-17	2.50728e-15
CL3436.Contig2_All	755	6	74	5.40865	75.7925	3.80872	up	1.99806e-11	4.7879e-10
CL3436.Contig3_All	1925	7.5	134.5	6.76081	140.307	4.37525	up	4.02274e-20	1.56369e-18
CL3448.Contig1_All	1608	218	28.5	200.313	31.649	-2.66202	down	2.97024e-14	8.66095e-13
CL3448.Contig2_All	1650	306.5	66	279.772	69.9955	-1.99892	down	4.56197e-11	1.06632e-09
CL3449.Contig1_All	1320	0	14	0.001	14.5436	13.8281	up	0.00017184	0.00171886
CL3449.Contig2_All	1216	0.5	48.5	0.435588	47.901	6.78095	up	4.75671e-05	0.000532525
CL3452.Contig3_All	1039	198.5	407	181.282	415.979	1.19828	up	0.000106594	0.00111067
CL3456.Contig3_All	1709	183	352	167.415	369.614	1.14259	up	1.99939e-05	0.000238918
CL3458.Contig3_All	819	11	212	10.0369	216.436	4.43055	up	4.24276e-16	1.37759e-14
CL3464.Contig3_All	3756	69	15.5	63.1528	15.8945	-1.99032	down	0.000116906	0.00121174
CL3464.Contig6_All	1946	26	2.5	24.0125	2.60336	-3.20534	down	0.000642082	0.0056224
CL3466.Contig1_All	653	13	509	11.7339	526.313	5.48717	up	4.55713e-54	5.76728e-52
CL3466.Contig2_All	671	25	101	22.8236	103.627	2.18281	up	1.48259e-07	2.43247e-06
CL3466.Contig3_All	691	4.5	169	4.01109	175.952	5.45504	up	2.00901e-28	1.10704e-26
CL3477.Contig1_All	763	0	8	0.001	8.61227	13.0722	up	0.00727587	0.0476296
CL3477.Contig3_All	763	0	27.5	0.001	29.1648	14.8319	up	3.81044e-08	6.71003e-07
CL3477.Contig4_All	760	0	30	0.001	32.1201	14.9712	up	7.9661e-09	1.50625e-07
CL3479.Contig2_All	1139	84	22.5	77.2192	25.8936	-1.57637	down	0.000579687	0.00512592
CL3480.Contig1_All	2077	9	29.5	8.15837	30.79	1.91611	up	0.00550789	0.0375048
CL3480.Contig2_All	2573	31.5	66.5	28.804	71.8534	1.31879	up	0.00407272	0.0288808
CL3481.Contig1_All	1800	63	21.5	58.0166	22.8815	-1.34228	down	0.0056081	0.0380875
CL3481.Contig2_All	1819	83.5	18	76.1026	19.0257	-2	down	1.95748e-05	0.000234306
CL3481.Contig3_All	2184	87	19.5	79.288	20.5525	-1.94779	down	2.16955e-05	0.000258005
CL3484.Contig2_All	817	31	340	28.1868	339.628	3.59086	up	6.31608e-05	0.000690693
CL3485.Contig2_All	1047	28.5	1.5	26.0543	1.70278	-3.93556	down	4.75037e-05	0.000531936
CL3485.Contig4_All	1203	158.5	2	145.663	2.15307	-6.0801	down	1.81673e-25	8.83945e-24
CL3485.Contig5_All	1095	97	1	89.0439	1.07653	-6.37005	down	6.98914e-18	2.47031e-16
CL3486.Contig1_All	1925	156.5	44.5	143.149	47.2899	-1.59791	down	6.35756e-06	8.31591e-05
CL3486.Contig2_All	1940	405	131	369.714	136.099	-1.44175	down	1.85442e-07	3.00871e-06
CL3491.Contig3_All	1425	237	47.5	216.093	48.9359	-2.14269	down	1.69574e-10	3.78314e-09
CL3496.Contig1_All	309	143	57	131.252	58.3712	-1.16901	down	0.00132507	0.0107866
CL3496.Contig2_All	238	64.5	21	59.1871	23.311	-1.34427	down	0.00346239	0.0250848
CL3496.Contig3_All	204	281	112	258.42	116.701	-1.1469	down	9.84419e-05	0.00103488
CL3500.Contig2_All	2931	462	177.5	422.458	185.894	-1.18433	down	6.76108e-06	8.79954e-05
CL3501.Contig1_All	1190	10	56.5	9.25654	58.9766	2.6716	up	1.49813e-06	2.14254e-05
CL3501.Contig2_All	1217	61.5	960.5	56.0742	1023.01	4.18934	up	2.84414e-38	2.23038e-36
CL3502.Contig1_All	1002	28	193.5	25.6187	203.998	2.99329	up	1.79236e-16	5.93475e-15
CL3507.Contig1_All	843	20	0.5	18.3769	0.626244	-4.87502	down	0.000204487	0.00201046
CL3507.Contig2_All	866	19.5	0	17.4419	0.001	-14.0903	down	0.00272164	0.0203406
CL3509.Contig3_All	2981	27.5	3.5	25.2285	3.32798	-2.92233	down	0.00132782	0.0108013
CL3510.Contig1_All	2041	4.5	44	4.14728	46.8396	3.49749	up	3.54091e-07	5.53776e-06
CL3510.Contig2_All	2028	0.5	11	0.435588	11.314	4.699	up	0.00467367	0.0325225
CL3513.Contig1_All	671	53	7	48.533	7.00787	-2.79192	down	1.3574e-05	0.000167463
CL3513.Contig2_All	755	96.5	12	88.4721	11.6867	-2.92035	down	9.11813e-09	1.71361e-07
CL3525.Contig2_All	2361	78.5	11.5	71.883	12.82	-2.48725	down	5.89536e-07	8.96497e-06
CL3528.Contig3_All	1348	120.5	381.5	110.379	391.079	1.82499	up	6.39157e-09	1.22302e-07
CL3529.Contig1_All	841	24.5	63.5	22.4334	65.6326	1.54877	up	0.000830868	0.00710084
CL3529.Contig3_All	892	674	2120	617.272	2254.45	1.8688	up	3.27278e-16	1.06755e-14
CL3529.Contig4_All	917	322	834	294.41	874.075	1.56993	up	7.24274e-11	1.66772e-09
CL3530.Contig1_All	749	185.5	70	169.866	73.5978	-1.20666	down	0.000212915	0.00208545
CL3530.Contig2_All	1340	796.5	252	728.258	263.544	-1.4664	down	2.79305e-09	5.50193e-08
CL3530.Contig3_All	1020	454	154	415.534	169.481	-1.29384	down	3.03417e-07	4.78915e-06
CL3530.Contig4_All	1139	75065	27240.5	68609.4	28262.5	-1.27952	down	2.30307e-09	4.59713e-08
CL3530.Contig6_All	1010	11414.5	3372.5	10436.2	3607.3	-1.5326	down	4.23058e-13	1.15023e-11
CL3538.Contig1_All	1047	0.5	3782	0.480986	3854.15	12.9681	up	3.3319e-42	3.01412e-40
CL3538.Contig2_All	990	2	8098	1.78775	8213.31	12.1656	up	4.62218e-34	3.12458e-32
CL3544.Contig1_All	552	37.5	485	34.2126	510.154	3.89833	up	2.71574e-36	1.97913e-34
CL3544.Contig2_All	878	51.5	370.5	47.0901	394.721	3.06734	up	2.04017e-23	9.15265e-22
CL3554.Contig1_All	808	34.5	4008	31.6445	4074.22	7.00842	up	7.95337e-23	3.50451e-21
CL3555.Contig2_All	1821	33.5	7.5	30.5463	8.16198	-1.90401	down	0.00528217	0.0362119
CL3559.Contig1_All	1022	7.5	43	6.80621	44.8833	2.72126	up	1.87723e-05	0.000225628
CL3559.Contig2_All	982	55.5	125	50.6202	127.353	1.33104	up	0.000259365	0.00249111
CL3559.Contig3_All	964	10.5	70.5	9.37434	72.8164	2.95748	up	2.15013e-08	3.8944e-07
CL356.Contig1_All	708	60.5	0	55.1576	0.001	-15.7513	down	1.77982e-13	4.92291e-12
CL356.Contig2_All	635	4512	10.5	4122.46	10.1599	-8.66448	down	4.70808e-140	3.14824e-137
CL3562.Contig3_All	373	0	27.5	0.001	29.5167	14.8492	up	3.5064e-08	6.19889e-07
CL3562.Contig4_All	387	0.5	23	0.435588	24.5843	5.81863	up	4.00044e-06	5.40709e-05
CL3566.Contig2_All	1147	654	130.5	599.076	133.537	-2.1655	down	8.65174e-16	2.77456e-14
CL3566.Contig4_All	1157	915.5	125.5	837.285	130.794	-2.67842	down	1.47709e-24	6.92147e-23
CL3574.Contig1_All	410	0	244.5	0.001	255.91	17.9653	up	3.24138e-48	3.47924e-46
CL3574.Contig2_All	475	0	241.5	0.001	249.514	17.9288	up	1.15425e-47	1.21523e-45
CL3574.Contig3_All	595	1.5	219	1.44296	223.444	7.27474	up	1.17028e-22	5.13376e-21
CL3574.Contig4_All	613	16	127.5	14.4836	130.132	3.16748	up	6.89717e-11	1.59177e-09
CL3578.Contig2_All	1139	30.5	139	27.8874	146.823	2.39639	up	3.69389e-10	7.95692e-09
CL3579.Contig2_All	4349	108.5	24	99.1986	25.6609	-1.95075	down	3.00536e-06	4.13095e-05
CL3580.Contig1_All	3370	6.5	32	5.98043	34.625	2.53349	up	0.00039353	0.00362491
CL3580.Contig2_All	3520	14	57.5	13.1044	59.1734	2.17489	up	2.3451e-05	0.000276952
CL3582.Contig5_All	5230	15	40.5	13.7032	41.4002	1.59512	up	0.00464095	0.0323357
CL3594.Contig2_All	1560	494.5	191	451.725	196.82	-1.19857	down	6.13841e-06	8.03989e-05
CL3594.Contig3_All	1621	49	14	44.8667	14.1917	-1.6606	down	0.00445428	0.0311888
CL3594.Contig4_All	1624	749	78.5	684.108	81.9566	-3.06129	down	2.43637e-28	1.33657e-26
CL3594.Contig6_All	1667	559.5	85	513.209	87.8103	-2.54708	down	2.03568e-19	7.66019e-18
CL3595.Contig1_All	1250	2350.5	8213.5	2151.8	8552.75	1.99085	up	4.91289e-20	1.89777e-18
CL360.Contig3_All	3564	85	27.5	77.1824	29.1648	-1.40404	down	0.00109641	0.00910605
CL3600.Contig3_All	1879	589	257	537.138	266.992	-1.0085	down	6.3985e-05	0.000698779
CL3602.Contig1_All	3646	8.5	37	7.76818	38.952	2.32605	up	0.000344497	0.00321636
CL3602.Contig2_All	3632	18.5	63.5	16.8885	64.9288	1.94281	up	6.11962e-05	0.000670543
CL3603.Contig2_All	354	0.5	51.5	0.480986	54.1218	6.81407	up	6.14975e-13	1.66107e-11
CL3603.Contig3_All	547	2.5	38	2.22334	41.4361	4.22009	up	1.68698e-06	2.39121e-05
CL3603.Contig4_All	477	3.5	31	3.09451	32.6687	3.40013	up	2.7498e-05	0.000320387
CL3603.Contig5_All	390	1	22	0.916574	23.3318	4.6699	up	2.8597e-05	0.00033202
CL3608.Contig1_All	1479	240	494.5	219.206	513.255	1.22739	up	1.01929e-06	1.49488e-05
CL3608.Contig3_All	1450	136	424	124.745	430.937	1.7885	up	3.65492e-05	0.000417105
CL3609.Contig2_All	2290	371	98.5	340.094	103.311	-1.71894	down	1.85605e-09	3.7289e-08
CL361.Contig2_All	200	8	27.5	7.37799	28.285	1.93874	up	0.00594184	0.0399973
CL361.Contig4_All	250	17.5	58	15.9265	59.0958	1.89162	up	0.000157698	0.0015909
CL3612.Contig2_All	2643	191	30	174.385	31.0643	-2.48894	down	1.62045e-11	3.91337e-10
CL3616.Contig1_All	553	24	70.5	22.0432	76.3355	1.79202	up	0.000248005	0.00239221
CL3616.Contig3_All	608	46.5	164.5	42.7342	177.178	2.05173	up	1.35382e-06	1.94912e-05
CL3617.Contig1_All	971	0.5	96	0.435588	102.116	7.87302	up	1.47336e-22	6.4462e-21
CL3617.Contig2_All	986	0	214.5	0.001	224.846	17.7786	up	4.82507e-44	4.60037e-42
CL3626.Contig5_All	2141	150	61	137.486	64.9647	-1.08156	down	0.00138181	0.0111872
CL363.Contig1_All	1569	6858.5	16449	6270.32	17171.2	1.45338	up	7.64401e-12	1.89219e-10
CL363.Contig2_All	1617	17781	45211.5	16261.8	47361.6	1.54223	up	4.01357e-13	1.09243e-11
CL3635.Contig1_All	1604	1.5	19	1.30676	19.0465	3.86546	up	0.000468608	0.00424458
CL3638.Contig3_All	5773	24	176.5	21.6346	176.724	3.03008	up	0.000184519	0.00183308
CL3644.Contig1_All	1681	321.5	79.5	293.43	82.5052	-1.83046	down	1.04749e-09	2.16602e-08
CL3644.Contig2_All	1616	57.5	15.5	52.4533	16.9502	-1.62973	down	0.00139006	0.0112448
CL3644.Contig4_All	1693	1173	229	1071.69	243.183	-2.13977	down	1.18883e-18	4.35109e-17
CL3645.Contig3_All	1405	78	22.5	71.3566	23.4302	-1.60668	down	0.000554414	0.00492976
CL3645.Contig4_All	2644	108.5	36.5	99.4256	37.6219	-1.40204	down	0.000538281	0.00480357
CL3658.Contig1_All	3838	215.5	54	197.499	56.9011	-1.79532	down	5.16852e-08	8.97698e-07
CL3658.Contig3_All	3943	143.5	41	132.096	42.5543	-1.63421	down	1.24846e-05	0.00015487
CL3659.Contig1_All	2654	45.5	1.5	41.4544	1.52682	-4.76292	down	4.14079e-08	7.27107e-07
CL3659.Contig2_All	2643	137.5	12.5	125.734	13.7206	-3.19596	down	2.94761e-13	8.05838e-12
CL3659.Contig3_All	2646	95	20.5	86.5751	21.4531	-2.01277	down	7.13272e-06	9.2274e-05
CL3660.Contig1_All	774	73.5	142.5	67.2547	147.336	1.1314	up	0.000601437	0.00529621
CL3666.Contig1_All	464	76	149	69.5688	158.996	1.19248	up	0.000417681	0.0038239
CL3666.Contig4_All	523	13.5	45.5	12.4872	49.4222	1.9847	up	0.000550495	0.00489931
CL3667.Contig4_All	1606	61	14.5	55.684	15.5218	-1.84297	down	0.000392187	0.00361524
CL3668.Contig1_All	2703	43.5	9.5	39.6213	9.96314	-1.9916	down	0.00142346	0.0114718
CL3670.Contig1_All	1243	1.5	13.5	1.39756	14.4452	3.36961	up	0.00597471	0.0401967
CL3674.Contig1_All	745	0	605	0.001	615.936	19.2324	up	4.85165e-29	2.74999e-27
CL3674.Contig2_All	744	0	422.5	0.001	423.955	18.6936	up	2.63086e-14	7.69856e-13
CL3674.Contig3_All	733	0	2057.5	0.001	2103.68	21.0045	up	4.94921e-48	5.24704e-46
CL3675.Contig2_All	1136	37.5	4	34.5758	4.30613	-3.0053	down	6.84178e-05	0.000744234
CL3675.Contig3_All	765	37	6.5	33.5047	7.08545	-2.24143	down	0.00100201	0.00840317
CL3679.Contig1_All	1190	427.5	110.5	390.859	111.127	-1.81444	down	3.01823e-10	6.56668e-09
CL368.Contig2_All	983	37.5	5.5	34.1672	5.657	-2.5945	down	0.000370908	0.00343701
CL3689.Contig1_All	3152	113.5	43	103.827	47.1707	-1.13822	down	0.0016002	0.0127406
CL3689.Contig2_All	3059	125	43.5	114.572	46.9172	-1.28806	down	0.000393481	0.00362491
CL3689.Contig3_All	3054	206.5	51.5	189.114	55.8814	-1.75881	down	6.55119e-08	1.12287e-06
CL3698.Contig2_All	1865	31	82.5	28.5046	84.1512	1.56179	up	0.000159053	0.00160294
CL3698.Contig3_All	4338	31.5	110	29.0764	111.556	1.93985	up	8.57308e-05	0.000913681
CL3702.Contig1_All	510	1.5	184	1.44296	191.044	7.04873	up	1.88238e-35	1.31935e-33
CL3702.Contig2_All	658	7	707.5	6.32522	752.762	6.89493	up	9.07473e-66	1.47228e-63
CL3707.Contig2_All	468	15	0	13.7032	0.001	-13.7422	down	0.000514319	0.00461219
CL3708.Contig1_All	817	13.5	725	12.2603	765.179	5.96374	up	9.11554e-68	1.58825e-65
CL3708.Contig2_All	790	111.5	639	102.039	669.078	2.71305	up	3.90607e-24	1.80302e-22
CL3708.Contig3_All	809	8	160.5	7.2418	169.529	4.54904	up	1.39902e-23	6.32796e-22
CL3708.Contig4_All	968	15.5	391.5	13.9118	413.105	4.89213	up	1.58206e-42	1.45242e-40
CL3708.Contig5_All	827	38.5	811	35.0384	853.01	4.60555	up	7.22285e-54	9.00273e-52
CL3711.Contig2_All	1339	16	0.5	14.6198	0.626244	-4.54505	down	0.00137049	0.0111065
CL3713.Contig2_All	2415	57.5	14	52.9073	14.0157	-1.91642	down	0.000683397	0.0059369
CL3713.Contig3_All	2453	67.5	14.5	61.846	15.1699	-2.02747	down	8.89847e-05	0.000945305
CL3717.Contig3_All	3909	19.5	49.5	17.8959	52.1447	1.54289	up	0.0029707	0.0219763
CL372.Contig3_All	776	332.5	1200	303.649	1269.14	2.06338	up	7.66607e-18	2.70764e-16
CL373.Contig2_All	1310	51.5	16.5	46.9993	17.4989	-1.42538	down	0.00754191	0.0491695
CL373.Contig3_All	1458	75.5	28.5	69.4964	30.9451	-1.16723	down	0.00660811	0.0438676
CL3735.Contig1_All	777	10864	26781.5	9931.56	28032.4	1.49701	up	1.90305e-12	4.95102e-11
CL3738.Contig1_All	2220	112	40.5	102.475	39.8166	-1.36383	down	0.00113009	0.0093606
CL3739.Contig2_All	2369	48	117.5	43.9956	123.414	1.48807	up	5.43924e-05	0.000602125
CL3739.Contig3_All	2318	604	1086	552.521	1137.8	1.04214	up	5.39353e-06	7.14177e-05
CL3739.Contig6_All	1642	18	49	16.2713	53.1021	1.70643	up	0.00176815	0.0139077
CL3741.Contig3_All	1443	59	12.5	54.3049	11.9611	-2.18274	down	0.000208432	0.00204517
CL3741.Contig4_All	1285	198.5	83.5	182.144	86.8114	-1.06913	down	0.000859094	0.00730548
CL3741.Contig5_All	1286	212.5	56.5	194.25	59.3285	-1.71112	down	1.9504e-07	3.15398e-06
CL3746.Contig2_All	2912	11	53	9.99152	56.3525	2.4957	up	1.04434e-05	0.000131527
CL3751.Contig2_All	1314	0	18.5	0.001	18.0683	14.1412	up	0.00138053	0.0111805
CL3754.Contig1_All	914	1236	446	1129.39	456.028	-1.30835	down	4.55118e-08	7.96062e-07
CL3754.Contig5_All	913	2885.5	1037.5	2638.76	1073.35	-1.29773	down	7.06286e-09	1.34523e-07
CL3756.Contig1_All	289	16.5	50	14.783	53.1229	1.8454	up	0.000729307	0.00630033
CL3756.Contig2_All	1276	102	449	93.082	478.965	2.36335	up	1.79468e-16	5.93624e-15
CL3756.Contig3_All	1160	107	323	98.1188	336.283	1.77708	up	3.44666e-10	7.45089e-09
CL3756.Contig4_All	1270	50.5	184	46.2189	193.155	2.06321	up	1.01005e-09	2.09474e-08
CL3756.Contig5_All	1287	134.5	575.5	122.621	607.316	2.30824	up	4.41887e-18	1.58105e-16
CL376.Contig7_All	4818	217	83	197.898	89.5283	-1.14434	down	0.000132148	0.00135301
CL3765.Contig2_All	1645	12	48.5	11.0443	52.6518	2.25318	up	9.87202e-05	0.00103693
CL3767.Contig2_All	1262	87.5	31.5	79.8597	33.295	-1.26216	down	0.00268321	0.0200746
CL3770.Contig1_All	2534	58.5	7	53.8693	7.00787	-2.94241	down	2.44327e-06	3.39799e-05
CL3770.Contig2_All	2125	155.5	23	142.232	24.0565	-2.56375	down	1.0878e-10	2.459e-09
CL3770.Contig3_All	2688	105	22.5	96.0133	23.9581	-2.00272	down	2.6782e-06	3.70182e-05
CL3770.Contig4_All	2723	43	12	39.4581	12.3905	-1.67108	down	0.00631133	0.0421316
CL3770.Contig5_All	2767	113.5	44	104.19	45.9598	-1.18077	down	0.00216571	0.0166381
CL3771.Contig2_All	5048	19	63	17.4603	68.1735	1.96513	up	7.7328e-05	0.000831108
CL378.Contig3_All	2022	246	92.5	224.388	94.7406	-1.24394	down	6.15265e-05	0.000673864
CL3781.Contig1_All	2334	18.5	0.5	16.7069	0.45029	-5.21345	down	0.000463682	0.00420458
CL3781.Contig2_All	2503	39.5	0.5	36.1366	0.45029	-6.32646	down	2.55742e-08	4.59843e-07
CL3783.Contig3_All	588	15	48	13.4308	49.9141	1.8939	up	0.000627141	0.0055013
CL3783.Contig4_All	626	17.5	68.5	16.0627	73.1267	2.18668	up	7.79995e-06	0.000100303
CL3788.Contig2_All	1384	13	0.5	12.0517	0.45029	-4.74224	down	0.00557616	0.0379018
CL3788.Contig3_All	1566	44.5	2.5	40.5379	2.77931	-3.86647	down	5.47418e-07	8.35015e-06
CL3790.Contig1_All	1555	2005.5	669	1835.94	690.465	-1.41088	down	8.17423e-10	1.71175e-08
CL3792.Contig2_All	1377	4.5	33.5	4.10188	34.0404	3.05289	up	3.79656e-05	0.000432435
CL3792.Contig3_All	2071	3.5	1397	3.23071	1433.18	8.79316	up	1.45797e-49	1.61037e-47
CL3793.Contig6_All	2521	23	67.5	21.2628	70.8185	1.73579	up	0.000175666	0.00175393
CL3794.Contig1_All	1168	0	81.5	0.001	83.0747	16.3421	up	1.63346e-18	5.92583e-17
CL3794.Contig2_All	1267	0	38.5	0.001	39.0712	15.2538	up	8.90147e-11	2.03451e-09
CL3795.Contig3_All	1852	30.5	5.5	27.9782	5.657	-2.30619	down	0.00306667	0.0225916
CL3799.Contig2_All	2245	107.5	23	98.1912	24.9362	-1.97735	down	2.09206e-06	2.93511e-05
CL3799.Contig3_All	2251	170.5	58.5	155.754	62.8892	-1.30838	down	7.12284e-05	0.000772429
CL3799.Contig4_All	2246	141	61	128.874	61.7976	-1.06034	down	0.00386529	0.0276077
CL3803.Contig2_All	908	1080.5	2001.5	988.338	2058	1.05816	up	2.68023e-06	3.70359e-05
CL381.Contig10_All	1201	1	38	0.916574	39.6766	5.43589	up	5.59979e-09	1.07777e-07
CL381.Contig11_All	5110	0	22	0.001	22.804	14.477	up	1.22572e-06	1.77398e-05
CL381.Contig12_All	2737	2	15	1.78775	16.148	3.17514	up	0.00548611	0.0373873
CL381.Contig14_All	2966	0	15.5	0.001	16.2464	13.9878	up	6.45954e-05	0.000705134
CL381.Contig15_All	5740	0	13.5	0.001	13.5655	13.7276	up	0.000265628	0.00254582
CL381.Contig16_All	487	16	0.5	14.5744	0.45029	-5.01644	down	0.00144417	0.0116255
CL381.Contig17_All	1395	0	23	0.001	23.3526	14.5113	up	7.54408e-07	1.13122e-05
CL381.Contig18_All	6226	0	45	0.001	46.3326	15.4997	up	2.01574e-12	5.23047e-11
CL381.Contig19_All	2930	0	17	0.001	17.7732	14.1174	up	2.55478e-05	0.000299498
CL381.Contig21_All	9770	1.5	28	1.39756	28.3834	4.34406	up	4.64323e-06	6.2148e-05
CL381.Contig22_All	9958	0	24.5	0.001	25.9352	14.6626	up	2.36239e-07	3.78189e-06
CL381.Contig23_All	3009	0	21.5	0.001	22.1777	14.4368	up	1.70807e-06	2.41972e-05
CL381.Contig26_All	6128	0	39.5	0.001	41.0275	15.3243	up	4.06673e-11	9.52813e-10
CL381.Contig27_All	6703	3.5	107	3.27611	112.374	5.10018	up	1.06823e-19	4.06609e-18
CL381.Contig28_All	1922	138.5	13.5	126.151	13.9174	-3.18019	down	8.53035e-13	2.28043e-11
CL381.Contig2_All	5677	0	13	0.001	12.7633	13.6397	up	0.00132557	0.0107866
CL381.Contig30_All	2999	0.5	26	0.435588	26.7582	5.94087	up	8.89239e-07	1.31783e-05
CL381.Contig32_All	1605	31	6	28.1868	6.28325	-2.16544	down	0.00392953	0.02801
CL381.Contig33_All	1756	63.5	5	58.4521	5.55862	-3.39446	down	3.42432e-08	6.06028e-07
CL381.Contig34_All	3037	0	21.5	0.001	21.4739	14.3903	up	4.87509e-06	6.50577e-05
CL381.Contig36_All	6950	8.5	54	7.72278	54.7897	2.82671	up	1.03372e-06	1.51471e-05
CL381.Contig37_All	1638	0	27	0.001	27.8347	14.7646	up	6.24371e-08	1.07351e-06
CL381.Contig38_All	593	122.5	16.5	112.121	17.4989	-2.67973	down	8.04007e-10	1.68436e-08
CL381.Contig39_All	11932	0	58.5	0.001	61.6576	15.912	up	9.98087e-16	3.17814e-14
CL381.Contig3_All	5784	0	17.5	0.001	17.1678	14.0674	up	0.000782287	0.00672748
CL381.Contig40_All	785	23	2	21.172	1.97711	-3.42069	down	0.00104375	0.00871349
CL381.Contig42_All	15534	0	45.5	0.001	49.0703	15.5826	up	9.38528e-13	2.50357e-11
CL381.Contig43_All	1741	19.5	1	17.8959	1.07653	-4.05516	down	0.000827314	0.00707583
CL381.Contig44_All	6097	0	24	0.001	24.6051	14.5867	up	3.899e-07	6.05569e-06
CL381.Contig46_All	1547	168.5	24.5	153.739	24.8795	-2.62746	down	2.54783e-11	6.06769e-10
CL381.Contig47_All	1594	155	4.5	141.07	4.58047	-4.94477	down	1.82442e-21	7.63125e-20
CL381.Contig48_All	1759	0	49	0.001	50.6387	15.628	up	2.13218e-13	5.87128e-12
CL381.Contig4_All	9739	3.5	89	3.18531	92.8203	4.86493	up	2.0809e-16	6.86005e-15
CL381.Contig50_All	1733	371	19	338.051	19.3984	-4.12323	down	7.22815e-31	4.4321e-29
CL381.Contig51_All	9331	0	24	0.001	24.957	14.6072	up	3.57307e-07	5.58276e-06
CL381.Contig52_All	3614	1	23.5	0.916574	23.451	4.67726	up	6.83866e-05	0.000744058
CL381.Contig54_All	2594	5	57	4.67367	59.9548	3.68125	up	3.21711e-09	6.31214e-08
CL381.Contig55_All	10386	0.5	55	0.480986	59.7372	6.95649	up	5.9682e-11	1.38585e-09
CL381.Contig56_All	8163	1.5	42.5	1.35216	43.9052	5.02105	up	2.54359e-09	5.04265e-08
CL381.Contig5_All	9185	1	23	0.961973	23.8805	4.63369	up	1.81622e-05	0.00021904
CL381.Contig6_All	9924	0	22	0.001	22.804	14.477	up	1.22572e-06	1.77398e-05
CL381.Contig7_All	9851	0	39.5	0.001	40.6756	15.3119	up	4.40937e-11	1.03163e-09
CL381.Contig9_All	1176	0	30.5	0.001	30.9868	14.9194	up	8.79689e-09	1.65512e-07
CL3810.Contig2_All	4219	7.5	32.5	6.9424	34.1955	2.3003	up	0.000773564	0.00665709
CL3816.Contig2_All	1465	1309	553.5	1196.71	570.612	-1.06849	down	5.25509e-06	6.97338e-05
CL3824.Contig1_All	1505	10.5	0	9.51053	0.001	-13.2153	down	0.00551526	0.0375446
CL3824.Contig2_All	1638	16.5	1.5	14.8284	1.52682	-3.27976	down	0.00707647	0.0465274
CL3825.Contig1_All	3840	25	2.5	23.0505	2.25145	-3.35588	down	0.000993777	0.00834041
CL3825.Contig2_All	3772	20.5	0.5	18.6763	0.626244	-4.89834	down	0.000167899	0.00168351
CL3830.Contig2_All	2562	331.5	134.5	302.414	139.251	-1.11884	down	7.75946e-05	0.000833611
CL3835.Contig5_All	3244	42.5	129	38.8863	132.538	1.76908	up	1.12772e-06	1.63933e-05
CL3836.Contig2_All	1135	166	430.5	152.06	438.902	1.52925	up	3.19044e-05	0.000368087
CL3841.Contig1_All	319	33.5	4.5	30.6371	4.75642	-2.68733	down	0.000485216	0.00437898
CL3841.Contig2_All	877	4552.5	253.5	4161.88	266.303	-3.96609	down	3.04525e-58	4.22096e-56
CL3842.Contig2_All	2003	154.5	63	141.86	64.8304	-1.12973	down	0.00133682	0.0108667
CL3848.Contig1_All	2460	13	0	11.8247	0.001	-13.5295	down	0.0014758	0.0118512
CL3852.Contig1_All	640	1143	138.5	1045.15	143.909	-2.86047	down	1.33834e-28	7.44101e-27
CL3852.Contig2_All	699	926	384.5	847.567	391.141	-1.11564	down	6.37843e-06	8.34101e-05
CL3852.Contig3_All	717	1915	559	1752.65	582.955	-1.58808	down	4.50937e-12	1.13153e-10
CL3853.Contig2_All	375	28	59.5	25.3917	62.2062	1.2927	up	0.00594136	0.0399973
CL3855.Contig2_All	5354	3	21.5	2.84052	22.0018	2.95339	up	0.0010472	0.00873837
CL3856.Contig3_All	2053	146	33.5	133.184	34.3923	-1.95327	down	3.91605e-07	6.08026e-06
CL3858.Contig2_All	997	274.5	72	250.669	75.223	-1.73654	down	1.75112e-08	3.19626e-07
CL3861.Contig1_All	1994	231.5	88.5	211.801	92.37	-1.19721	down	0.000103265	0.00107894
CL3861.Contig2_All	2279	1385	510.5	1266.05	522.561	-1.27666	down	6.85156e-08	1.17151e-06
CL3862.Contig2_All	1571	119	25.5	109.299	26.1319	-2.0644	down	8.93396e-07	1.32359e-05
CL3866.Contig1_All	479	262.5	2902	239.352	3039.64	3.66669	up	5.56981e-51	6.36515e-49
CL3866.Contig2_All	749	628.5	4388.5	575.363	4629.79	3.0084	up	1.84558e-38	1.45886e-36
CL3867.Contig1_All	1867	42.5	7	38.8863	7.18383	-2.43644	down	0.00030549	0.00288264
CL3867.Contig2_All	2276	37.5	8	34.3034	8.08441	-2.08514	down	0.00262484	0.0197184
CL387.Contig4_All	1535	68.5	20	62.7172	21.3547	-1.55431	down	0.00114537	0.00947127
CL3873.Contig1_All	494	0	14	0.001	14.5436	13.8281	up	0.00017184	0.00171886
CL3873.Contig2_All	532	0.5	14	0.435588	14.7196	5.07863	up	0.000787648	0.0067677
CL3874.Contig2_All	1293	463.5	129.5	422.812	132.285	-1.67637	down	1.51742e-09	3.08745e-08
CL3875.Contig1_All	1287	237.5	77	216.846	81.6614	-1.40895	down	4.31736e-06	5.79587e-05
CL3875.Contig2_All	1263	176.5	74.5	161.616	78.8821	-1.0348	down	0.00131448	0.0107098
CL3884.Contig1_All	705	244.5	1910	224.17	1988.96	3.14935	up	1.47591e-38	1.17039e-36
CL3884.Contig2_All	622	22.5	199	20.8272	206.312	3.30829	up	3.18825e-19	1.19337e-17
CL3884.Contig3_All	734	259	4194	236.575	4310	4.18731	up	7.89429e-29	4.43901e-27
CL3884.Contig4_All	688	14	206	12.9228	213.496	4.04622	up	1.00965e-24	4.76725e-23
CL3884.Contig5_All	736	134.5	2542	123.302	2622.35	4.4106	up	4.11193e-46	4.17804e-44
CL3884.Contig6_All	560	67.5	768.5	61.6645	793.269	3.6853	up	1.66249e-38	1.31624e-36
CL3884.Contig7_All	385	279.5	1263	256.341	1313.74	2.35754	up	7.37382e-23	3.25494e-21
CL3884.Contig8_All	648	165	1558	150.872	1650.14	3.4512	up	1.94053e-42	1.76838e-40
CL3884.Contig9_All	763	148	1090	136.016	1137.88	3.0645	up	1.78011e-33	1.18435e-31
CL3886.Contig4_All	871	18	0.5	16.5437	0.626244	-4.72342	down	0.000523977	0.00468775
CL3894.Contig3_All	1294	48.5	1	44.2949	1.07653	-5.36268	down	2.66745e-09	5.27552e-08
CL3895.Contig1_All	963	0	1496	0.001	1540.11	20.5546	up	7.95478e-76	1.68216e-73
CL3895.Contig2_All	918	0	1020	0.001	1036.48	19.9833	up	2.91017e-29	1.67058e-27
CL3895.Contig3_All	963	0.5	106.5	0.435588	106.997	7.94039	up	3.69521e-10	7.95692e-09
CL3895.Contig4_All	931	0.5	786	0.435588	786.859	10.8189	up	6.39268e-14	1.83592e-12
CL3896.Contig2_All	1272	9.5	32.5	8.59396	32.9639	1.93949	up	0.00306019	0.0225641
CL39.Contig2_All	2599	4.5	39	4.23808	40.7531	3.26543	up	3.2868e-06	4.49283e-05
CL3901.Contig3_All	1528	4.5	25.5	4.05649	27.8915	2.78152	up	0.000794474	0.00681924
CL3905.Contig1_All	1823	98.5	36.5	89.9875	39.3815	-1.19221	down	0.00221813	0.0170109
CL3905.Contig2_All	1829	189	68.5	173.187	71.0153	-1.28613	down	0.000105755	0.00110274
CL391.Contig2_All	512	192	65.5	175.619	69.0173	-1.34742	down	3.57885e-05	0.000409084
CL3913.Contig5_All	4243	11	34	10.1277	35.8983	1.82561	up	0.00404232	0.0287148
CL3917.Contig1_All	1411	5	125	4.53747	128.936	4.82862	up	6.27974e-21	2.54705e-19
CL3917.Contig2_All	1557	11	596	10.0823	617.86	5.93738	up	2.17312e-62	3.28846e-60
CL392.Contig5_All	2508	25	1459	22.6874	1484.8	6.03223	up	4.03587e-20	1.56756e-18
CL392.Contig6_All	3909	132	431.5	120.625	437.867	1.85997	up	5.53352e-05	0.000611878
CL3920.Contig1_All	2972	5.5	31	4.97306	31.789	2.67632	up	0.000281791	0.00268255
CL3920.Contig2_All	2923	1	22	0.916574	22.628	4.62571	up	3.28035e-05	0.000377492
CL3920.Contig3_All	3939	8.5	50	7.90438	51.7152	2.70987	up	3.87071e-06	5.24752e-05
CL3925.Contig2_All	3475	78	25.5	71.1296	28.2434	-1.33254	down	0.0016661	0.0131931
CL3925.Contig3_All	2230	1252.5	393.5	1142.67	417.194	-1.45363	down	3.32209e-10	7.19732e-09
CL3929.Contig2_All	1344	375.5	64.5	343.651	66.1813	-2.37645	down	5.90262e-15	1.80185e-13
CL3938.Contig1_All	1241	48	11	43.4054	10.6102	-2.03242	down	0.00343615	0.0249207
CL3938.Contig2_All	1754	123	32.5	112.375	34.5475	-1.70167	down	1.19883e-05	0.000149425
CL3939.Contig5_All	2411	33.5	5	30.8187	5.38267	-2.51741	down	0.000764002	0.00657824
CL3944.Contig3_All	1735	463.5	139	423.765	139.257	-1.60552	down	1.16548e-08	2.15999e-07
CL3952.Contig1_All	1021	384	15	350.875	16.148	-4.44153	down	9.23017e-35	6.379e-33
CL3952.Contig2_All	1168	1434	65.5	1312.05	70.9528	-4.20882	down	1.0352e-53	1.28383e-51
CL3953.Contig2_All	5395	139	411	128.312	431.194	1.74868	up	7.90503e-11	1.81599e-09
CL3957.Contig2_All	2248	24	64.5	21.9978	65.4774	1.57364	up	0.000568401	0.00503783
CL3969.Contig3_All	2234	0.5	20.5	0.435588	22.5088	5.69138	up	1.50016e-05	0.00018338
CL3971.Contig1_All	2095	4	29.5	3.6663	31.3179	3.09459	up	9.5394e-05	0.00100583
CL3971.Contig2_All	2142	33.5	138.5	30.7733	142.854	2.21478	up	2.6092e-09	5.16443e-08
CL3972.Contig7_All	3556	18.5	51.5	16.9793	53.418	1.65355	up	0.00125983	0.0103144
CL3983.Contig7_All	1750	0	9.5	0.001	10.1391	13.3076	up	0.00279573	0.0208565
CL3995.Contig4_All	1023	155	424	141.388	442.55	1.64618	up	6.86651e-10	1.45017e-08
CL3995.Contig5_All	1036	418	1098	382.538	1122.21	1.55267	up	3.60338e-06	4.90184e-05
CL4.Contig4_All	1104	4	32	3.71169	32.1617	3.11519	up	7.82283e-05	0.000840054
CL4004.Contig2_All	765	214	69	196.101	72.3453	-1.43863	down	7.25081e-06	9.37283e-05
CL4009.Contig4_All	1208	63	18.5	57.381	19.1241	-1.58518	down	0.00185425	0.0144882
CL4019.Contig2_All	2571	56	12	51.1466	12.5665	-2.02505	down	0.00029962	0.00283157
CL4019.Contig3_All	3458	111	43	101.059	45.939	-1.1374	down	0.00231925	0.0176967
CL4020.Contig2_All	1217	0.5	14.5	0.435588	15.1699	5.1221	up	0.000599601	0.00528219
CL4020.Contig3_All	2294	0.5	11	0.480986	11.314	4.55597	up	0.00462931	0.0322637
CL4030.Contig2_All	4961	20	53	18.4677	54.241	1.55438	up	0.00165141	0.0130935
CL4034.Contig3_All	2840	2715	1043.5	2483.73	1105.68	-1.16758	down	8.13047e-08	1.37828e-06
CL4050.Contig2_All	1312	87.5	10.5	79.8143	11.2156	-2.83114	down	2.14609e-08	3.88849e-07
CL4050.Contig3_All	1350	127.5	14.5	115.978	15.1699	-2.93457	down	3.91249e-11	9.17543e-10
CL4051.Contig10_All	1507	14	61.5	12.9682	64.1833	2.30722	up	6.77341e-06	8.81096e-05
CL4051.Contig1_All	3172	60	126	55.0398	130.717	1.24789	up	0.00032977	0.00308995
CL4051.Contig2_All	1541	57.5	186	52.0901	195.66	1.90927	up	1.15767e-08	2.14671e-07
CL4051.Contig4_All	986	85	13.5	77.5002	14.6212	-2.40614	down	6.21645e-07	9.43296e-06
CL4051.Contig5_All	3221	60	116.5	54.6767	122.513	1.16394	up	0.00126028	0.0103164
CL4051.Contig6_All	3033	199.5	71	182.698	73.4427	-1.31477	down	6.09673e-05	0.00066833
CL4052.Contig1_All	555	0	34	0.001	35.5464	15.1174	up	9.09517e-10	1.89458e-08
CL4052.Contig2_All	455	0	55	0.001	57.6258	15.8144	up	6.99157e-15	2.12508e-13
CL4055.Contig3_All	1320	340	140.5	311.817	145.183	-1.10283	down	0.000100601	0.00105378
CL4060.Contig3_All	3057	131.5	39.5	120.144	42.2592	-1.50742	down	4.428e-05	0.000498659
CL4064.Contig1_All	284	3	568.5	2.84052	568.461	7.64476	up	1.46929e-10	3.29279e-09
CL4064.Contig2_All	2070	20.5	965.5	18.7671	981.944	5.70937	up	5.28782e-18	1.88514e-16
CL4064.Contig3_All	3857	15	1582	13.5216	1621.26	6.9057	up	4.33223e-38	3.36006e-36
CL407.Contig2_All	1846	264	112.5	241.295	118.735	-1.02305	down	0.00040506	0.00372073
CL4070.Contig3_All	2190	65	17	59.6227	17.9492	-1.73195	down	0.000596705	0.00525949
CL4070.Contig4_All	2029	18	0.5	16.6799	0.45029	-5.21112	down	0.000528933	0.00472867
CL4070.Contig5_All	2539	70	23.5	63.4792	24.3308	-1.3835	down	0.00353981	0.0255597
CL4071.Contig1_All	743	767	313	701.06	331.325	-1.08129	down	6.00542e-06	7.88031e-05
CL4076.Contig1_All	1020	5.5	112.5	5.01846	118.735	4.56435	up	1.5882e-18	5.76588e-17
CL4076.Contig2_All	1442	33.5	460	30.5463	468.108	3.93777	up	3.1125e-12	7.96771e-11
CL4078.Contig4_All	6680	8.5	32	7.81358	33.3934	2.09551	up	0.00184802	0.0144532
CL408.Contig62_All	1866	0.5	41.5	0.435588	41.7729	6.58346	up	2.68911e-08	4.81423e-07
CL408.Contig63_All	4861	35	71	31.8985	72.5629	1.18574	up	0.00489486	0.0338474
CL408.Contig69_All	4967	8.5	1103	7.81358	1052.99	7.07429	up	0.00274078	0.0204601
CL408.Contig75_All	3727	16.5	50	15.1916	50.3076	1.72751	up	0.00311063	0.0228678
CL4085.Contig1_All	2962	58	16	53.3429	16.6967	-1.67574	down	0.00161698	0.0128531
CL4086.Contig1_All	1337	316.5	99.5	288.802	106.323	-1.44162	down	3.86607e-07	6.01399e-06
CL4086.Contig3_All	1964	1504	429.5	1374.85	447.151	-1.62044	down	4.30131e-12	1.08261e-10
CL4089.Contig1_All	964	13	62	11.7793	64.2817	2.44816	up	2.96866e-06	4.08391e-05
CL4089.Contig2_All	1736	7	60	6.32522	62.8325	3.31232	up	1.7193e-08	3.13933e-07
CL4091.Contig7_All	1048	5	41.5	4.58287	41.0691	3.16373	up	0.0029305	0.0217115
CL4099.Contig1_All	5365	34.5	159	31.5083	165.89	2.39642	up	4.85989e-11	1.13275e-09
CL41.Contig16_All	3244	80	142.5	73.1897	149.799	1.03331	up	0.00190463	0.0148421
CL41.Contig26_All	2680	12.5	73.5	11.3437	77.4537	2.77144	up	4.61463e-08	8.06204e-07
CL41.Contig29_All	3843	38.5	77	34.993	80.4297	1.20066	up	0.00413149	0.0292538
CL4104.Contig3_All	791	70.5	123.5	64.3688	130.752	1.02241	up	0.00365282	0.0262721
CL4105.Contig1_All	3441	70	18.5	64.0694	19.3	-1.73103	down	0.00044446	0.00404139
CL4108.Contig1_All	2123	4	20.5	3.6209	21.2771	2.55489	up	0.00422628	0.0298245
CL4108.Contig3_All	2655	10	54.5	9.16574	58.5831	2.67616	up	2.61941e-06	3.62867e-05
CL4109.Contig1_All	3408	25	112.5	22.9597	115.04	2.32495	up	8.61642e-09	1.6224e-07
CL4109.Contig2_All	3385	39.5	143	36.0912	145.674	2.01303	up	1.84702e-06	2.60388e-05
CL4110.Contig1_All	876	197	457	179.975	477.196	1.40679	up	5.50988e-08	9.53973e-07
CL4113.Contig1_All	1496	0	19	0.001	20.6301	14.3325	up	6.10947e-06	8.00622e-05
CL4113.Contig2_All	2300	0.5	18.5	0.435588	18.7722	5.42949	up	6.78162e-05	0.000738339
CL4115.Contig1_All	790	47.5	6.5	43.4238	7.2614	-2.58017	down	4.07504e-05	0.000461431
CL4115.Contig2_All	784	18.5	2	17.0701	1.97711	-3.11001	down	0.00585514	0.0394943
CL4120.Contig1_All	940	0	15	0.001	15.0923	13.8815	up	0.000104174	0.00108729
CL4120.Contig2_All	1023	0	12.5	0.001	14.0725	13.7806	up	0.00226208	0.0173032
CL413.Contig2_All	2345	1655	694	1512.84	718.258	-1.07469	down	2.81228e-06	3.87741e-05
CL4132.Contig2_All	2792	48.5	8	44.2495	8.08441	-2.45245	down	0.000128105	0.00131707
CL4133.Contig1_All	915	263.5	67.5	240.223	67.6513	-1.82819	down	1.58482e-08	2.90451e-07
CL4133.Contig2_All	873	261.5	69.5	238.254	70.1563	-1.76386	down	3.83097e-08	6.74139e-07
CL4133.Contig3_All	754	614	156	561.097	156.502	-1.84207	down	9.64496e-12	2.37207e-10
CL4133.Contig4_All	848	260	71	236.856	72.211	-1.71372	down	7.21676e-08	1.23268e-06
CL4133.Contig5_All	1800	47558	11207.5	43476.9	11367.3	-1.93536	down	2.31865e-18	8.35034e-17
CL4140.Contig2_All	1094	28.5	5.5	26.1905	5.657	-2.21093	down	0.00551032	0.0375161
CL4142.Contig1_All	658	0	117	0.001	121.204	16.8871	up	8.06862e-28	4.36826e-26
CL4142.Contig2_All	518	1	1209	0.916574	1260.18	10.4251	up	5.30869e-111	2.05227e-108
CL4147.Contig1_All	2643	24.5	149.5	22.2972	161.734	2.85869	up	2.5794e-07	4.10935e-06
CL4147.Contig2_All	5025	18.5	78.5	17.0701	81.4287	2.25406	up	1.00017e-06	1.47076e-05
CL4149.Contig1_All	1150	419.5	137.5	383.754	140.545	-1.44915	down	2.1739e-07	3.4903e-06
CL4149.Contig2_All	1205	6903	510	6309.59	522.815	-3.59317	down	8.41144e-51	9.56835e-49
CL4153.Contig1_All	2291	294	3	270.063	3.58151	-6.23658	down	5.5935e-40	4.69921e-38
CL4156.Contig3_All	2832	260.5	52.5	237.746	54.4945	-2.12524	down	6.03321e-11	1.40029e-09
CL4156.Contig4_All	2863	81.5	22.5	74.5419	23.7821	-1.64817	down	0.000281855	0.00268263
CL4156.Contig5_All	2952	73	15.5	66.8191	16.2464	-2.04014	down	4.59314e-05	0.000515847
CL4156.Contig6_All	2954	64	13	58.6607	13.1152	-2.16116	down	8.26773e-05	0.000883421
CL4157.Contig2_All	1330	830.5	241	759.058	248.535	-1.61076	down	1.25198e-10	2.81727e-09
CL4159.Contig1_All	945	182.5	2	166.798	2.32902	-6.16223	down	1.1483e-28	6.41327e-27
CL4164.Contig1_All	1086	264.5	82	242.093	82.8212	-1.54749	down	9.64231e-07	1.4213e-05
CL4164.Contig2_All	1440	454	156.5	414.899	160.296	-1.37202	down	5.23357e-07	8.02021e-06
CL4164.Contig4_All	1053	251.5	79.5	230.087	80.3938	-1.51702	down	1.9799e-06	2.78565e-05
CL4164.Contig5_All	1051	442.5	147.5	406.197	150.255	-1.43477	down	2.48915e-07	3.97581e-06
CL4166.Contig1_All	716	40.5	10.5	37.0985	11.2156	-1.72585	down	0.00515122	0.0354074
CL4166.Contig3_All	1173	63	16	57.9712	16.5207	-1.81106	down	0.000561654	0.00498427
CL4166.Contig5_All	825	48	12	43.7686	12.3905	-1.82066	down	0.00205321	0.0158575
CL4166.Contig6_All	870	54	12.5	49.2226	13.0168	-1.91895	down	0.000661583	0.00576866
CL4168.Contig1_All	412	43.5	233	40.0753	246.082	2.61835	up	2.80221e-15	8.70443e-14
CL4168.Contig2_All	764	114.5	1256.5	105.152	1311.58	3.64076	up	1.47934e-44	1.43534e-42
CL4168.Contig3_All	458	1	25.5	0.916574	26.3079	4.8431	up	4.91062e-06	6.54436e-05
CL4169.Contig1_All	3092	3	23.5	2.70432	25.0346	3.21058	up	0.000389925	0.00359639
CL4170.Contig2_All	829	3.5	22	3.18531	23.6837	2.89439	up	0.00129247	0.0105484
CL4170.Contig3_All	6635	27	67.5	24.8837	68.5311	1.46156	up	0.000883698	0.00749666
CL4175.Contig1_All	1518	13	42	11.9609	42.2232	1.81971	up	0.00280438	0.0209116
CL4179.Contig1_All	4078	943.5	301	864.084	315.415	-1.45392	down	1.72859e-09	3.4903e-08
CL4181.Contig1_All	515	102.5	700	94.1077	720.494	2.9366	up	1.28549e-21	5.41362e-20
CL4181.Contig2_All	332	43.5	274.5	39.8937	284.687	2.83515	up	1.35874e-18	4.94007e-17
CL4181.Contig3_All	511	811	4302.5	740.164	4456.8	2.59009	up	1.97052e-30	1.18478e-28
CL4185.Contig1_All	1637	83	9	75.6671	9.16094	-3.0461	down	1.60381e-08	2.93604e-07
CL4185.Contig2_All	1673	120	15	109.535	14.3885	-2.92841	down	4.41339e-10	9.45401e-09
CL4188.Contig2_All	798	355	779.5	324.022	806.518	1.31562	up	2.8047e-08	5.00654e-07
CL419.Contig4_All	4456	63.5	9	58.2705	9.33689	-2.64175	down	4.10382e-06	5.53775e-05
CL419.Contig5_All	4434	60	13	55.176	13.643	-2.01588	down	0.000205486	0.00201908
CL4191.Contig2_All	4931	14	50	12.605	52.9469	2.07055	up	0.000199203	0.00196358
CL4193.Contig1_All	326	42.5	176.5	38.8409	181.65	2.22552	up	1.09604e-10	2.47649e-09
[truncated: 4,913 more rows]

## Sheet: 4-d-L_VS_8-d-L
Table S3. Differentially expression unigenes
GeneID	length	ReadsMean 4-d-L	ReadsMean 8-d-L	baseMean 4-d-L	baseMean 8-d-L	log2Ratio(8-d-L/4-d-L)	Up-Down-Regulation(8-d-L/4-d-L)	P-value	FDR
CL1003.Contig10_All	547	1201.5	6	787.735	8.35623	-6.55871	down	8.65446e-12	2.083e-09
CL1003.Contig1_All	640	516	0.5	337.956	0.686088	-8.94423	down	3.68609e-12	9.51704e-10
CL1003.Contig2_All	548	9250	5.5	5930.08	7.73173	-9.58304	down	1.11706e-20	3.11378e-17
CL1003.Contig3_All	461	737	0.5	478.276	0.747674	-9.32122	down	8.66859e-14	3.26009e-11
CL1003.Contig4_All	627	102	0	67.9502	0.001	-16.0522	down	4.46398e-06	0.000351971
CL1003.Contig6_All	537	4116	3	2649.43	4.17811	-9.30862	down	8.37253e-19	1.16691e-15
CL1003.Contig7_All	571	2503	3.5	1637.2	4.92579	-8.37666	down	2.42352e-16	1.51109e-13
CL1003.Contig8_All	424	333.5	0.5	235.053	0.747674	-8.29636	down	1.33899e-06	0.000118378
CL1003.Contig9_All	558	1132	1	727.665	1.49535	-8.92665	down	5.02342e-15	2.42903e-12
CL1004.Contig1_All	727	2037	5	1347.5	7.2304	-7.54199	down	1.3796e-14	6.28606e-12
CL1004.Contig2_All	982	8325.5	16	5454.45	22.9402	-7.89341	down	6.37418e-17	4.71958e-14
CL1004.Contig3_All	769	5941	19.5	3843.31	27.6812	-7.1173	down	8.37322e-15	3.89002e-12
CL1004.Contig4_All	461	3101	1.5	2074.62	2.11985	-9.93467	down	4.69267e-19	7.17328e-16
CL10044.Contig2_All	2475	222	8	147.523	11.4085	-3.69276	down	0.000169075	0.0085143
CL10079.Contig1_All	834	206.5	3	136.133	4.17811	-5.02602	down	5.42542e-06	0.00041601
CL10114.Contig1_All	767	2267	6161.5	1509.93	8731	2.53166	up	0.000837823	0.0331125
CL10114.Contig4_All	801	2761	30147.5	1846.84	43886.3	4.57064	up	0.000950708	0.0366568
CL10135.Contig2_All	564	9716.5	16.5	6199.85	23.5647	-8.03946	down	2.21476e-17	1.94353e-14
CL1018.Contig11_All	903	8680.5	192	5666.1	273.435	-4.37309	down	5.44658e-08	6.34145e-06
CL1018.Contig15_All	899	7256.5	470.5	4736.83	685.086	-2.78957	down	0.000206575	0.0101115
CL1018.Contig8_All	990	1415	44926.5	931.066	64647	6.11756	up	3.73844e-12	9.57586e-10
CL10214.Contig1_All	526	5717.5	414	3647	568.943	-2.68035	down	0.000509435	0.0217287
CL10214.Contig2_All	937	39103	611.5	24738.1	840.256	-4.87976	down	2.78474e-09	4.17596e-07
CL10214.Contig5_All	474	147.5	3	94.6618	4.11653	-4.52328	down	9.67583e-05	0.00526416
CL10214.Contig6_All	504	568	7.5	359.824	10.2913	-5.12779	down	5.95877e-08	6.87028e-06
CL10222.Contig1_All	1728	920.5	34	592.602	48.44	-3.61279	down	1.24521e-05	0.000863932
CL10222.Contig7_All	1784	149.5	4	96.7916	5.85822	-4.04635	down	0.000216356	0.0104617
CL10222.Contig8_All	1611	224.5	11	145.198	15.7714	-3.20264	down	0.000731994	0.0293497
CL10253.Contig1_All	1154	0.5	40	0.27667	57.0426	7.68773	up	5.68614e-06	0.000433437
CL10253.Contig2_All	1124	1.5	155.5	0.830011	226.799	8.09407	up	5.22224e-05	0.00310887
CL10324.Contig1_All	359	711	6.5	465.04	9.59659	-5.59869	down	2.44532e-09	3.70212e-07
CL10324.Contig3_All	363	150.5	0	97.7286	0.001	-16.5765	down	1.67524e-07	1.76803e-05
CL10324.Contig4_All	343	272	4	179.794	5.79664	-4.95498	down	1.52349e-06	0.000132223
CL10324.Contig5_All	384	527	5.5	346.472	8.10125	-5.41845	down	1.63467e-08	2.11645e-06
CL10324.Contig6_All	354	437.5	11.5	288.252	17.1965	-4.06714	down	5.32463e-06	0.000409608
CL10324.Contig7_All	391	478.5	3.5	313.753	5.17213	-5.92272	down	4.27709e-09	6.13368e-07
CL10324.Contig8_All	344	477	10.5	314.457	15.2701	-4.36409	down	1.52923e-06	0.000132478
CL10326.Contig3_All	4671	249.5	7	166.321	9.78999	-4.08652	down	3.76408e-05	0.00231949
CL10327.Contig1_All	298	4	108	2.34125	152.876	6.02894	up	1.02023e-07	1.13221e-05
CL10336.Contig10_All	581	612.5	2.5	387.261	3.55361	-6.76788	down	1.01185e-10	2.01465e-08
CL10336.Contig1_All	852	737	4.5	467.022	6.29797	-6.21246	down	2.71813e-10	4.93502e-08
CL10336.Contig2_All	480	87	0.5	55.0463	0.686088	-6.32611	down	0.000107437	0.0057527
CL10336.Contig3_All	851	100.5	1	65.4577	1.37218	-5.57603	down	9.3035e-05	0.0051004
CL10336.Contig4_All	1070	473	1	304.955	1.37218	-7.79599	down	5.00409e-11	1.04462e-08
CL10336.Contig5_All	816	265.5	2.5	168.78	3.43044	-5.62061	down	3.72255e-07	3.65218e-05
CL10336.Contig7_All	1381	330.5	0	211.013	0.001	-17.687	down	6.51607e-11	1.34837e-08
CL10336.Contig9_All	840	114	0	73.1836	0.001	-16.1592	down	2.2348e-06	0.000189108
CL10343.Contig1_All	938	81	427.5	54.5397	608.776	3.48053	up	2.53136e-05	0.00162539
CL1039.Contig1_All	521	356.5	14	234.096	19.5184	-3.5842	down	8.34414e-05	0.00463282
CL1039.Contig2_All	512	166	8	109.886	11.778	-3.22184	down	0.00124	0.0459194
CL1039.Contig3_All	505	388.5	14	251.164	19.58	-3.68118	down	4.70368e-05	0.00282144
CL105.Contig1_All	1450	17326	90	11348.9	125.713	-6.49628	down	1.61198e-13	5.65829e-11
CL1101.Contig1_All	1471	3430	229	2228.54	329.933	-2.75585	down	0.000291752	0.013488
CL1101.Contig2_All	1421	3104.5	192	2036.91	270.048	-2.9151	down	0.000173984	0.00872443
CL1105.Contig4_All	561	21552	1288.5	14350.8	1864.06	-2.94461	down	9.99059e-05	0.00540438
CL1105.Contig5_All	587	13840.5	186	9132.11	276.657	-5.04478	down	6.75914e-10	1.14391e-07
CL1105.Contig6_All	424	11702	505	7591.23	736.183	-3.3662	down	1.068e-05	0.000755363
CL1108.Contig1_All	1538	870.5	40	560.715	54.9486	-3.35111	down	5.60255e-05	0.00328168
CL1133.Contig3_All	934	3547	11304	2352.23	16257.9	2.78904	up	0.000316732	0.0145154
CL1143.Contig3_All	1822	658	41.5	428.679	59.224	-2.85564	down	0.000481966	0.0208005
CL1146.Contig5_All	420	4.5	42	3.25733	60.0949	4.20548	up	0.00049391	0.0212193
CL1146.Contig6_All	1563	29	125	18.4767	179.343	3.27895	up	0.000459425	0.0199732
CL1244.Contig4_All	1327	727	2373.5	512.642	3430.41	2.74236	up	0.000317763	0.0145487
CL1255.Contig4_All	986	364	15.5	238.63	21.8846	-3.44679	down	0.00012319	0.00646469
CL1255.Contig5_All	1011	1017.5	66.5	645.893	95.0681	-2.76426	down	0.000466323	0.0202359
CL1255.Contig6_All	1063	3530.5	109	2199.49	162.069	-3.76249	down	5.50326e-05	0.00323151
CL1271.Contig1_All	666	38.5	562.5	24.2449	804.305	5.05199	up	1.47307e-08	1.92299e-06
CL1271.Contig2_All	715	530	6473.5	343.273	9185.42	4.74192	up	1.32282e-08	1.73641e-06
CL1284.Contig2_All	8910	282.5	6.5	187.778	9.22708	-4.34701	down	9.84799e-06	0.000700701
CL1313.Contig1_All	580	175.5	0	116.038	0.001	-16.8242	down	3.33776e-08	4.05555e-06
CL1313.Contig2_All	604	941	1.5	615.839	2.24302	-8.10096	down	1.15377e-13	4.27139e-11
CL1313.Contig3_All	620	374	1.5	243.268	2.24302	-6.76096	down	1.79798e-09	2.80267e-07
CL1313.Contig4_All	641	621	0.5	404.753	0.747674	-9.08042	down	5.25441e-13	1.65994e-10
CL1329.Contig1_All	394	161	5307	106.608	7671.86	6.16919	up	3.69539e-12	9.51704e-10
CL1352.Contig1_All	721	51	209.5	34.2309	298.864	3.12612	up	0.000261909	0.0123004
CL1352.Contig2_All	656	728	2191	474.063	3101.71	2.70991	up	0.000471174	0.0204063
CL1354.Contig2_All	670	0	142.5	0.001	206.621	17.6566	up	1.90171e-10	3.59029e-08
CL1359.Contig4_All	1219	93	2.5	61.4356	3.49203	-4.13694	down	0.00117752	0.0440753
CL1397.Contig3_All	1558	71.5	323	47.6205	457.932	3.26548	up	8.78985e-05	0.00484331
CL140.Contig14_All	7515	155.5	6.5	101.518	9.47342	-3.42171	down	0.000917514	0.0356379
CL1434.Contig1_All	857	290.5	4181.5	190.798	6092.37	4.99689	up	0.000901973	0.0351495
CL1434.Contig2_All	845	203.5	2758.5	131.532	4015.36	4.93205	up	0.000526333	0.0223089
CL1434.Contig3_All	868	1032.5	23223	675.293	33123.7	5.61621	up	7.2051e-11	1.47167e-08
CL1434.Contig4_All	700	173	2372.5	112.736	3451.15	4.93605	up	0.000285324	0.0132296
CL1434.Contig5_All	841	1039	12109	695.259	17441.8	4.64885	up	1.99412e-08	2.5266e-06
CL1442.Contig4_All	1621	230.5	12	159.132	16.6509	-3.25656	down	0.000683709	0.0276206
CL148.Contig2_All	1226	24.5	146	15.603	208.159	3.73779	up	6.2869e-05	0.00364202
CL1484.Contig2_All	1530	332.5	3	216.852	4.11653	-5.71914	down	7.71365e-08	8.74466e-06
CL1488.Contig8_All	1453	54.5	178.5	35.7839	253.432	2.82422	up	0.00105359	0.0401015
CL1501.Contig1_All	645	320.5	2757	212.002	3980.29	4.23072	up	2.82961e-07	2.85899e-05
CL1501.Contig2_All	664	51.5	189	34.7633	270.119	2.95796	up	0.000556979	0.0233159
CL1509.Contig2_All	4525	51	0	34.103	0.001	-15.0576	down	0.000649934	0.026542
CL1509.Contig4_All	2609	89.5	1	59.6268	1.49535	-5.31741	down	0.000187304	0.00926491
CL1528.Contig1_All	522	308	1	193.832	1.37218	-7.14219	down	5.14184e-09	7.25168e-07
CL1528.Contig2_All	660	283.5	1.5	179.891	2.05826	-6.44955	down	3.48699e-08	4.19385e-06
CL1528.Contig3_All	461	321.5	2	202.197	2.74435	-6.20315	down	2.85227e-08	3.49251e-06
CL1528.Contig4_All	660	483.5	1.5	308.591	2.05826	-7.22812	down	1.49357e-10	2.86541e-08
CL1528.Contig6_All	576	1701	6.5	1077.94	9.04232	-6.89737	down	5.76461e-13	1.77381e-10
CL154.Contig1_All	606	2972.5	85	1875.25	116.943	-4.00321	down	7.89016e-07	7.3456e-05
CL154.Contig2_All	729	2792	92.5	1779.08	127.357	-3.80418	down	2.36949e-06	0.000197681
CL1541.Contig1_All	725	313	7	206.19	9.60523	-4.42401	down	6.40142e-06	0.000477707
CL1562.Contig3_All	704	9.5	84.5	6.53557	120.014	4.19874	up	4.19615e-05	0.00255254
CL1607.Contig2_All	2633	21	133.5	14.1778	191.561	3.7561	up	5.61454e-05	0.00328464
CL1629.Contig2_All	346	8	131.5	4.68249	190.664	5.34762	up	4.0887e-06	0.000323458
CL1629.Contig3_All	479	16	232.5	10.6438	335.659	4.97891	up	1.09968e-07	1.20626e-05
CL1629.Contig4_All	473	13.5	806	8.87681	1163.5	7.03421	up	2.37747e-13	8.10511e-11
CL1629.Contig6_All	519	21.5	548	13.6872	791.984	5.85457	up	2.79508e-10	5.05536e-08
CL1629.Contig7_All	219	1.5	183	0.957894	263.302	8.10264	up	8.65958e-12	2.083e-09
CL163.Contig2_All	2214	67	339.5	51.5246	487.84	3.24307	up	4.51061e-05	0.00272286
CL1677.Contig1_All	5214	16005.5	1201.5	10760.8	1703.85	-2.65891	down	0.000472649	0.0204356
CL1695.Contig1_All	784	1066	1.5	683.6	2.11985	-8.33305	down	3.65685e-14	1.44406e-11
CL1695.Contig2_All	721	1589	6	1036.81	8.29464	-6.96576	down	5.56611e-13	1.73527e-10
CL1710.Contig2_All	757	2009.5	23	1285.09	31.6216	-5.34482	down	8.9818e-10	1.483e-07
CL1710.Contig4_All	1235	2124	27.5	1359.7	37.7964	-5.1689	down	2.11402e-09	3.25249e-07
CL1710.Contig5_All	1074	2778	38	1795.12	52.2043	-5.10377	down	2.20855e-09	3.37602e-07
CL1710.Contig6_All	1110	404.5	17	270.504	23.327	-3.53558	down	8.51395e-05	0.00470771
CL1713.Contig2_All	1733	1460	100.5	946.631	138.15	-2.77657	down	0.000490772	0.0211102
CL1714.Contig1_All	922	1691	0.5	1058.47	0.686088	-10.5913	down	1.13275e-14	5.21143e-12
CL1714.Contig2_All	895	484.5	0.5	308.249	0.686088	-8.81149	down	9.14399e-12	2.17742e-09
CL172.Contig6_All	1938	46.5	228.5	31.9966	324.997	3.34444	up	8.34919e-05	0.00463282
CL1729.Contig7_All	1721	5	56.5	3.66188	80.9152	4.46575	up	7.89727e-05	0.00443924
CL1741.Contig1_All	388	0	60.5	0.001	85.9728	16.3916	up	1.87726e-08	2.40427e-06
CL1780.Contig1_All	1882	480.5	19.5	308.21	27.127	-3.50611	down	6.22033e-05	0.00361229
CL1810.Contig6_All	1095	2	28.5	1.36245	41.201	4.91841	up	0.000849935	0.0335074
CL182.Contig2_All	2101	41	168	28.8254	238.285	3.04728	up	0.000362229	0.016301
CL1848.Contig1_All	597	4	982	2.85278	1425.75	8.96514	up	9.09697e-10	1.49162e-07
CL185.Contig1_All	480	203.5	1	131.276	1.37218	-6.57999	down	2.47781e-07	2.54699e-05
CL1866.Contig2_All	618	7	1436.5	4.38492	2050.21	8.869	up	8.36506e-18	9.00898e-15
CL1866.Contig3_All	583	20	3431	12.9851	5006.94	8.59093	up	1.10706e-05	0.000778344
CL188.Contig6_All	715	70	1	45.6395	1.49535	-4.93173	down	0.00106034	0.0402938
CL1890.Contig5_All	722	2.5	41.5	1.767	59.7167	5.07876	up	0.00010099	0.00545683
CL1918.Contig1_All	208	10213.5	143	6706.33	196.714	-5.09135	down	1.08802e-09	1.73596e-07
CL1918.Contig2_All	759	25540	422.5	16777.8	580.545	-4.85301	down	3.79494e-09	5.56752e-07
CL194.Contig2_All	717	549.5	40.5	356.876	59.3915	-2.5871	down	0.00136674	0.0497815
CL1942.Contig1_All	1825	15.5	473.5	10.7508	684.029	5.99154	up	1.10071e-10	2.16429e-08
CL1942.Contig2_All	1822	55.5	374.5	37.4882	536.113	3.83803	up	5.96692e-06	0.000452407
CL1954.Contig1_All	1730	1410.5	31	898.395	43.3381	-4.37364	down	2.03449e-07	2.13293e-05
CL1961.Contig10_All	2416	69	223	44.8304	317.266	2.82314	up	0.000884978	0.0346869
CL1961.Contig11_All	2393	37	189	23.1592	268.764	3.53669	up	8.7739e-05	0.00484015
CL1961.Contig12_All	2423	16.5	85	11.0484	120.453	3.44657	up	0.000456017	0.0198615
CL1961.Contig3_All	2394	13	177	8.08861	253.714	4.97117	up	3.69914e-07	3.63674e-05
CL1961.Contig4_All	2543	58	370.5	39.2552	531.732	3.75974	up	8.76407e-06	0.000632121
CL1961.Contig5_All	2486	90.5	1154	58.9013	1667.99	4.82367	up	1.96678e-08	2.50537e-06
CL1961.Contig6_All	2625	13	69.5	7.96073	98.6919	3.63196	up	0.000654461	0.0266663
CL1961.Contig9_All	2400	10.5	65	6.44949	91.6549	3.82895	up	0.00118912	0.0443512
CL1985.Contig5_All	2143	87.5	0	57.7528	0.001	-15.8176	down	1.64534e-05	0.0011075
CL2003.Contig2_All	2093	176	561.5	118.361	813.156	2.78034	up	0.000553437	0.0232292
CL2019.Contig1_All	2405	73.5	0	47.1926	0.001	-15.5263	down	7.23205e-05	0.00411645
CL2019.Contig2_All	2414	113.5	0.5	73.1627	0.686088	-6.73657	down	1.23034e-05	0.000854868
CL2019.Contig3_All	2380	209	0	135.342	0.001	-17.0463	down	6.90912e-09	9.60125e-07
CL2030.Contig5_All	755	1301.5	100	879.515	139.373	-2.65776	down	0.000854895	0.0336749
CL205.Contig2_All	884	1035	26.5	664.656	38.8261	-4.09751	down	8.83719e-07	8.10927e-05
CL205.Contig3_All	837	219.5	3	144.989	4.17811	-5.11695	down	3.16024e-06	0.000258643
CL2071.Contig2_All	1396	48	0	29.8853	0.001	-14.8671	down	0.00130335	0.047863
CL2074.Contig1_All	465	241.5	1	154.988	1.37218	-6.81955	down	4.97785e-08	5.80998e-06
CL2074.Contig2_All	943	931.5	5	594.852	6.86088	-6.43799	down	4.47077e-11	9.51216e-09
CL2093.Contig1_All	512	0.5	26.5	0.404553	37.7792	6.54512	up	0.000156026	0.00790759
CL2093.Contig2_All	492	1	45.5	0.681224	65.3902	6.5848	up	5.47309e-06	0.000418987
CL2129.Contig2_All	553	1406	30	938.746	42.9513	-4.44996	down	1.24174e-07	1.35173e-05
CL2136.Contig3_All	550	2656	14	1757.15	20.5654	-6.41688	down	1.19142e-12	3.37883e-10
CL2168.Contig3_All	819	108536	501364	70053.5	717166	3.35578	up	2.31619e-05	0.00150803
CL2168.Contig4_All	812	12436.5	40149.5	8109.94	57190.4	2.81801	up	0.000270739	0.0126774
CL2168.Contig5_All	786	41307.5	127674	26750	180736	2.75628	up	0.000346578	0.0156711
CL2168.Contig6_All	876	55654.5	243132	36067.2	350332	3.27996	up	3.58289e-05	0.00221648
CL2168.Contig8_All	923	29475	163716	19400.1	233756	3.59086	up	6.02531e-06	0.000455377
CL2177.Contig3_All	755	0	60	0.001	86.9495	16.4079	up	1.97453e-08	2.5085e-06
CL2183.Contig4_All	3100	993	76.5	686.43	110.022	-2.64133	down	0.000893405	0.0349017
CL219.Contig1_All	846	1579	62	1012.61	85.2597	-3.57007	down	1.14654e-05	0.00080253
CL219.Contig2_All	825	8313.5	510	5390.26	700.549	-2.9438	down	0.000148019	0.00754214
CL2222.Contig2_All	314	5637	80	3816.02	113.9	-5.06622	down	1.30065e-09	2.06133e-07
CL2222.Contig4_All	587	22037	368.5	14623.5	523.137	-4.80495	down	3.9765e-09	5.79547e-07
CL2222.Contig5_All	521	14697	178	9768.84	253.485	-5.26821	down	2.61809e-10	4.77167e-08
CL2241.Contig1_All	725	145	0.5	99.289	0.686088	-7.1771	down	9.90422e-07	8.99102e-05
CL2241.Contig2_All	754	1128.5	0.5	741.842	0.686088	-10.0785	down	8.36798e-16	4.80035e-13
CL2241.Contig3_All	486	583.5	0	377.225	0.001	-18.5251	down	1.24872e-13	4.55178e-11
CL2241.Contig4_All	287	668.5	0.5	440.628	0.686088	-9.32695	down	2.18236e-13	7.49386e-11
CL2241.Contig5_All	801	555.5	1	380.018	1.43376	-8.05012	down	5.75936e-12	1.42145e-09
CL2241.Contig6_All	730	1179	1	765.182	1.43376	-9.05985	down	3.0478e-15	1.5871e-12
CL2241.Contig7_All	809	1299.5	1.5	864.342	2.05826	-8.71403	down	3.53248e-15	1.79993e-12
CL2241.Contig8_All	794	2447	0.5	1608.77	0.686088	-11.1953	down	2.6627e-19	4.67323e-16
CL2241.Contig9_All	807	3583	12	2347.21	17.2051	-7.09197	down	2.2511e-14	9.69754e-12
CL2286.Contig10_All	3710	1111	63	744.947	89.4648	-3.05774	down	0.000141894	0.0072914
CL2286.Contig6_All	3827	209	8	137.005	11.6549	-3.55522	down	0.000277196	0.0129032
CL23.Contig2_All	907	954.5	30	620.751	43.6287	-3.83066	down	3.77928e-06	0.000302005
CL2326.Contig3_All	1464	265.5	8.5	174.407	11.7251	-3.89479	down	6.30494e-05	0.00364801
CL2330.Contig2_All	3323	450	1825	306.679	2604.92	3.08644	up	7.31891e-05	0.00415853
CL2337.Contig2_All	580	2326	70.5	1512.66	101.788	-3.89344	down	1.19474e-06	0.00010662
CL2337.Contig3_All	580	2313	49.5	1489.99	71.002	-4.3913	down	8.92293e-08	9.98403e-06
CL2337.Contig4_All	632	4308.5	76	2797.51	109.335	-4.67731	down	1.1585e-08	1.54207e-06
CL2404.Contig3_All	2513	1812.5	84.5	1194.63	119.829	-3.31751	down	3.00105e-05	0.00190376
CL2439.Contig2_All	492	181.5	5	120.253	7.35357	-4.03149	down	0.000104929	0.00563113
CL2479.Contig1_All	857	0.5	111.5	0.27667	161.681	9.19077	up	4.2844e-09	6.13368e-07
CL2484.Contig2_All	863	189758	6341	121999	8714.09	-3.80738	down	1.39214e-06	0.000121939
CL2493.Contig3_All	806	366	2.5	233.47	3.49203	-6.06303	down	1.68408e-08	2.17449e-06
CL2493.Contig4_All	800	513	4	327.984	5.9814	-5.777	down	4.94226e-09	7.01194e-07
CL2518.Contig2_All	1539	264	11	171.914	15.7714	-3.44631	down	0.000231502	0.0110701
CL2528.Contig1_All	1763	374	1921.5	242.117	2761.04	3.51143	up	1.40495e-05	0.000960695
CL2534.Contig2_All	844	56.5	272.5	38.681	392.579	3.34329	up	7.65724e-05	0.00433011
CL2559.Contig1_All	2021	50	549	33.166	794.526	4.58232	up	3.47507e-07	3.43785e-05
CL2565.Contig2_All	3624	179.5	9	117.612	12.7807	-3.202	down	0.00127784	0.047123
CL258.Contig3_All	1439	52.5	193	34.1657	278.379	3.02643	up	0.00054443	0.022912
CL258.Contig6_All	1720	104	426	69.4406	613.677	3.14363	up	0.000132623	0.00686095
CL260.Contig10_All	3199	333	4	231.451	5.67346	-5.35034	down	1.16702e-06	0.00010454
CL260.Contig11_All	1569	1104	7.5	771.126	10.3529	-6.21886	down	3.21915e-07	3.21827e-05
CL260.Contig12_All	2716	260.5	3	181.487	4.30129	-5.39895	down	3.43563e-06	0.000276878
CL260.Contig13_All	4147	504.5	11	345.787	15.4635	-4.48295	down	9.85826e-07	8.96647e-05
CL260.Contig14_All	994	558.5	16	392.293	22.2627	-4.13923	down	0.000410845	0.0181442
CL260.Contig15_All	2911	813.5	15.5	572.143	21.3919	-4.74124	down	0.000134494	0.00695011
CL260.Contig16_All	3316	361.5	6	251.186	8.41782	-4.89917	down	3.32743e-06	0.000270458
CL260.Contig17_All	1509	239	2.5	167.033	3.49203	-5.57992	down	8.41794e-06	0.000609009
CL260.Contig18_All	2073	301.5	5	209.545	6.92247	-4.91983	down	4.68504e-06	0.000366958
CL260.Contig1_All	2680	348	4.5	241.67	6.42114	-5.23406	down	1.01172e-06	9.16678e-05
CL260.Contig2_All	1024	153	2.5	106.145	3.49203	-4.92583	down	2.5303e-05	0.00162539
CL260.Contig3_All	2109	307	5	213.1	6.92247	-4.9441	down	2.67973e-06	0.000221613
CL260.Contig4_All	1956	273	3	189.811	4.17811	-5.50556	down	1.35847e-06	0.000119432
CL260.Contig5_All	3280	409	6.5	282.713	9.16549	-4.94698	down	3.07842e-07	3.09061e-05
CL260.Contig6_All	1485	113.5	2.5	78.7896	3.43044	-4.52154	down	0.000243684	0.0115474
CL260.Contig7_All	1912	1094	39.5	768.917	55.0016	-3.80528	down	0.000892034	0.0348769
CL260.Contig8_All	2058	304	3.5	210.673	4.8642	-5.43666	down	3.40834e-07	3.38598e-05
CL260.Contig9_All	1590	142	4.5	98.5241	6.17479	-3.99601	down	0.000336101	0.015263
CL2609.Contig1_All	564	5994.5	9	4000.41	13.2118	-8.24218	down	1.66535e-17	1.5908e-14
CL2609.Contig2_All	770	16761	14.5	11464.9	21.0667	-9.08805	down	2.8542e-20	7.11854e-17
CL2623.Contig1_All	425	87.5	1.5	54.8115	2.11985	-4.69244	down	0.000681408	0.0275511
CL2623.Contig2_All	823	150.5	5	94.2757	7.04564	-3.74208	down	0.000543497	0.022912
CL2623.Contig3_All	1183	269	7	170.333	9.85158	-4.11186	down	2.77839e-05	0.00176962
CL2650.Contig1_All	236	78.5	0	50.4708	0.001	-15.6232	down	4.43557e-05	0.00268097
CL2650.Contig2_All	551	5682	7	3753.96	9.97475	-8.55592	down	5.10276e-18	5.89767e-15
CL2650.Contig3_All	963	3328.5	6	2222.37	8.78733	-7.98246	down	3.15104e-16	1.91434e-13
CL2650.Contig4_All	962	2130.5	5.5	1378.77	7.91649	-7.44431	down	1.84696e-14	8.21806e-12
CL2650.Contig5_All	782	5816.5	2.5	3737.33	3.55361	-10.0385	down	1.11418e-20	3.11378e-17
CL2650.Contig7_All	750	153	0	100.263	0.001	-16.6134	down	1.33905e-07	1.44213e-05
CL2650.Contig8_All	491	81	0	53.3888	0.001	-15.7042	down	3.01228e-05	0.00190833
CL2663.Contig3_All	929	245.5	1214.5	172.42	1747.99	3.3417	up	2.19299e-05	0.00144332
CL2666.Contig1_All	865	8.5	80	5.72646	113.654	4.31086	up	3.99737e-05	0.00244733
CL2669.Contig3_All	839	91	2	59.1779	2.74435	-4.43052	down	0.000842127	0.0332272
CL268.Contig1_All	1584	61.5	0	39.7852	0.001	-15.2799	down	0.000236764	0.0112872
CL268.Contig2_All	1910	134.5	5	87.2126	6.86088	-3.66807	down	0.000975826	0.0374425
CL268.Contig3_All	2023	349.5	5.5	223.957	7.60856	-4.87945	down	8.84667e-07	8.10927e-05
CL268.Contig4_All	1752	375.5	13	242.18	18.023	-3.74816	down	4.16073e-05	0.00253751
CL268.Contig7_All	1894	78	0.5	49.6826	0.686088	-6.1782	down	0.000223567	0.0107446
CL268.Contig8_All	1719	117	0.5	73.5648	0.686088	-6.74448	down	1.12898e-05	0.00079239
CL2691.Contig1_All	733	177.5	3	115.866	4.2397	-4.77235	down	2.03656e-05	0.00134974
CL2691.Contig2_All	1114	634.5	3.5	406.34	5.04896	-6.33056	down	3.06502e-10	5.48083e-08
CL270.Contig7_All	1401	81.5	1.5	51.7472	2.05826	-4.65198	down	0.00100661	0.0384371
CL2710.Contig1_All	229	562	21	371.978	28.8773	-3.68721	down	2.46184e-05	0.00158504
CL2710.Contig2_All	457	2242.5	20	1508.4	27.5667	-5.77395	down	8.07391e-11	1.62118e-08
CL2710.Contig3_All	406	3086.5	18	2050.36	24.8839	-6.36452	down	1.89767e-12	5.25876e-10
CL2718.Contig1_All	441	4.5	422.5	2.7458	612.2	7.80063	up	2.43852e-10	4.49626e-08
CL2718.Contig3_All	483	25.5	1159	17.6909	1688.64	6.57671	up	5.25873e-05	0.00312275
CL2729.Contig1_All	495	124.5	0	83.4696	0.001	-16.349	down	7.58024e-07	7.08491e-05
CL2729.Contig2_All	477	364.5	0	244.661	0.001	-17.9004	down	1.50938e-11	3.43965e-09
CL2729.Contig3_All	460	131	0.5	90.647	0.686088	-7.04572	down	2.27244e-06	0.000191608
CL2734.Contig2_All	3261	605.5	43	400.012	61.6518	-2.69783	down	0.000963932	0.0370762
CL2760.Contig2_All	571	6.5	904.5	4.4919	1305.61	8.18319	up	5.22118e-16	3.05452e-13
CL2771.Contig2_All	912	6261.5	216	4098.53	297.129	-3.78595	down	2.07985e-06	0.000176944
CL2831.Contig2_All	1947	454.5	2400	303.542	3480.75	3.51943	up	0.000345729	0.0156476
CL2840.Contig2_All	560	30	143	20.5646	206.075	3.32493	up	0.000221253	0.0106658
CL2877.Contig1_All	2714	664	43.5	431.871	62.0915	-2.79813	down	0.000599415	0.0248074
CL2901.Contig2_All	1712	80	394.5	56.9277	560.662	3.29993	up	4.29184e-05	0.00260406
CL2924.Contig1_All	1315	2376.5	39	1540.86	53.8228	-4.83937	down	1.0733e-08	1.44081e-06
CL2927.Contig5_All	983	229	881.5	149.734	1274.3	3.08923	up	0.000131963	0.00684923
CL2935.Contig1_All	1686	50.5	1166.5	32.036	1645.36	5.68256	up	7.82583e-06	0.000567038
CL2935.Contig2_All	1678	98.5	1369	62.9444	1980.31	4.97551	up	2.06784e-08	2.60608e-06
CL2954.Contig1_All	391	5.5	73.5	3.68279	105.782	4.84415	up	1.32993e-05	0.000917343
CL2954.Contig2_All	549	58	277	37.8485	401.648	3.40762	up	0.000427217	0.0187623
CL2973.Contig6_All	2621	162.5	8	112.681	11.4701	-3.2963	down	0.00117013	0.0438331
CL2986.Contig2_All	915	1	25	0.809107	35.9056	5.47174	up	0.000574659	0.0239713
CL2987.Contig1_All	752	118	2.5	77.571	3.49203	-4.47338	down	0.000246423	0.0116656
CL2987.Contig2_All	734	125.5	1.5	84.6624	2.05826	-5.36222	down	3.36516e-05	0.00210098
CL300.Contig2_All	3522	28.5	235	18.4558	330.899	4.16425	up	0.00131793	0.0482635
CL3020.Contig2_All	7572	193	9	127.128	12.8423	-3.30731	down	0.000777166	0.0309814
CL3042.Contig1_All	1021	137	3.5	92.5604	4.92579	-4.23197	down	0.000207406	0.0101115
CL3062.Contig2_All	2216	551	13781	380.086	20007.7	5.71809	up	3.35629e-06	0.000272336
CL3068.Contig2_All	745	101	687.5	67.9084	974.411	3.84287	up	2.89745e-06	0.000238785
CL3073.Contig1_All	416	830	9	534.468	12.3496	-5.43557	down	4.55801e-09	6.48621e-07
CL3073.Contig2_All	422	423.5	20.5	270.659	28.1296	-3.26631	down	0.000213782	0.0103584
CL3073.Contig3_All	594	276	7	181.24	9.78999	-4.21045	down	1.83263e-05	0.00122487
CL3073.Contig4_All	612	357.5	0.5	231.708	0.747674	-8.27568	down	1.98073e-10	3.69531e-08
CL3073.Contig5_All	440	922.5	2	597.29	2.80594	-7.7338	down	4.72339e-13	1.51235e-10
CL3073.Contig6_All	531	1257	4	808.47	5.61188	-7.17057	down	5.92179e-13	1.79882e-10
CL3105.Contig2_All	1745	323.5	10.5	215.069	15.2701	-3.81602	down	3.57617e-05	0.00221521
CL3184.Contig8_All	1283	1.5	32.5	0.830011	47.1824	5.82897	up	0.000189373	0.00935749
CL32.Contig2_All	672	1796	12840	1179.23	18552.7	3.97571	up	9.83701e-07	8.96435e-05
CL320.Contig8_All	3075	14	108.5	9.92078	155.101	3.96661	up	3.57129e-05	0.00221509
CL3270.Contig3_All	1607	8.5	49.5	6.23799	71.8642	3.52612	up	0.0012818	0.0472232
CL33.Contig10_All	701	90.5	7265	62.8656	10496.3	7.38339	up	1.54211e-15	8.49722e-13
CL33.Contig1_All	529	36.5	1385.5	23.394	1965.2	6.39239	up	2.58014e-12	6.94687e-10
CL33.Contig2_All	473	542.5	7182.5	363.489	10393.4	4.83761	up	6.96941e-08	7.91989e-06
CL33.Contig3_All	495	23.5	891.5	15.0496	1289.25	6.42066	up	9.42953e-12	2.22307e-09
CL33.Contig4_All	426	137.5	510	88.3611	732.574	3.05149	up	0.000210922	0.0102512
CL33.Contig5_All	627	0.5	93	0.27667	132.662	8.90538	up	1.16901e-09	1.85892e-07
CL33.Contig6_All	526	51.5	2175.5	33.4845	3136.86	6.54968	up	7.37132e-13	2.21079e-10
CL33.Contig7_All	475	4	267.5	2.34125	379.682	7.34137	up	8.42782e-12	2.04805e-09
CL33.Contig8_All	654	227.5	4871.5	149.16	7042	5.56106	up	1.47198e-10	2.83547e-08
CL33.Contig9_All	467	495.5	3147.5	320.346	4514.15	3.81675	up	2.66488e-06	0.00022077
CL3333.Contig2_All	4369	325.5	8	214.129	10.9774	-4.28587	down	9.11988e-06	0.000654794
CL3341.Contig1_All	1277	510.5	2249.5	340.795	3249.91	3.25342	up	4.15715e-05	0.00253751
CL3376.Contig1_All	1929	2482.5	95.5	1621.63	139.049	-3.54378	down	6.58183e-06	0.000487333
CL3376.Contig2_All	1913	3355.5	31.5	2206.88	43.7162	-5.65769	down	7.84748e-11	1.58242e-08
CL3380.Contig1_All	2202	1	109	0.681224	159.359	7.86994	up	0.000398938	0.0176842
CL3380.Contig2_All	4607	60	1010	47.6512	1458.82	4.93614	up	2.6089e-09	3.9372e-07
CL3380.Contig3_All	5873	4.5	3000	3.00157	4306.77	10.4867	up	4.41711e-22	2.70241e-18
CL3409.Contig1_All	692	406.5	18.5	263.426	25.6932	-3.35794	down	0.000152235	0.00774032
CL341.Contig2_All	2356	145.5	4.5	90.3581	6.23638	-3.85687	down	0.000497258	0.0212901
CL3424.Contig3_All	4067	7	45	4.64068	64.2114	3.79042	up	0.00122939	0.045692
CL3436.Contig2_All	755	74	0	47.5971	0.001	-15.5386	down	6.81643e-05	0.00391054
CL3452.Contig3_All	1039	407	27.5	261.145	39.5208	-2.72416	down	0.00127577	0.0470834
CL3466.Contig1_All	653	509	34.5	331.013	51.1584	-2.69385	down	0.000926007	0.0358502
CL3477.Contig1_All	763	8	47.5	5.44979	68.2577	3.64672	up	0.00134966	0.049273
CL3477.Contig3_All	763	27.5	130	18.4139	187.067	3.34468	up	0.000274161	0.0127997
CL3501.Contig2_All	1217	960.5	33.5	646.323	48.185	-3.7456	down	6.33863e-06	0.000473767
CL3529.Contig3_All	892	2120	117	1423.99	173.17	-3.03968	down	7.97909e-05	0.00447992
CL3530.Contig3_All	1020	154	2072.5	107.594	2977.05	4.79021	up	8.90762e-09	1.21295e-06
CL3530.Contig5_All	1007	48	295.5	31.0363	426.479	3.78045	up	1.51348e-05	0.00103045
CL3542.Contig2_All	5466	2843	241	1877.38	349.663	-2.42468	down	0.00130599	0.047863
CL3544.Contig2_All	878	370.5	4064	249.388	5757.71	4.52903	up	3.43146e-08	4.15874e-06
CL357.Contig2_All	1703	238	1	157.272	1.37218	-6.84065	down	4.6066e-08	5.41669e-06
CL3574.Contig1_All	410	244.5	0.5	161.252	0.747674	-7.75269	down	8.69732e-09	1.19116e-06
CL3574.Contig2_All	475	241.5	7	156.907	10.3443	-3.923	down	5.49645e-05	0.00323151
CL3574.Contig3_All	595	219	1.5	140.236	2.24302	-5.96627	down	3.81501e-07	3.73516e-05
CL3594.Contig3_All	1621	14	80.5	8.89772	114.217	3.6822	up	0.000325312	0.0148369
CL3594.Contig4_All	1624	78.5	254.5	51.6218	363.445	2.81569	up	0.000778068	0.0309835
CL3617.Contig1_All	971	96	0.5	64.5023	0.747674	-6.4308	down	3.56826e-05	0.00221509
CL3617.Contig2_All	986	214.5	1	141.711	1.37218	-6.69034	down	1.2612e-07	1.36761e-05
CL3665.Contig2_All	1586	839	33.5	537.914	47.9387	-3.48811	down	2.37599e-05	0.00153813
CL3671.Contig1_All	1987	4	38	2.46913	55.0988	4.47995	up	0.000691068	0.0278941
CL3674.Contig1_All	745	605	2.5	386.436	3.43044	-6.81569	down	1.065e-10	2.11159e-08
CL3674.Contig2_All	744	422.5	4	265.374	5.61188	-5.5634	down	3.7126e-08	4.45389e-06
CL3674.Contig3_All	733	2057.5	78.5	1320.73	113.074	-3.546	down	7.5778e-06	0.000552445
CL3708.Contig1_All	817	725	5719	482.761	8077.19	4.06447	up	6.90429e-05	0.00395615
CL3708.Contig2_All	790	639	1797	421.619	2540.5	2.5911	up	0.00134493	0.0491382
CL3711.Contig1_All	1339	1	459.5	0.553341	647.451	10.1924	up	1.28704e-08	1.69886e-06
CL3711.Contig2_All	1339	0.5	710	0.404553	1030.1	11.3142	up	3.15646e-12	8.26382e-10
CL372.Contig1_All	777	374.5	1664.5	250.195	2402.6	3.26347	up	4.15741e-05	0.00253751
CL3787.Contig4_All	1020	5.5	39.5	3.81067	55.9254	3.87539	up	0.00134364	0.0491288
CL3792.Contig3_All	2071	1397	77	900.261	105.904	-3.08759	down	0.00012341	0.00646907
CL381.Contig27_All	6703	107	3	70.8448	4.2397	-4.06263	down	0.000777362	0.0309814
CL381.Contig45_All	1906	0.5	30.5	0.404553	44.0685	6.76727	up	5.2768e-05	0.00312956
CL3831.Contig2_All	836	9907	25234.5	6663.08	35867.8	2.42843	up	0.00123416	0.0457973
CL3836.Contig2_All	1135	430.5	24.5	275.427	34.111	-3.01336	down	0.000495104	0.0212513
CL3866.Contig1_All	479	2902	110	1915.53	157.591	-3.60349	down	5.22164e-06	0.000402338
CL3866.Contig2_All	749	4388.5	243	2920.81	348.281	-3.06805	down	6.91329e-05	0.00395653
CL3884.Contig1_All	705	1910	145.5	1252.29	213.57	-2.55178	down	0.000761817	0.0304386
CL3884.Contig3_All	734	4194	243.5	2708.07	358.39	-2.91766	down	0.000109718	0.0058484
CL3884.Contig5_All	736	2542	163	1648.68	240.539	-2.77696	down	0.000239768	0.0114075
CL3884.Contig9_All	763	1090	80.5	716.702	118.158	-2.60065	down	0.000794158	0.0315447
CL3895.Contig1_All	963	1496	108.5	967.958	148.881	-2.70078	down	0.000679212	0.0274858
CL3917.Contig1_All	1411	125	0	81.0607	0.001	-16.3067	down	9.27704e-07	8.47034e-05
CL3917.Contig2_All	1557	596	2	388.745	2.74435	-7.14622	down	4.17524e-11	8.95258e-09
CL392.Contig5_All	2508	1459	18	931.499	24.8223	-5.22984	down	2.79766e-09	4.18211e-07
CL3929.Contig1_All	660	1	40.5	0.809107	58.4061	6.17365	up	1.4911e-05	0.00101667
CL3929.Contig2_All	1344	64.5	391	41.5731	564.173	3.76242	up	1.16657e-05	0.000815343
CL3943.Contig3_All	3824	14.5	112	10.8369	158.795	3.87315	up	3.28058e-05	0.00205359
CL3944.Contig3_All	1735	139	5	87.145	7.29198	-3.57903	down	0.000904039	0.0352011
CL3944.Contig4_All	2979	367.5	16	237.881	23.125	-3.36272	down	0.000143313	0.00734183
CL4035.Contig1_All	592	290	12.5	187.58	18.0144	-3.38028	down	0.000226081	0.0108544
CL4035.Contig2_All	640	464.5	21	302.425	29.8627	-3.34016	down	0.000112182	0.00594627
CL4052.Contig1_All	555	34	1780.5	22.3943	2561.04	6.83745	up	1.54637e-13	5.5096e-11
CL4052.Contig3_All	552	12	3521	8.17469	4935.33	9.23777	up	1.97267e-05	0.00131475
CL4064.Contig1_All	284	568.5	8	355.625	11.2238	-4.98573	down	2.80792e-07	2.84314e-05
CL4064.Contig2_All	2070	965.5	37.5	615.968	52.8115	-3.54393	down	1.72873e-05	0.00115869
CL4064.Contig3_All	3857	1582	78.5	1018.23	113.69	-3.16289	down	5.5411e-05	0.00324971
CL4071.Contig2_All	748	309.5	873.5	205.66	1264.06	2.61974	up	0.000925821	0.0358502
CL408.Contig13_All	1482	5.5	54	4.06644	77.1152	4.24518	up	0.00015557	0.00789293
CL408.Contig35_All	2801	24	143.5	17.884	203.682	3.50958	up	6.53673e-05	0.00376374
CL408.Contig39_All	878	9.5	59.5	7.17498	85.0933	3.568	up	0.000565278	0.0236007
CL408.Contig47_All	797	5.5	51.5	4.06644	73.1305	4.16864	up	0.000220719	0.0106509
CL408.Contig49_All	1684	7.5	52	5.81253	74.4325	3.67869	up	0.000600583	0.0248124
CL408.Contig50_All	3013	4.5	286	3.00157	400.941	7.06153	up	0.000415827	0.01833
CL408.Contig52_All	1767	7	49.5	5.66375	70.5709	3.63925	up	0.000660669	0.02685
CL408.Contig59_All	2995	7	451.5	4.12915	635.796	7.26658	up	3.97731e-06	0.0003157
CL408.Contig62_All	1866	41.5	966.5	26.1607	1374.49	5.71535	up	1.95591e-10	3.66342e-08
CL408.Contig67_All	2315	17	87	12.8596	123.875	3.26797	up	0.000453909	0.0197879
CL408.Contig70_All	2857	25.5	218	19.6092	311.021	3.98741	up	3.3832e-06	0.00027405
CL408.Contig71_All	2863	31.5	145	22.8013	205.925	3.17493	up	0.000253358	0.0119106
CL408.Contig73_All	2874	3.5	41	2.57611	58.1068	4.49544	up	0.000282231	0.0131119
CL408.Contig78_All	352	5.5	44.5	4.45009	63.9564	3.84518	up	0.000615779	0.0253518
CL4107.Contig4_All	615	12	96.5	7.79104	138.204	4.14884	up	4.27268e-05	0.00259577
CL4120.Contig1_All	940	15	91.5	9.45106	129.557	3.77697	up	0.000175805	0.0087786
CL4189.Contig2_All	3167	1	26	0.809107	37.7089	5.54243	up	0.000435757	0.0190315
CL4252.Contig1_All	276	174.5	2.5	115.101	3.6152	-4.99268	down	1.16898e-05	0.000815825
CL4252.Contig2_All	907	4710	393.5	3084.65	569.39	-2.43762	down	0.00113784	0.0427588
CL4259.Contig1_All	510	15.5	518	10.495	748.109	6.15547	up	4.62438e-11	9.73936e-09
CL4259.Contig2_All	553	3	122	2.04367	177.321	6.43906	up	8.81219e-06	0.000633662
CL4281.Contig1_All	399	0.5	30.5	0.404553	43.4526	6.74697	up	5.41751e-05	0.00318906
CL431.Contig1_All	657	218.5	0.5	137.913	0.686088	-7.65115	down	3.75808e-08	4.49708e-06
CL431.Contig2_All	629	377	0.5	234.953	0.686088	-8.41977	down	4.14239e-09	5.97065e-07
CL4321.Contig1_All	524	153	6.5	103.46	9.65818	-3.42118	down	0.000859068	0.0337794
CL4321.Contig2_All	510	749	57	507.04	84.0647	-2.59253	down	0.00106652	0.0404312
CL4321.Contig3_All	405	566.5	41	377.921	59.8928	-2.65763	down	0.00108157	0.0409186
CL4321.Contig4_All	515	1076	80	726.986	118.335	-2.61906	down	0.00074243	0.0297392
CL4352.Contig6_All	799	44.5	176.5	29.0996	253.151	3.12093	up	0.000403414	0.0178326
CL4365.Contig2_All	546	796.5	28	521.942	41.0691	-3.66776	down	9.83659e-06	0.000700701
CL439.Contig1_All	1791	1070	51	701.543	70.4737	-3.31537	down	5.3077e-05	0.00314003
CL4411.Contig1_All	1396	482.5	17.5	307.782	25.1216	-3.6149	down	3.27866e-05	0.00205359
CL4419.Contig1_All	593	15722	109.5	10177.2	154.503	-6.04156	down	2.38259e-12	6.45165e-10
CL4419.Contig2_All	571	3911.5	53.5	2500.21	78.5231	-4.99279	down	1.69898e-09	2.65708e-07
CL4419.Contig3_All	663	11826	7.5	7575.7	10.8456	-9.44813	down	8.58899e-21	2.90719e-17
CL442.Contig2_All	549	495	8.5	341.042	12.4641	-4.7741	down	2.46609e-07	2.54045e-05
CL442.Contig3_All	458	378.5	14	259.058	20.319	-3.67237	down	4.18616e-05	0.00254973
CL442.Contig4_All	466	1034	9	666.916	13.3966	-5.63757	down	5.466e-10	9.35081e-08
CL442.Contig6_All	551	83	0	54.1118	0.001	-15.7237	down	2.67629e-05	0.00171149
CL442.Contig7_All	462	234.5	10	157.765	14.8303	-3.41115	down	0.000288716	0.0133738
CL442.Contig8_All	731	1024	25	695.527	36.7063	-4.24401	down	4.6799e-07	4.55372e-05
CL442.Contig9_All	548	185.5	0.5	122.467	0.686088	-7.47978	down	1.30693e-07	1.41396e-05
CL4433.Contig1_All	672	21	279	12.6432	404.331	4.9991	up	3.10411e-06	0.000254988
CL4433.Contig2_All	930	27.5	1034.5	18.4139	1488.31	6.33673	up	4.51899e-12	1.14514e-09
CL4435.Contig10_All	2520	0	240.5	0.001	341.895	18.3832	up	2.87852e-15	1.51561e-12
CL4435.Contig1_All	2541	1.5	1424	1.08578	2004.66	10.8504	up	4.14532e-09	5.97065e-07
CL4435.Contig2_All	2581	3.5	2060	2.83187	2966.42	10.0328	up	3.97193e-21	1.88218e-17
CL4435.Contig3_All	2624	6.5	14244.5	4.4919	20508.7	12.1566	up	2.22105e-27	1.05249e-22
CL4435.Contig4_All	2652	2	338	1.23456	491.14	8.63599	up	5.79524e-08	6.7144e-06
CL4435.Contig5_All	2598	1.5	825	1.08578	1160.99	10.0624	up	4.67061e-08	5.47837e-06
CL4435.Contig6_All	218	0	106.5	0.001	154.205	17.2345	up	3.56737e-11	7.75445e-09
CL4435.Contig7_All	2153	0	917.5	0.001	1287.3	20.2959	up	2.58911e-07	2.63284e-05
CL4435.Contig8_All	2274	0	130	0.001	181.401	17.4688	up	0.000759812	0.0303841
CL4435.Contig9_All	2540	1	1752.5	0.681224	2519.84	11.8529	up	9.74967e-23	9.94038e-19
CL445.Contig1_All	1530	97.5	2	63.2862	2.74435	-4.52735	down	0.000541721	0.0228589
CL445.Contig2_All	1630	177.5	4.5	118.04	6.17479	-4.25674	down	8.24743e-05	0.00460331
CL445.Contig3_All	1702	272	5.5	178.899	7.54697	-4.5671	down	6.63852e-06	0.000490764
CL445.Contig4_All	1720	576.5	18	370.538	24.6992	-3.90709	down	9.22799e-06	0.000661553
CL445.Contig5_All	2029	2028.5	39	1319.52	53.6996	-4.61896	down	4.2597e-08	5.03378e-06
CL4462.Contig2_All	796	265.5	15.5	166.734	21.3919	-2.96241	down	0.00134031	0.049045
CL4468.Contig1_All	862	4.5	66	3.00157	93.2118	4.95673	up	1.5295e-05	0.00103986
CL4483.Contig2_All	725	301	15	199.677	22.1223	-3.1741	down	0.000374199	0.0167443
CL4502.Contig1_All	1565	1267.5	82.5	817.989	121.334	-2.7531	down	0.000363285	0.0163175
CL451.Contig1_All	671	1263	2	804.629	2.80594	-8.1637	down	2.04784e-14	8.93275e-12
CL451.Contig2_All	660	1399	9	883.592	12.4112	-6.15367	down	3.42033e-11	7.46908e-09
CL451.Contig3_All	878	9336.5	22	5965.92	30.3726	-7.61783	down	3.31254e-16	1.98698e-13
CL4538.Contig1_All	1306	60	0	40.234	0.001	-15.2961	down	0.000229646	0.0110144
CL4580.Contig1_All	792	126	399.5	81.6141	565.675	2.79308	up	0.000599197	0.0248074
CL4580.Contig2_All	1027	283.5	2988.5	201.375	4309.65	4.41961	up	5.66704e-08	6.58196e-06
CL4603.Contig1_All	1735	1619	4203.5	1096.76	6006.77	2.45334	up	0.0011833	0.0442216
CL4603.Contig2_All	591	113	480.5	76.5946	696.714	3.18525	up	0.000631784	0.0259431
CL4616.Contig2_All	1681	489	11.5	319.947	16.6422	-4.26491	down	2.19726e-06	0.000186264
CL4616.Contig3_All	1635	308.5	9.5	201.781	13.59	-3.89218	down	3.42734e-05	0.00213699
CL4645.Contig3_All	839	398	27.5	263.07	39.3361	-2.74152	down	0.00130488	0.047863
CL4647.Contig1_All	444	67	236	43.0843	341.201	2.98539	up	0.000546711	0.0229876
CL4647.Contig3_All	1353	200.5	1062	127.825	1519.82	3.57166	up	1.344e-05	0.000925701
CL4647.Contig4_All	1362	227.5	753.5	143.149	1087.95	2.92601	up	0.000354187	0.0159846
CL4671.Contig1_All	509	6605	4.5	4340.27	6.42114	-9.40074	down	7.02144e-20	1.44663e-16
CL4671.Contig2_All	715	16830.5	10	11325.5	14.2145	-9.638	down	1.73637e-21	9.14236e-18
CL4696.Contig1_All	444	410	2	268.56	2.80594	-6.58062	down	1.86209e-09	2.89307e-07
CL4696.Contig2_All	496	385.5	1	255.259	1.37218	-7.53935	down	3.44402e-10	6.08962e-08
CL472.Contig4_All	1498	43767.5	354969	28373.5	514075	4.17936	up	6.99844e-06	0.000515762
CL4728.Contig1_All	805	235.5	1.5	152.308	2.11985	-6.16688	down	1.8057e-07	1.90148e-05
CL4728.Contig2_All	798	198	0	128.488	0.001	-16.9713	down	1.17031e-08	1.55343e-06
CL4740.Contig1_All	958	27.5	390.5	17.5188	558.314	4.9941	up	3.45783e-08	4.18e-06
CL4741.Contig1_All	389	386	8783.5	263.464	12614.4	5.58132	up	7.53251e-11	1.5254e-08
CL4741.Contig2_All	446	2974	28009	1944.24	40509.7	4.38099	up	1.47646e-07	1.57579e-05
CL4741.Contig4_All	560	3645	53273.5	2402.24	76958.3	5.00163	up	2.92169e-09	4.35378e-07
CL4741.Contig5_All	597	4566	57077.5	3010.85	82635.6	4.77852	up	3.57318e-07	3.52755e-05
CL4741.Contig8_All	510	5734	100108	3772.24	145061	5.26509	up	4.4663e-07	4.35482e-05
CL4774.Contig1_All	587	5546.5	2	3663.63	2.92911	-10.2886	down	5.20973e-21	1.89903e-17
CL4774.Contig2_All	665	5420	3	3594.4	4.2397	-9.72757	down	4.55285e-20	1.02585e-16
CL4774.Contig3_All	896	7701	1	5078.71	1.43376	-11.7904	down	1.57762e-23	2.49196e-19
CL4774.Contig4_All	696	4033	5	2647.37	7.35357	-8.4919	down	1.67852e-17	1.5908e-14
CL4815.Contig2_All	1637	12608	569	8222.36	781.569	-3.39511	down	1.48852e-05	0.00101638
CL4817.Contig1_All	372	366.5	16	240.525	22.6939	-3.40581	down	0.00013771	0.00710084
CL4817.Contig2_All	380	575.5	31.5	377.913	45.0096	-3.06975	down	0.000236245	0.0112739
CL4834.Contig1_All	843	960	66.5	619.702	93.7748	-2.7243	down	0.00064696	0.0264732
CL4840.Contig3_All	1250	7.5	65	4.53371	92.1476	4.34518	up	0.000120084	0.00631569
CL4842.Contig1_All	868	127.5	3	82.0604	4.17811	-4.29576	down	0.000274599	0.0128075
CL4842.Contig4_All	1070	841	51	533.266	72.5676	-2.87746	down	0.000344748	0.0156181
CL4845.Contig2_All	1614	148	821.5	100.054	1163.76	3.53995	up	1.07737e-05	0.00075972
CL4865.Contig1_All	672	5.5	47.5	3.81067	68.5656	4.16937	up	0.000393287	0.0174828
CL4868.Contig1_All	1655	14.5	67.5	10.3253	96.8713	3.22988	up	0.00125303	0.0462843
CL4868.Contig2_All	1743	9	57	5.74737	81.1086	3.81888	up	0.000612642	0.0252446
CL4868.Contig4_All	1742	9.5	64	6.15192	90.5907	3.88025	up	0.000336265	0.015263
CL4868.Contig5_All	1718	5.5	56	3.42702	79.9212	4.54355	up	0.000118274	0.00623432
CL4869.Contig1_All	1932	4	123	2.98066	177.215	5.89372	up	2.83212e-08	3.47683e-06
CL4869.Contig2_All	1350	39.5	2413	31.3203	3455.54	6.78567	up	3.10854e-14	1.29215e-11
CL4876.Contig1_All	254	108.5	696	74.744	1000.42	3.74251	up	4.67764e-06	0.000366958
CL4881.Contig4_All	1656	87.5	1.5	56.2182	2.18144	-4.68769	down	0.000595597	0.0247141
CL4910.Contig2_All	1076	40.5	176.5	26.3747	254.568	3.27083	up	0.000246842	0.0116738
CL4910.Contig3_All	1013	21	124.5	13.9221	178.534	3.68076	up	9.45654e-05	0.00516264
CL4925.Contig1_All	854	207.5	1032	140.011	1489.19	3.41091	up	2.23836e-05	0.00146767
CL4925.Contig2_All	1269	831	7166.5	571.98	10270.5	4.16639	up	2.30274e-07	2.39824e-05
CL4926.Contig2_All	2078	477.5	13.5	309.874	19.2634	-4.00775	down	7.1998e-06	0.000529778
CL4950.Contig1_All	733	403	11	259.059	16.4488	-3.97723	down	9.43799e-06	0.000675586
CL4960.Contig1_All	1912	228	1622.5	169.514	2288.13	3.75469	up	0.000543987	0.022912
CL4960.Contig2_All	2085	138.5	2410.5	90.577	3477.55	5.26278	up	1.04561e-09	1.68532e-07
CL4968.Contig1_All	477	13.5	71	8.74893	100.319	3.51935	up	0.00065985	0.0268398
CL4968.Contig2_All	460	36	163.5	21.4549	233.342	3.44307	up	0.000212687	0.0103159
CL4973.Contig1_All	464	205.5	1622	130.336	2320.02	4.15383	up	6.11765e-07	5.79794e-05
CL4979.Contig1_All	866	4	458	2.34125	645.762	8.10758	up	8.93331e-08	9.98403e-06
CL4979.Contig2_All	1070	5.5	501	3.29914	707.537	7.74457	up	4.12598e-09	5.97065e-07
CL4979.Contig4_All	1364	16	1341.5	10.8996	1919.67	7.46044	up	5.88909e-15	2.81885e-12
CL4992.Contig1_All	1215	10	84.5	5.91706	122.415	4.37076	up	5.32355e-05	0.00314548
CL4996.Contig1_All	1228	136	1.5	89.4494	2.05826	-5.44157	down	2.0685e-05	0.001369
CL5028.Contig3_All	1499	127.5	4.5	82.8277	6.29797	-3.71716	down	0.000953194	0.0366929
CL5032.Contig1_All	867	1360.5	0	871.112	0.001	-19.7325	down	1.48017e-17	1.46127e-14
CL5032.Contig2_All	837	619	0.5	394.95	0.686088	-9.16906	down	6.46112e-13	1.95015e-10
CL5036.Contig4_All	3176	23.5	140	15.1775	202.574	3.73844	up	7.15844e-05	0.00408695
CL5044.Contig2_All	1190	988.5	26	642.89	38.0169	-4.07986	down	1.06298e-06	9.57631e-05
CL5045.Contig2_All	652	11177	90.5	7092.15	131.326	-5.755	down	1.14183e-11	2.65234e-09
CL5073.Contig1_All	694	155	570	103.16	811.332	2.97541	up	0.00020482	0.0100474
CL5073.Contig2_All	872	57	507	38.1903	736.771	4.26994	up	0.000428692	0.0187922
CL508.Contig1_All	1665	37	357.5	24.5659	503.609	4.35758	up	0.000587372	0.0244585
CL5127.Contig1_All	411	10	158.5	6.81224	229.622	5.07499	up	8.21005e-07	7.61349e-05
CL5127.Contig2_All	422	13.5	185.5	8.74893	267.595	4.9348	up	3.06334e-07	3.08201e-05
CL5139.Contig1_All	602	845	25.5	540.722	35.2984	-3.93721	down	3.8399e-06	0.000306332
CL5139.Contig2_All	1743	60249	4740.5	39225.3	6513.24	-2.59034	down	0.00072582	0.0291478
CL5148.Contig2_All	449	41	491	26.2677	710.875	4.75823	up	5.8899e-07	5.61579e-05
CL5155.Contig3_All	789	4553.5	120.5	3035.65	174.154	-4.12357	down	2.55121e-07	2.59988e-05
CL5156.Contig1_All	1220	595.5	4	398.188	5.4887	-6.18084	down	8.29313e-10	1.3789e-07
CL519.Contig1_All	743	297	5	193.372	6.98405	-4.79117	down	2.12815e-06	0.000180729
CL519.Contig2_All	941	515.5	9.5	333.843	13.1588	-4.66506	down	4.90437e-07	4.72364e-05
CL5195.Contig3_All	1083	829	1.5	545.808	2.05826	-8.05082	down	4.16883e-13	1.34387e-10
CL5201.Contig1_All	1131	1437.5	1.5	952.851	2.18144	-8.77083	down	1.27158e-15	7.08896e-13
CL5222.Contig1_All	914	279.5	2187.5	181.514	3160.71	4.1221	up	6.23504e-07	5.8974e-05
CL5229.Contig1_All	933	9171.5	542	5875.13	744.828	-2.97964	down	0.000118975	0.00626432
CL5246.Contig1_All	1690	224.5	8645.5	149.034	12344.4	6.37207	up	7.90119e-13	2.3548e-10
CL5246.Contig3_All	950	18.5	549.5	12.6666	775.012	5.93512	up	3.88056e-06	0.000309055
CL5247.Contig1_All	641	853	42.5	535.174	58.4407	-3.19496	down	0.000130387	0.00678972
CL5247.Contig2_All	712	5951.5	184.5	3797.83	258.155	-3.87887	down	1.03775e-06	9.38472e-05
CL5248.Contig1_All	1238	36.5	143	23.394	207.06	3.14584	up	0.000599951	0.0248079
CL526.Contig3_All	4653	127	3.5	87.9221	4.92579	-4.1578	down	0.000312703	0.0143725
CL5302.Contig1_All	2273	12.5	64	8.70712	92.3767	3.40726	up	0.000992473	0.0379889
CL5302.Contig3_All	2651	56.5	206.5	38.4252	292.1	2.92634	up	0.000497136	0.0212901
CL5311.Contig1_All	1044	672	5.5	442.82	7.60856	-5.86295	down	1.54955e-09	2.43948e-07
CL5327.Contig1_All	497	105.5	0.5	67.8408	0.747674	-6.5036	down	2.23928e-05	0.00146767
CL5327.Contig5_All	850	248	5	159.48	7.16881	-4.4755	down	1.06455e-05	0.000754049
CL533.Contig5_All	493	3	139	2.17155	200.894	6.53156	up	2.339e-09	3.56393e-07
CL533.Contig8_All	514	36.5	309	24.0334	443.033	4.2043	up	1.78874e-06	0.000152726
CL5335.Contig2_All	1223	5031.5	300	3269.83	424.34	-2.94593	down	0.000126642	0.00661654
CL5335.Contig4_All	1651	253	15	163.014	21.8144	-2.90165	down	0.00136255	0.049667
CL5374.Contig1_All	558	7909	36.5	5234.85	50.5155	-6.69528	down	8.73722e-14	3.26009e-11
CL5374.Contig2_All	596	9738	178.5	6428.51	245.426	-4.71112	down	1.04856e-08	1.41562e-06
CL5386.Contig2_All	890	2016.5	119	1283.98	173.143	-2.89059	down	0.000164326	0.00828394
CL5434.Contig1_All	812	765	3.5	488.015	5.11055	-6.5773	down	4.76735e-11	9.99604e-09
CL5434.Contig2_All	676	135	1.5	86.3384	2.18144	-5.30665	down	2.59251e-05	0.0016624
CL5503.Contig3_All	1173	357	1435	235.268	2066.26	3.13464	up	8.39315e-05	0.00465177
CL5506.Contig3_All	822	3512.5	25961.5	2334.93	37462.8	4.00401	up	7.39198e-07	6.9226e-05
CL552.Contig1_All	2337	27.5	208	19.1812	295.451	3.94515	up	7.62149e-06	0.000554777
CL5563.Contig1_All	2296	755	20.5	483.76	29.115	-4.05446	down	2.28673e-06	0.00019213
CL5563.Contig2_All	2278	1290	29.5	850.133	42.3268	-4.32805	down	2.49628e-07	2.55489e-05
CL5563.Contig3_All	2458	889	24.5	571.847	35.0348	-4.02877	down	1.85368e-06	0.000157986
CL5563.Contig4_All	2491	993.5	59	645.656	84.2841	-2.93744	down	0.000237106	0.0112922
CL5565.Contig1_All	537	0	82	0.001	116.829	16.834	up	6.93278e-10	1.16912e-07
CL5606.Contig2_All	1179	249.5	1.5	160.054	2.24302	-6.15697	down	1.09922e-07	1.20626e-05
CL562.Contig1_All	645	179.5	5.5	118.251	7.97807	-3.88967	down	0.000171765	0.00863143
CL562.Contig2_All	381	276	0.5	193.261	0.747674	-8.01392	down	3.21428e-07	3.21827e-05
CL562.Contig3_All	700	117.5	1	81.0029	1.37218	-5.88344	down	1.96614e-05	0.00131225
CL5628.Contig1_All	1773	11.5	60	7.64225	85.5331	3.48441	up	0.00108196	0.0409186
CL5656.Contig1_All	1449	94.5	1.5	60.731	2.11985	-4.8404	down	0.000357755	0.0161303
CL5656.Contig2_All	1495	209.5	1.5	136.642	2.05826	-6.05283	down	5.09631e-07	4.88864e-05
CL5689.Contig2_All	1053	303.5	19	202.339	26.0713	-2.95624	down	0.00115273	0.0432497
CL5699.Contig1_All	1983	451.5	4325	320.425	6153.42	4.26333	up	1.04011e-07	1.1489e-05
CL5699.Contig2_All	2083	790	6046	533.819	8791.39	4.04167	up	0.00106485	0.0404005
CL57.Contig2_All	779	77	489.5	51.9427	704.875	3.76237	up	6.73097e-06	0.000496823
CL571.Contig1_All	499	254.5	0.5	156.683	0.747674	-7.71122	down	4.72437e-06	0.000369428
CL571.Contig2_All	674	7114	42.5	4550.43	60.0419	-6.24389	down	1.0525e-12	3.04114e-10
CL572.Contig2_All	936	0.5	19.5	0.404553	27.9276	6.10922	up	0.00118958	0.0443512
CL5726.Contig1_All	582	1	478.5	0.681224	697.048	9.99891	up	3.58179e-07	3.52869e-05
CL5734.Contig2_All	1546	67	0.5	43.7238	0.686088	-5.99388	down	0.000538736	0.0227961
CL5767.Contig3_All	1679	7.5	67	5.94042	97.417	4.03554	up	0.000915732	0.0355978
CL5813.Contig1_All	850	283	15	183.579	20.9522	-3.13123	down	0.000650289	0.026542
CL5842.Contig2_All	263	2.5	39.5	1.767	57.2803	5.01866	up	0.000145873	0.00745685
CL5854.Contig1_All	558	8523	22.5	5495.44	31.1819	-7.46138	down	8.9238e-16	5.03419e-13
CL586.Contig2_All	610	266.5	9	176.111	12.8423	-3.77751	down	7.69647e-05	0.00434182
CL5872.Contig5_All	4594	121.5	4.5	80.9144	6.17479	-3.71193	down	0.00116367	0.0436256
CL5880.Contig1_All	456	5374	3	3584.55	4.30129	-9.70281	down	4.76263e-20	1.02585e-16
CL5880.Contig2_All	365	4273	5.5	2800.89	7.91649	-8.46681	down	1.75365e-17	1.62941e-14
CL5895.Contig3_All	1280	533	2063	347.746	2982.67	3.1005	up	0.000101398	0.00546635
CL5905.Contig2_All	913	5876	156	3888.8	218.124	-4.1561	down	2.50725e-07	2.56059e-05
CL597.Contig1_All	219	0.5	411	0.27667	577.021	11.0262	up	2.31539e-06	0.000194194
CL597.Contig2_All	325	5	665.5	3.15035	956.417	8.24598	up	2.25062e-15	1.21193e-12
CL597.Contig3_All	683	307.5	38585.5	202.507	54784.3	8.07965	up	1.84041e-17	1.67714e-14
CL597.Contig4_All	744	656	35896	436.908	51849.3	6.89085	up	3.25882e-14	1.34283e-11
CL597.Contig5_All	734	2209	57809.5	1465.95	82766.8	5.81915	up	1.92915e-11	4.35318e-09
CL5973.Contig4_All	1414	19	80.5	13.0711	116.003	3.14971	up	0.00122886	0.045692
CL5978.Contig2_All	604	82	439	56.244	632.624	3.49158	up	2.3691e-05	0.00153576
CL6114.Contig2_All	923	139	3.5	91.8767	4.98738	-4.20335	down	0.000209333	0.0101949
CL6185.Contig1_All	3045	91.5	2.5	62.268	3.67679	-4.08197	down	0.00111744	0.0421258
CL6202.Contig1_All	896	919.5	25	587.957	34.4276	-4.09407	down	1.67906e-06	0.000144402
CL6209.Contig1_All	958	3371.5	148.5	2203.33	209.988	-3.3913	down	1.57255e-05	0.00106607
CL6210.Contig2_All	1574	19.5	85.5	13.6036	122.186	3.16703	up	0.000922816	0.0357852
CL6217.Contig1_All	1599	247	4	162.635	5.91981	-4.77995	down	3.61568e-06	0.000290401
CL6217.Contig2_All	1673	117	0.5	78.0407	0.686088	-6.82969	down	7.65139e-06	0.000556098
CL6227.Contig1_All	803	271	1	171.312	1.49535	-6.84	down	1.78443e-08	2.29779e-06
CL623.Contig1_All	1120	260.5	7.5	166.908	10.5377	-3.98543	down	4.61682e-05	0.00277989
CL623.Contig2_All	1137	1604.5	104	1033.11	143.876	-2.84409	down	0.000329003	0.0149908
CL6268.Contig3_All	1257	2188.5	128	1407.93	177.363	-2.9888	down	0.000147141	0.00750544
CL63.Contig2_All	741	1926.5	50.5	1248.88	69.3565	-4.17046	down	4.81598e-07	4.65744e-05
CL63.Contig4_All	910	5574.5	330.5	3613.14	454.305	-2.99152	down	0.000123064	0.00646469
CL63.Contig5_All	1048	2280	176	1502.04	241.873	-2.6346	down	0.000804174	0.031889
CL6317.Contig2_All	1522	368	1578.5	247.493	2263.04	3.1928	up	5.2306e-05	0.00310994
CL633.Contig2_All	3919	19	125	13.199	176.326	3.73974	up	0.000597014	0.0247513
CL6360.Contig2_All	1440	414.5	8	267.725	11.5933	-4.52939	down	1.2805e-06	0.000113631
CL6366.Contig2_All	1577	327	1413.5	215.215	2049.32	3.25129	up	0.000524661	0.022258
CL646.Contig1_All	3095	1370	106	902.713	147.052	-2.61794	down	0.000967586	0.0371564
CL6488.Contig2_All	956	154	716	102.095	1020.05	3.32065	up	3.96979e-05	0.00243359
CL6488.Contig4_All	1380	38.5	135.5	25.6516	193.813	2.91754	up	0.00108784	0.0411081
CL6502.Contig1_All	1754	41	648.5	27.1629	926.254	5.0917	up	6.6403e-09	9.25481e-07
CL6544.Contig2_All	1064	457.5	16.5	298.04	23.5647	-3.66081	down	3.16444e-05	0.00199141
CL6572.Contig2_All	1398	0	86.5	0.001	124.298	16.9234	up	3.77855e-10	6.65629e-08
CL6643.Contig2_All	3282	404.5	19.5	266.411	27.2501	-3.28932	down	0.000193657	0.00955919
CL6649.Contig1_All	1216	101	0	67.7805	0.001	-16.0486	down	4.61423e-06	0.000362611
CL6649.Contig2_All	1241	323	8.5	211.467	11.7867	-4.16521	down	1.35703e-05	0.000931966
CL6658.Contig1_All	575	706	15	461.634	22.1839	-4.37916	down	4.70333e-07	4.56715e-05
CL6658.Contig2_All	949	3840	38.5	2548.89	55.477	-5.52184	down	1.08908e-10	2.15035e-08
CL6663.Contig1_All	1217	29.5	115.5	18.8812	167.355	3.14789	up	0.000859687	0.0337794
CL6663.Contig2_All	1202	4	75	2.59701	106.547	5.35849	up	3.21911e-06	0.000262103
CL6663.Contig3_All	1189	1	25.5	0.681224	36.6533	5.74967	up	0.000505771	0.0216113
CL6679.Contig1_All	569	1759	3	1109.52	4.48605	-7.95028	down	4.87464e-15	2.38139e-12
CL6679.Contig2_All	606	2864	1.5	1801.53	2.24302	-9.64956	down	4.25667e-18	5.04277e-15
CL6691.Contig1_All	2423	791	5.5	536.035	8.16283	-6.03711	down	2.55088e-10	4.66712e-08
CL6691.Contig2_All	1016	351	3.5	240.772	4.98738	-5.59324	down	6.28957e-08	7.18178e-06
CL6691.Contig3_All	2664	2595	11.5	1722.63	16.8886	-6.67242	down	3.39392e-13	1.13259e-10
CL6691.Contig4_All	2404	1537.5	13.5	1024.04	19.0787	-5.74617	down	1.61998e-10	3.09541e-08
CL6775.Contig2_All	602	32	826	20.0088	1176.4	5.87761	up	1.11307e-10	2.17955e-08
CL679.Contig3_All	1345	39	134	25.5447	192.494	2.91372	up	0.0012481	0.04617
CL68.Contig5_All	1699	160	1	102.602	1.37218	-6.22444	down	2.32608e-06	0.000194746
CL6834.Contig1_All	818	1794.5	3	1141.95	4.48605	-7.99184	down	3.73269e-15	1.88171e-12
CL6834.Contig2_All	1024	5028.5	14.5	3233.26	21.3746	-7.24095	down	4.11642e-15	2.05332e-12
CL6842.Contig1_All	920	1	46	0.809107	66.5074	6.36104	up	4.90722e-06	0.000381837
CL6848.Contig1_All	1821	933.5	16	610.026	22.7554	-4.74459	down	6.15102e-08	7.05759e-06
CL6848.Contig2_All	1811	989.5	50	649.198	70.6412	-3.20008	down	8.21135e-05	0.00458858
CL6850.Contig3_All	1123	2043	76.5	1339.44	109.098	-3.61793	down	5.98947e-06	0.000453391
CL6855.Contig1_All	791	128	4	82.7208	5.85822	-3.81971	down	0.00063866	0.0261634
CL6906.Contig4_All	1734	204	10.5	130.657	14.839	-3.13833	down	0.00117916	0.0441018
CL6920.Contig2_All	761	393	22	250.713	31.5428	-2.99065	down	0.000517421	0.0220297
CL6944.Contig3_All	415	22	93.5	13.5802	133.718	3.29962	up	0.000857402	0.0337456
CL6957.Contig2_All	1212	441	27.5	285.969	38.7202	-2.8847	down	0.000732085	0.0293497
CL697.Contig7_All	1560	14	93	8.38619	131.492	3.97082	up	0.0001131	0.00598698
CL697.Contig8_All	1617	22	250.5	14.6033	355.37	4.60496	up	3.95286e-07	3.86215e-05
CL6992.Contig1_All	512	1919	1.5	1218.39	2.11985	-9.1668	down	8.88583e-17	6.28467e-14
CL6992.Contig2_All	508	10167	11	6449.89	15.5866	-8.69282	down	6.35991e-19	9.13264e-16
CL6992.Contig3_All	544	13968.5	30	8923.13	44.0598	-7.66194	down	9.837e-17	6.85509e-14
CL6999.Contig1_All	2658	210	845	142.801	1213.62	3.08724	up	9.97651e-05	0.00540293
CL700.Contig1_All	2127	1202	5	769.852	6.98405	-6.78437	down	3.40804e-12	8.87345e-10
CL700.Contig3_All	5285	626	8	401.765	10.9774	-5.19374	down	3.22033e-08	3.92293e-06
CL700.Contig4_All	5014	553	5	351.524	6.86088	-5.67909	down	7.8972e-09	1.08471e-06
CL7039.Contig1_All	694	1.5	107.5	0.957894	150.527	7.29594	up	0.00106322	0.0403708
CL7039.Contig2_All	758	26	1025.5	17.4561	1453.73	6.37988	up	2.95082e-12	7.80035e-10
CL7039.Contig3_All	287	0	22.5	0.001	31.7362	14.9538	up	0.000132243	0.00685624
CL7039.Contig4_All	761	5.5	660.5	3.68279	924.737	7.9721	up	0.000308696	0.0142159
CL7039.Contig5_All	751	18	3830.5	11.8784	5411.32	8.8315	up	1.10354e-11	2.57603e-09
CL7039.Contig7_All	775	20	6402.5	13.2408	9116.32	9.42731	up	1.37827e-20	3.62844e-17
CL706.Contig12_All	745	340	9242.5	236.987	13196.9	5.79925	up	1.58005e-11	3.58247e-09
CL706.Contig13_All	1061	4187	20383	2857.14	29146.8	3.35069	up	1.66217e-05	0.00111724
CL706.Contig3_All	890	12825	150314	8581.7	217746	4.66524	up	1.73601e-06	0.00014876
CL706.Contig4_All	762	17291	288470	11574.3	418895	5.17759	up	2.11012e-05	0.00139459
CL706.Contig5_All	690	2410.5	9101.5	1579.24	13085.3	3.05065	up	0.000102286	0.00550799
CL706.Contig9_All	572	1739.5	7843	1186.46	11355.1	3.25861	up	7.89671e-05	0.00443924
CL7108.Contig1_All	1571	368.5	17.5	239.458	24.8753	-3.26698	down	0.000223419	0.0107446
CL7108.Contig4_All	1636	378	15.5	247.144	22.562	-3.45338	down	9.31025e-05	0.0051004
CL7123.Contig1_All	1640	290.5	1603.5	206.911	2277.39	3.4603	up	8.69853e-06	0.000628349
CL7123.Contig2_All	1530	71.5	1874.5	52.48	2721.8	5.69665	up	3.54917e-06	0.000285543
CL7142.Contig1_All	508	6.5	560	4.36401	820.644	7.55496	up	0.00115249	0.0432497
CL7142.Contig2_All	514	32.5	823.5	22.0758	1197.42	5.76132	up	3.07256e-05	0.00194133
CL7176.Contig2_All	1862	1853	152.5	1220.23	214.307	-2.50941	down	0.00125314	0.0462843
CL7191.Contig2_All	915	274	0.5	181.668	0.747674	-7.92468	down	2.62231e-09	3.94486e-07
CL7191.Contig3_All	1011	278.5	2.5	173.672	3.67679	-5.56177	down	6.34182e-07	5.9627e-05
CL7217.Contig1_All	544	92	372	62.2889	534.899	3.10222	up	0.00016002	0.00810137
CL7227.Contig1_All	1356	69.5	440.5	45.4908	629.94	3.79157	up	7.38269e-06	0.000539882
CL7227.Contig2_All	1357	416	1270	276.995	1813.73	2.71103	up	0.000497354	0.0212901
CL7231.Contig1_All	1546	9.5	122	6.53557	177.506	4.76341	up	0.000510502	0.0217547
CL7231.Contig3_All	1586	0	21.5	0.001	30.8567	14.9133	up	0.000175386	0.00877613
CL7231.Contig4_All	1499	23	187.5	14.3893	267.26	4.21517	up	6.12328e-06	0.000459847
CL7245.Contig1_All	662	147	2	98.0938	2.74435	-5.15962	down	2.22593e-05	0.00146297
CL7245.Contig2_All	594	1710.5	3	1083.84	4.36287	-7.95665	down	6.27244e-15	2.97232e-12
CL7261.Contig2_All	1683	8.5	52	6.36588	75.2947	3.56412	up	0.00093294	0.0360597
CL7273.Contig1_All	1540	87.5	466	70.5411	674.661	3.25763	up	9.40341e-05	0.00513955
CL7273.Contig2_All	1483	52.5	202	42.0945	291.221	2.79041	up	0.000433185	0.0189541
CL7305.Contig1_All	324	1099.5	3.5	735.386	4.8642	-7.24015	down	8.47274e-13	2.47838e-10
CL7305.Contig2_All	264	763.5	3.5	517.365	5.11055	-6.66156	down	3.1254e-11	6.85664e-09
CL7324.Contig2_All	956	583.5	6060	391.675	8805.98	4.49075	up	0.000241725	0.0114661
CL7333.Contig1_All	681	5	71	3.40612	101.92	4.90317	up	1.22609e-05	0.000853168
CL7334.Contig1_All	415	178	4664	121.13	6612.67	5.77061	up	2.4294e-11	5.40479e-09
CL7334.Contig2_All	562	1079.5	10615.5	727.005	15212.6	4.38716	up	7.76726e-08	8.7635e-06
CL7335.Contig2_All	2893	1984	34.5	1268.55	48.1407	-4.71978	down	2.23659e-08	2.79645e-06
CL737.Contig2_All	1775	250.5	12	166.235	16.8356	-3.30363	down	0.000464332	0.020168
CL7381.Contig1_All	1423	328	1	215.641	1.43376	-7.23268	down	1.92263e-09	2.96767e-07
CL7381.Contig2_All	1669	103	1	66.2017	1.43376	-5.52899	down	8.33036e-05	0.00463282
CL7381.Contig3_All	1672	78	0.5	50.8336	0.686088	-6.21124	down	0.000196911	0.00970972
CL7381.Contig4_All	1561	1943	4.5	1250.47	6.48272	-7.59165	down	1.43012e-14	6.45418e-12
CL7418.Contig1_All	1141	80	0	51.6845	0.001	-15.6574	down	3.73998e-05	0.00230763
CL7418.Contig2_All	1138	369	1.5	238.072	2.11985	-6.81129	down	2.20317e-09	3.37602e-07
CL7418.Contig3_All	1152	177.5	0	111.39	0.001	-16.7653	down	4.4794e-08	5.28023e-06
CL7428.Contig2_All	613	4360	2.5	2823.84	3.55361	-9.63415	down	1.80511e-19	3.28995e-16
CL7431.Contig1_All	267	421	0	275.158	0.001	-18.0699	down	3.96354e-12	1.00979e-09
CL7431.Contig2_All	933	7386	334.5	4988.68	479.871	-3.37794	down	1.35475e-05	0.000931751
CL7440.Contig2_All	768	2609.5	23576.5	1679.89	34032.8	4.34049	up	1.51227e-07	1.61038e-05
CL7482.Contig1_All	802	17	98	11.4529	141.433	3.62633	up	0.000197317	0.00971961
CL7507.Contig2_All	298	4	129.5	2.59701	188.413	6.1809	up	4.99826e-05	0.00299336
CL7510.Contig1_All	1687	2136.5	23.5	1408.57	33.4163	-5.39753	down	4.94279e-10	8.48637e-08
CL7510.Contig2_All	1740	5176.5	36.5	3320.27	52.9174	-5.97142	down	5.5111e-12	1.3673e-09
CL7514.Contig1_All	2435	146546	54.5	94043.7	79.4026	-10.2099	down	4.51837e-24	1.07056e-19
CL7555.Contig1_All	1077	5207.5	188	3395.23	258.215	-3.71686	down	3.16578e-06	0.00025865
CL7555.Contig2_All	1071	15386	236.5	9969.91	325.936	-4.93492	down	2.35584e-09	3.57808e-07
CL7560.Contig2_All	810	3371.5	97.5	2204.86	138.283	-3.99499	down	6.54883e-07	6.14514e-05
CL7561.Contig2_All	972	127.5	545.5	86.1527	775.743	3.17061	up	8.08365e-05	0.00452255
CL7577.Contig2_All	930	321.5	8.5	205.394	11.7867	-4.12317	down	1.62567e-05	0.00109581
CL7580.Contig2_All	2929	56.5	0	36.507	0.001	-15.1559	down	0.000411331	0.0181487
CL7611.Contig3_All	1979	7.5	48	5.17312	67.8968	3.71424	up	0.00101462	0.0387116
CL7622.Contig1_All	1056	191	1.5	122.185	2.24302	-5.76748	down	1.34303e-06	0.000118514
CL7623.Contig2_All	1395	4390.5	277.5	2874.48	408.062	-2.81644	down	0.000183386	0.00910911
CL7635.Contig2_All	573	55.5	243.5	40.9411	353.155	3.10868	up	0.00088936	0.0348011
CL7648.Contig1_All	988	144	1023.5	112.931	1454.43	3.68695	up	1.72967e-06	0.000148485
CL766.Contig2_All	1293	4.5	66.5	3.25733	96.6077	4.89038	up	0.000105527	0.00565681
CL7670.Contig1_All	858	0	178	0.001	260.691	17.992	up	0.00010112	0.00545761
CL7670.Contig2_All	1045	0	265.5	0.001	386.237	18.5591	up	2.2694e-08	2.82257e-06
CL7719.Contig2_All	1347	2547	192	1676	270.417	-2.63176	down	0.000664478	0.0269586
CL7786.Contig1_All	1690	8	122.5	5.32191	173.819	5.0295	up	7.69392e-07	7.17701e-05
CL7786.Contig2_All	1620	18.5	102.5	12.0272	146.129	3.60288	up	0.000207402	0.0101115
CL7798.Contig1_All	1140	0	73	0.001	107.067	16.7081	up	0.000914534	0.0355805
CL7798.Contig2_All	1039	0	28.5	0.001	40.893	15.3196	up	2.1144e-05	0.00139547
CL7801.Contig3_All	420	112	385.5	74.5067	549.236	2.88198	up	0.000393063	0.0174828
CL7836.Contig3_All	693	644.5	3121.5	415.326	4506.01	3.43953	up	1.99007e-05	0.00132448
CL7845.Contig1_All	2233	1590	4	1012.04	5.61188	-7.49457	down	5.92861e-14	2.30278e-11
CL7854.Contig1_All	991	170	1	112.227	1.43376	-6.29047	down	1.10135e-06	9.90319e-05
CL7854.Contig2_All	981	434.5	1	282.756	1.37218	-7.68695	down	1.13303e-10	2.2094e-08
CL7876.Contig1_All	527	1763.5	15	1184.01	20.9522	-5.82044	down	9.02302e-11	1.80411e-08
CL7876.Contig2_All	475	1359.5	37.5	900.355	52.6267	-4.09663	down	8.84735e-07	8.10927e-05
CL7876.Contig3_All	726	2026	22	1354.84	30.9269	-5.45311	down	4.46494e-10	7.7219e-08
CL7876.Contig4_All	640	1962	22.5	1305.74	31.4282	-5.37666	down	7.35617e-10	1.23176e-07
CL788.Contig3_All	1072	2603	6685	1662.61	9607.8	2.53076	up	0.00121453	0.0452105
CL7885.Contig1_All	1882	165.5	1071.5	109.354	1549.55	3.82477	up	3.41097e-06	0.000275829
CL7909.Contig1_All	425	17.5	127.5	11.3459	181.234	3.99761	up	3.02633e-05	0.00191467
CL7939.Contig1_All	1692	1.5	28	1.08578	40.3917	5.21726	up	0.00053879	0.0227961
CL7976.Contig2_All	1919	32	6446	22.1828	9367.18	8.72203	up	7.37971e-09	1.01954e-06
CL7988.Contig2_All	2500	991.5	16	650.432	22.817	-4.83322	down	3.48459e-08	4.19385e-06
CL799.Contig1_All	767	2788.5	13	1798.25	18.331	-6.61616	down	5.08928e-13	1.61856e-10
CL799.Contig2_All	789	11756	971	7581.72	1333.25	-2.50758	down	0.00107855	0.0408548
CL7990.Contig1_All	2889	84.5	1.5	52.512	2.11985	-4.63061	down	0.000886481	0.0347171
CL7990.Contig2_All	3336	116.5	3	73.6718	4.30129	-4.09827	down	0.000554886	0.0232694
CL7993.Contig1_All	1283	3686.5	84	2356.4	123.7	-4.25167	down	1.0793e-07	1.18942e-05
CL7993.Contig2_All	1226	671.5	34	434.103	50.6571	-3.0992	down	0.00012975	0.00676398
CL8009.Contig2_All	1498	1044	3373.5	708.001	4802.96	2.7621	up	0.000299672	0.013836
CL8030.Contig4_All	4326	300	16	201.042	23.125	-3.11998	down	0.000508306	0.0217001
CL8064.Contig4_All	4315	155	7	101.881	10.1595	-3.32598	down	0.00119932	0.0446794
CL8071.Contig3_All	1579	524	2	335.093	2.74435	-6.93195	down	1.83334e-10	3.47507e-08
CL8080.Contig2_All	1611	37.5	178.5	25.8656	253.863	3.29495	up	0.000146598	0.00748579
CL8098.Contig3_All	402	1359	38	933.84	52.2043	-4.16094	down	8.0204e-07	7.45221e-05
CL8103.Contig2_All	737	230	0	146.067	0.001	-17.1563	down	3.04953e-09	4.53003e-07
CL8110.Contig1_All	1807	18.5	116.5	12.1551	165.217	3.76473	up	8.02599e-05	0.00450092
CL813.Contig4_All	1609	145	3.5	95.7083	5.23372	-4.19273	down	0.000153053	0.00777356
CL8130.Contig1_All	988	1583.5	89.5	1023.15	126.382	-3.01716	down	0.000131925	0.00684923
CL8169.Contig2_All	2096	32	127	20.5203	181.349	3.14364	up	0.000662726	0.0269106
CL820.Contig1_All	424	672	0	434.763	0.001	-18.7299	down	2.67189e-14	1.13047e-11
CL820.Contig2_All	460	146.5	0	95.8989	0.001	-16.5492	down	2.03117e-07	2.13293e-05
CL820.Contig3_All	475	415	1.5	268.129	2.05826	-7.02536	down	6.57579e-10	1.11687e-07
CL8206.Contig1_All	1643	4.5	365	3.12945	515.871	7.36496	up	9.72674e-10	1.58355e-07
CL822.Contig1_All	416	533	17	348.514	25.3593	-3.78063	down	1.08288e-05	0.000762476
CL8232.Contig2_All	1657	26012.5	18.5	16622.9	26.4322	-9.29666	down	4.85945e-21	1.89903e-17
CL8232.Contig3_All	1535	207.5	6	132.466	8.60257	-3.94471	down	9.95374e-05	0.00539677
CL8242.Contig1_All	662	250	11	162.377	15.2171	-3.41558	down	0.000350374	0.0158276
CL8264.Contig1_All	460	849.5	1.5	561.499	2.05826	-8.09171	down	3.132e-13	1.0526e-10
CL8264.Contig2_All	541	1067	5	707.172	7.29198	-6.59961	down	8.7796e-12	2.10121e-09
CL8303.Contig1_All	419	3352.5	3	2161.87	4.17811	-9.01521	down	6.33796e-18	7.15088e-15
CL8303.Contig2_All	402	2808	4	1818.75	5.67346	-8.32451	down	1.7395e-16	1.12917e-13
CL8342.Contig2_All	650	23.5	209	15.3054	297.994	4.28317	up	2.84662e-06	0.000235004
CL8346.Contig2_All	784	5153	209.5	3396.15	300.219	-3.49981	down	7.29592e-06	0.000535189
CL835.Contig4_All	556	35566.5	51	22548.6	72.2597	-8.28563	down	1.58088e-18	2.08092e-15
CL835.Contig5_All	840	129168	3981	81165.5	5471.13	-3.89096	down	1.5919e-06	0.000137405
CL835.Contig6_All	559	57997.5	3284	36884.9	4511.03	-3.0315	down	8.31761e-05	0.00463282
CL835.Contig8_All	229	6181.5	401	3913.34	551.721	-2.82639	down	0.000249573	0.0117911
CL8364.Contig2_All	604	2217	95	1442.37	130.357	-3.4679	down	1.59991e-05	0.00108153
CL8392.Contig1_All	1379	16	125	9.62075	179.282	4.21994	up	2.2482e-05	0.00147149
CL8404.Contig2_All	936	249.5	6	168.111	8.72575	-4.26799	down	1.72175e-05	0.00115564
CL8404.Contig3_All	929	238	3.5	159.957	5.11055	-4.96806	down	2.52641e-06	0.000210402
CL8419.Contig2_All	1346	8.5	244.5	5.59858	350.955	5.97008	up	1.42111e-09	2.24475e-07
CL8435.Contig2_All	3751	195	8.5	129.002	12.0946	-3.41496	down	0.000560279	0.0234333
CL8462.Contig1_All	728	2909.5	4	1854.46	5.55029	-8.38422	down	1.36617e-16	9.3824e-14
CL8462.Contig2_All	697	6938.5	14.5	4440.15	19.9581	-7.79749	down	1.94967e-16	1.2485e-13
CL850.Contig1_All	636	4991	14526.5	3306.38	20676.7	2.64468	up	0.000539471	0.0228045
CL850.Contig5_All	720	2078	40862.5	1387.19	57911.9	5.38362	up	2.14012e-10	3.97701e-08
CL8504.Contig1_All	308	14.5	69.5	9.30227	98.9998	3.41177	up	0.00101884	0.0388415
CL8505.Contig2_All	893	277.5	11.5	175.164	16.8886	-3.37459	down	0.000231508	0.0110701
CL8513.Contig1_All	975	7.5	3154.5	5.04524	4453.06	9.78566	up	9.31362e-12	2.20672e-09
CL8528.Contig2_All	263	3.5	68	2.57611	98.7276	5.26019	up	2.42691e-05	0.00156681
CL8551.Contig2_All	2049	424.5	25.5	275.56	36.7765	-2.90551	down	0.000619219	0.0254713
CL8555.Contig2_All	742	11271.5	640.5	7261.58	912.813	-2.99189	down	8.45033e-05	0.00467799
CL8619.Contig2_All	1945	471	23.5	300.012	32.9852	-3.18513	down	0.000214015	0.010359
CL8621.Contig2_All	491	12837	877	8364.8	1267.2	-2.72269	down	0.00028473	0.013215
CL8633.Contig1_All	911	424.5	0	269.038	0.001	-18.0375	down	4.67654e-12	1.17876e-09
CL8633.Contig2_All	718	203.5	0.5	127.951	0.686088	-7.54298	down	7.74972e-08	8.7635e-06
CL8633.Contig3_All	828	464	1	290.256	1.37218	-7.72471	down	4.02626e-10	7.04031e-08
CL8633.Contig4_All	1065	418.5	0	267.636	0.001	-18.0299	down	5.06222e-12	1.26254e-09
CL8690.Contig2_All	2231	50.5	0	33.9542	0.001	-15.0513	down	0.000671295	0.0272118
CL8702.Contig1_All	831	78	6266	52.3682	9014.81	7.42746	up	1.59526e-15	8.68906e-13
CL8702.Contig2_All	836	245	12580	164.47	18199	6.78989	up	2.84906e-12	7.58473e-10
CL8706.Contig1_All	875	776	57.5	506.122	82.1026	-2.62399	down	0.00105812	0.0402416
CL8737.Contig1_All	387	32	425.5	21.1597	613.422	4.85749	up	4.81313e-08	5.6316e-06
CL8737.Contig2_All	455	56	1168	36.4861	1670.88	5.51712	up	3.86805e-10	6.78871e-08
CL874.Contig3_All	1404	5636.5	471.5	3569.05	679.191	-2.39365	down	0.00128255	0.0472232
CL8773.Contig1_All	805	330	10	209.586	13.8449	-3.92011	down	3.1248e-05	0.0019717
CL8784.Contig1_All	2533	322.5	11.5	211.958	16.5191	-3.68157	down	6.25789e-05	0.00362965
CL8829.Contig1_All	561	60	0	40.4898	0.001	-15.3053	down	0.000221962	0.0106891
CL8829.Contig2_All	2627	2979.5	17.5	1970.05	24.5058	-6.32897	down	2.19555e-12	6.01391e-10
CL8829.Contig3_All	2869	2808	7	1878.09	9.91316	-7.56571	down	4.58759e-15	2.2645e-12
CL8838.Contig1_All	1022	671.5	5	433.208	7.47674	-5.85651	down	1.05747e-09	1.69302e-07
CL8838.Contig2_All	1130	976	26.5	621.139	37.2865	-4.05819	down	1.54507e-06	0.000133607
CL895.Contig1_All	1237	1521.5	38.5	974.011	55.9081	-4.12281	down	4.97169e-07	4.77877e-05
CL895.Contig3_All	1140	2185	65	1373.64	95.3501	-3.84862	down	1.29611e-06	0.000114801
CL895.Contig4_All	1109	742	29.5	470.812	43.6817	-3.43005	down	2.82277e-05	0.00179547
CL8951.Contig1_All	403	116	2	73.523	2.80594	-4.71164	down	0.000183832	0.0091192
CL8951.Contig3_All	490	255.5	6	165.676	8.23306	-4.3308	down	1.81071e-05	0.00121193
CL8973.Contig2_All	422	15995.5	71821	10404.6	104113	3.32285	up	0.000391939	0.0174677
CL8973.Contig3_All	518	10330	100338	6872.33	145358	4.40267	up	4.96426e-06	0.000385641
CL898.Contig2_All	813	4801.5	28222.5	3230.68	40906.3	3.66241	up	0.000108248	0.00578303
CL8985.Contig2_All	2205	17	117	11.325	165.164	3.86631	up	0.000250513	0.0118086
CL9028.Contig2_All	1101	704	48	446.716	69.2517	-2.68944	down	0.000789276	0.031377
CL9031.Contig1_All	2113	7	83	4.76857	118.941	4.64054	up	1.29179e-05	0.000893639
CL9093.Contig1_All	766	57.5	2852.5	37.0603	4120.82	6.79691	up	1.57357e-13	5.56469e-11
CL9101.Contig2_All	1428	1846.5	20.5	1233.77	28.376	-5.44227	down	6.21571e-10	1.05951e-07
CL9120.Contig1_All	1925	45.5	769.5	32.4663	1103.06	5.08643	up	3.26002e-09	4.81254e-07
CL9120.Contig2_All	1745	90	326.5	67.4485	470.063	2.801	up	0.000359146	0.0161776
CL9139.Contig1_All	1498	4602	149	3097.78	216.587	-3.83822	down	1.17779e-06	0.000105306
CL9139.Contig2_All	1451	3193	183	2123.74	253.695	-3.06544	down	9.72022e-05	0.00528225
CL9177.Contig2_All	541	0	21	0.001	30.4785	14.8955	up	0.000201457	0.00991321
CL919.Contig1_All	1649	105	2	68.3314	2.74435	-4.63801	down	0.000323178	0.0147538
CL9196.Contig2_All	2841	98.5	407	64.9905	574.734	3.1446	up	0.000952679	0.0366929
CL9239.Contig1_All	2667	37	146.5	24.3101	210.508	3.11425	up	0.000541229	0.0228585
CL9241.Contig2_All	821	1226.5	27.5	799.906	38.5355	-4.37557	down	2.49173e-07	2.55489e-05
CL9256.Contig2_All	930	3289.5	12602.5	2138.77	17809.9	3.05783	up	0.000589782	0.0245373
CL9278.Contig1_All	1917	1011.5	0	666.87	0.001	-19.347	down	2.77726e-16	1.70917e-13
CL9278.Contig2_All	1922	4254	40	2784.24	54.887	-5.66467	down	6.38914e-11	1.3279e-08
CL9278.Contig3_All	1870	565.5	0	368.543	0.001	-18.4915	down	1.64412e-13	5.72866e-11
CL9279.Contig2_All	738	72.5	0	48.1738	0.001	-15.556	down	6.52774e-05	0.00376374
CL933.Contig1_All	1293	278	1009	187.078	1453.32	2.95764	up	0.000183974	0.0091192
CL933.Contig2_All	1285	237	768.5	157.869	1094.92	2.79402	up	0.000392209	0.0174677
CL9343.Contig1_All	968	295	5.5	194.951	7.60856	-4.67934	down	3.21663e-06	0.000262103
CL9343.Contig2_All	1065	2191.5	76	1404.98	104.716	-3.74599	down	3.71883e-06	0.000297676
CL9359.Contig5_All	1015	30	109.5	19.7973	157.397	2.99104	up	0.00129511	0.0476117
CL9366.Contig2_All	403	142	4894.5	95.455	7091.92	6.21521	up	1.13852e-08	1.51975e-06
CL9410.Contig1_All	496	406	1	270.183	1.37218	-7.62133	down	1.93102e-10	3.63116e-08
CL9410.Contig2_All	517	774	52	500.156	71.5379	-2.8056	down	0.000638806	0.0261634
CL9457.Contig2_All	1014	70	222.5	44.1049	317.688	2.8486	up	0.00096715	0.0371564
CL9485.Contig3_All	2990	1760.5	90.5	1172.63	130.895	-3.16327	down	5.64523e-05	0.00329853
CL9492.Contig2_All	645	232	12	148.836	16.4661	-3.17616	down	0.000919203	0.0356743
CL9494.Contig2_All	3666	142	4.5	91.6185	6.17479	-3.89118	down	0.000485391	0.0209102
CL9507.Contig1_All	824	4602	7	3017.72	10.0979	-8.22326	down	4.16284e-17	3.18168e-14
CL9507.Contig2_All	769	4261.5	6	2793.38	8.72575	-8.32252	down	3.1598e-17	2.67381e-14
CL9541.Contig1_All	743	0.5	43.5	0.404553	63.0153	7.28323	up	2.59393e-06	0.000215646
CL9542.Contig1_All	810	3225	56	2136.07	77.0882	-4.79231	down	1.11898e-08	1.49789e-06
CL9542.Contig2_All	749	929	2.5	610.094	3.55361	-7.4236	down	1.04378e-12	3.03444e-10
CL9571.Contig1_All	1811	2984	56	1947.09	76.965	-4.66097	down	2.41303e-08	2.97776e-06
CL9571.Contig2_All	1576	1116	15.5	736.204	21.3303	-5.10913	down	9.24067e-09	1.25469e-06
CL960.Contig2_All	877	845	2409	556.196	3464.1	2.63881	up	0.000701341	0.0282846
CL9610.Contig1_All	901	422	13.5	268.038	19.7561	-3.76207	down	2.18121e-05	0.00143757
CL9647.Contig1_All	835	125.5	0.5	79.547	0.747674	-6.73325	down	5.93312e-06	0.000450565
CL9647.Contig2_All	856	113.5	1	73.5464	1.37218	-5.74412	down	3.79934e-05	0.00233817
CL9655.Contig1_All	457	0	26	0.001	37.4626	15.1932	up	4.31624e-05	0.00261552
CL969.Contig2_All	2973	165	7.5	107.542	10.4145	-3.36824	down	0.00110654	0.0417812
CL9691.Contig2_All	689	183	5309	120.444	7717.47	6.00169	up	1.2835e-05	0.000889198
CL9699.Contig1_All	498	1645.5	4.5	1051.19	6.42114	-7.35498	down	7.99602e-14	3.05571e-11
CL9699.Contig2_All	525	7861.5	17	4972.24	24.374	-7.67241	down	2.23994e-16	1.41525e-13
CL9700.Contig1_All	2024	21	114	14.1778	163.695	3.52931	up	0.00018119	0.00901897
CL9728.Contig1_All	964	621	5316	411.275	7581.73	4.20435	up	2.43431e-07	2.52417e-05
CL9728.Contig2_All	1110	96551.5	332146	63183.5	475862	2.91292	up	0.000181529	0.00902638
CL9743.Contig2_All	5634	339	3	223.518	4.17811	-5.74139	down	5.91982e-08	6.84201e-06
CL9761.Contig1_All	1189	134	4.5	86.4244	6.29797	-3.77848	down	0.000712967	0.0286559
CL9798.Contig1_All	614	177.5	708	118.935	1008.76	3.08434	up	0.000109955	0.00585445
CL9798.Contig2_All	609	488	1398.5	334.611	2022.88	2.59586	up	0.000771598	0.0308034
CL9802.Contig1_All	2075	150	0	99.8817	0.001	-16.6079	down	1.43223e-07	1.5355e-05
CL9802.Contig2_All	2210	221.5	0	145.84	0.001	-17.154	down	3.35377e-09	4.93556e-07
CL9832.Contig1_All	1682	136	2.5	89.1936	3.43044	-4.70047	down	8.86673e-05	0.00488
CL9836.Contig2_All	588	11973.5	83546	7755.02	118224	3.93025	up	5.4164e-06	0.000415992
CL9838.Contig1_All	915	136	2	86.7638	2.74435	-4.98256	down	5.41716e-05	0.00318906
CL9838.Contig2_All	1349	573	9	372.566	12.8423	-4.85852	down	1.3343e-07	1.44028e-05
CL9862.Contig1_All	764	825	1	537.968	1.37218	-8.61491	down	1.27029e-13	4.59505e-11
CL9897.Contig2_All	2067	912	56.5	600.943	77.6511	-2.95215	down	0.00031653	0.0145154
CL9953.Contig1_All	749	570.5	3506	376.809	4943.81	3.71372	up	0.000900963	0.035139
CL9955.Contig1_All	1259	70.5	456	47.195	657.799	3.80094	up	6.46706e-06	0.000481119
CL9963.Contig3_All	1135	7	49	5.02433	70.9934	3.82068	up	0.000708295	0.0284923
CL9979.Contig2_All	1544	0	17	0.001	23.9429	14.5473	up	0.000839221	0.0331401
Unigene1018_All	825	51.5	2241	34.7633	3202.41	6.52545	up	5.35866e-13	1.68166e-10
Unigene10283_All	537	84	0	54.793	0.001	-15.7417	down	2.4334e-05	0.00156886
Unigene10406_All	861	371.5	2.5	240.222	3.67679	-6.02978	down	1.30829e-08	1.72211e-06
Unigene1052_All	847	145.5	1265.5	92.4042	1790.56	4.27631	up	2.28282e-06	0.00019213
Unigene10582_All	1050	4	81.5	2.85278	115.897	5.34433	up	1.50864e-06	0.000131416
Unigene10587_All	1025	4.5	73.5	3.00157	104.304	5.11893	up	6.04299e-06	0.000455986
Unigene10615_All	632	7.5	53.5	4.91735	75.7517	3.94532	up	0.000490925	0.0211102
Unigene10644_All	5597	384.5	22	253.682	30.9885	-3.03322	down	0.000520707	0.0221298
Unigene10708_All	872	310	0	200.949	0.001	-17.6165	down	1.13764e-10	2.2094e-08
Unigene10709_All	944	251.5	0	162.44	0.001	-17.3095	down	1.05753e-09	1.69302e-07
Unigene10736_All	1617	2030.5	66055	1336.23	94923	6.15052	up	2.96297e-12	7.80035e-10
Unigene10776_All	972	566.5	4.5	365.644	6.48272	-5.8177	down	3.19589e-09	4.73261e-07
Unigene10786_All	752	2	54.5	1.61821	78.5404	5.60096	up	5.68928e-06	0.000433437
Unigene10845_All	569	7.5	9567.5	4.91735	13982.2	11.4734	up	8.56332e-07	7.91014e-05
Unigene10885_All	417	115.5	0.5	75.5482	0.747674	-6.65884	down	9.63438e-06	0.000687567
Unigene10886_All	2130	48.5	935	34.2542	1326.77	5.27549	up	8.88608e-10	1.47232e-07
Unigene10887_All	467	108	899.5	74.0837	1300.29	4.13354	up	6.05302e-07	5.74819e-05
Unigene10946_All	1160	8621	92.5	5580.87	127.542	-5.45145	down	1.29297e-10	2.50081e-08
Unigene11017_All	1073	1889.5	119	1202.83	169.632	-2.82595	down	0.000262437	0.012313
Unigene11052_All	1460	270.5	9.5	173.721	13.2204	-3.71593	down	0.000104824	0.00563113
Unigene11066_All	591	96	1.5	62.9677	2.05826	-4.93511	down	0.000289362	0.0133906
Unigene11068_All	1672	82.5	1	53.1957	1.49535	-5.15276	down	0.000391388	0.017464
Unigene11087_All	553	16779	646.5	10951.1	910.207	-3.58873	down	4.2672e-06	0.000337016
Unigene11103_All	1479	427.5	8.5	274.279	12.033	-4.51057	down	1.42935e-06	0.000124738
Unigene11108_All	791	2813.5	233.5	1839.83	320.957	-2.51912	down	0.00123775	0.0458944
Unigene11142_All	617	5139.5	87	3336.12	123.875	-4.75121	down	7.52362e-09	1.0364e-06
Unigene11148_All	702	815	0.5	520.669	0.747674	-9.44374	down	3.34184e-14	1.3535e-11
Unigene11248_All	826	59.5	896	38.2949	1282.06	5.06517	up	6.4776e-09	9.08148e-07
Unigene11282_All	796	77	3827	48.6177	5487.07	6.81841	up	1.22133e-13	4.48643e-11
Unigene11309_All	939	77	0.5	52.1985	0.686088	-6.24947	down	0.000173115	0.00869006
Unigene11349_All	1194	860	6	547.36	8.29464	-6.04417	down	2.91493e-10	5.2322e-08
Unigene11373_All	1029	3370	154	2207.1	223.879	-3.30136	down	2.0081e-05	0.00133461
Unigene1148_All	936	125.5	0.5	81.9768	0.747674	-6.77666	down	4.84402e-06	0.000377539
Unigene11521_All	1188	599.5	2	389.147	2.86752	-7.08437	down	4.06751e-11	8.80123e-09
Unigene11610_All	789	227.5	0.5	145.451	0.686088	-7.72793	down	2.28346e-08	2.83263e-06
Unigene12198_All	216	229.5	6.5	149.883	9.47342	-3.98381	down	5.71241e-05	0.00333367
Unigene12645_All	644	0.5	23	0.404553	32.7918	6.34086	up	0.000419014	0.0184191
Unigene13546_All	1334	6405	7	4133.82	10.0979	-8.67727	down	1.86325e-18	2.38632e-15
Unigene13608_All	972	1948.5	109.5	1252.87	159.368	-2.97481	down	0.000115146	0.00608299
Unigene13662_All	1875	2574.5	8916.5	1718.07	12672.7	2.88287	up	0.000175752	0.0087786
Unigene13677_All	338	445.5	4921	296.388	7157.1	4.59382	up	0.000450343	0.0196504
Unigene13719_All	1055	62.5	629.5	42.3847	912.376	4.42801	up	1.03174e-05	0.000733003
Unigene13722_All	2770	2765	227	1786.14	323.124	-2.46668	down	0.00118913	0.0443512
Unigene1374_All	817	252	9	168.855	12.7191	-3.73072	down	0.000109351	0.00583539
Unigene13762_All	1289	2818.5	64678.5	1818.94	93657.1	5.68622	up	1.79424e-08	2.30416e-06
Unigene13767_All	1641	210.5	4	136.556	5.61188	-4.60486	down	1.54784e-05	0.00105082
Unigene13781_All	1837	77	264	52.0706	378.082	2.86016	up	0.000563176	0.0235337
Unigene13833_All	1546	58.5	294.5	39.1482	418.64	3.41869	up	5.08976e-05	0.00304147
Unigene13852_All	1339	16194	73667	10807.2	106158	3.29615	up	2.73831e-05	0.00174644
Unigene13895_All	1188	6704.5	299	4415.15	441.259	-3.32277	down	1.36689e-05	0.000937378
Unigene13911_All	416	1.5	39.5	0.957894	56.2333	5.87541	up	4.32504e-05	0.00261751
Unigene13917_All	519	1602	127	1033.9	180.117	-2.52109	down	0.00112737	0.0424665
Unigene13929_All	1030	407	29838.5	261.401	43379.7	7.37461	up	6.28598e-07	5.92194e-05
Unigene13941_All	462	1344.5	27	902.03	38.8348	-4.53776	down	8.24787e-08	9.28366e-06
Unigene13961_All	939	4190	156.5	2633.35	230.696	-3.51283	down	5.12835e-06	0.000396439
Unigene13966_All	1043	852	43.5	547.281	62.8922	-3.12133	down	0.000110309	0.00586012
Unigene13970_All	498	58.5	17896.5	38.7646	25816.6	9.37934	up	9.57798e-21	3.02581e-17
Unigene13973_All	1306	3709.5	183.5	2445.22	252.287	-3.27683	down	3.44386e-05	0.00214447
Unigene13986_All	850	1899	39	1212.57	53.5765	-4.50032	down	8.44966e-08	9.48825e-06
Unigene14013_All	1419	11	72.5	7.2377	103.609	3.83948	up	0.000250689	0.0118086
Unigene14019_All	944	89	577	58.327	821.307	3.81569	up	4.76903e-06	0.000372306
Unigene14029_All	799	577	2	389.613	2.86752	-7.08609	down	4.47636e-11	9.51216e-09
Unigene14049_All	958	49361	24.5	31778.2	35.4043	-9.8099	down	1.14364e-22	9.94038e-19
Unigene14091_All	766	5579	89	3690.7	122.247	-4.91602	down	3.98701e-09	5.79547e-07
Unigene14124_All	681	16400	940	10736.8	1369.11	-2.97125	down	8.04759e-05	0.00450769
Unigene14221_All	623	772.5	26	507.255	36.4772	-3.79764	down	7.80966e-06	0.000566732
Unigene14242_All	1230	78	308	51.473	436.487	3.08405	up	0.000206096	0.0100995
Unigene14252_All	898	217.5	0	141.069	0.001	-17.106	down	4.55452e-09	6.48621e-07
Unigene14253_All	684	157	4.5	104.139	6.23638	-4.06165	down	0.000207185	0.0101115
Unigene14288_All	1075	90	530	60.6707	765.314	3.65698	up	1.06237e-05	0.000753632
Unigene14311_All	2415	30	1070	20.5646	1507.77	6.19611	up	7.32711e-06	0.000536646
Unigene14314_All	343	278.5	1.5	185.309	2.11985	-6.44983	down	2.90375e-08	3.54639e-06
Unigene14317_All	1144	3720	33	2319.57	48.5459	-5.57836	down	6.1699e-08	7.06215e-06
Unigene14333_All	560	169.5	5.5	115.659	7.54697	-3.93784	down	0.000220642	0.0106509
Unigene14364_All	962	156.5	0	100.665	0.001	-16.6192	down	1.24371e-07	1.35173e-05
Unigene14383_All	769	5956.5	359	3812.37	495.506	-2.94371	down	0.000144086	0.00737341
Unigene14429_All	673	3	178.5	2.17155	255.896	6.88068	up	1.64247e-10	3.12577e-08
Unigene14441_All	377	3348	116.5	2259.64	160.721	-3.81346	down	2.33119e-06	0.000194829
Unigene14472_All	1062	2829.5	4	1821.44	5.4887	-8.3744	down	1.68368e-16	1.10812e-13
Unigene14649_All	898	154.5	0	99.0468	0.001	-16.5958	down	1.44077e-07	1.54116e-05
Unigene14716_All	414	878	43.5	590.058	61.2293	-3.26856	down	7.23618e-05	0.00411645
Unigene14819_All	389	947	64.5	623.763	89.0596	-2.80815	down	0.000548727	0.0230519
Unigene14972_All	267	0.5	142	0.404553	200.884	8.95582	up	1.5098e-11	3.43965e-09
Unigene14997_All	1069	224	0.5	145.561	0.686088	-7.72901	down	2.34815e-08	2.90527e-06
Unigene15052_All	427	111.5	2.5	72.3118	3.73837	-4.27375	down	0.000386014	0.0172566
Unigene1555_All	414	0	16.5	0.001	23.5031	14.5206	up	0.000981097	0.0376143
Unigene1612_All	369	491.5	0	316.726	0.001	-18.2729	down	8.29587e-13	2.45055e-10
Unigene16324_All	1642	137.5	1	92.837	1.43376	-6.01682	down	6.07958e-06	0.000458018
Unigene16415_All	891	2004.5	23	1282.45	31.6216	-5.34185	down	9.1651e-10	1.49761e-07
Unigene16416_All	811	2004.5	22.5	1282.2	30.9355	-5.37321	down	7.76194e-10	1.29512e-07
Unigene16417_All	1317	1645.5	123	1057.97	176.969	-2.57974	down	0.000783368	0.0311683
Unigene16433_All	5770	604.5	43.5	408.922	63.1385	-2.69524	down	0.000936103	0.0361525
Unigene16451_All	2552	438.5	25	286.12	36.2752	-2.97957	down	0.000435176	0.0190237
Unigene16492_All	729	26856	174	17310.6	239.929	-6.17291	down	1.11302e-12	3.19651e-10
Unigene16493_All	787	27270.5	29.5	17438.3	41.4646	-8.71617	down	1.54922e-19	2.93651e-16
Unigene16518_All	1220	12.5	120	7.81194	169.465	4.43916	up	5.13533e-05	0.00306483
Unigene16522_All	1616	3601.5	17	2317.68	24.8667	-6.54233	down	3.42722e-13	1.1357e-10
Unigene16531_All	1892	361.5	13	241.211	18.8237	-3.67968	down	4.569e-05	0.0027546
Unigene16547_All	2133	748.5	24	504.461	34.1024	-3.8868	down	5.17053e-06	0.000399049
Unigene1658_All	764	0	18	0.001	25.315	14.6277	up	0.000592278	0.024598
Unigene16595_All	2623	534	5.5	353.799	7.97807	-5.47074	down	1.36952e-08	1.79275e-06
Unigene16641_All	1639	127	0	82.0395	0.001	-16.324	down	8.27727e-07	7.66084e-05
Unigene16689_All	1128	2104.5	20951	1416.95	30116.1	4.40968	up	6.89475e-08	7.85389e-06
Unigene16700_All	896	27624	1639.5	18044.9	2303.63	-2.96961	down	0.000103901	0.00558861
Unigene16713_All	1862	51	0	31.929	0.001	-14.9626	down	0.000896847	0.0350073
Unigene16771_All	667	1864	106	1230.54	153.703	-3.00107	down	0.000113203	0.00598698
Unigene16792_All	590	1446	12069.5	1008.71	17388.3	4.10754	up	2.95716e-07	2.98151e-05
Unigene16808_All	873	174.5	1395	113.439	2013.77	4.14992	up	6.25101e-07	5.90072e-05
Unigene16809_All	864	213	29317	143.95	42368.6	8.20129	up	9.39317e-18	9.89143e-15
Unigene16815_All	1292	5053.5	19	3249.53	26.564	-6.93461	down	3.2964e-14	1.34661e-11
Unigene16831_All	922	3469	192.5	2247.18	278.863	-3.01048	down	8.34675e-05	0.00463282
Unigene16844_All	829	2473	7.5	1609.6	10.9072	-7.20528	down	3.05294e-14	1.28026e-11
Unigene16869_All	764	733	16	475.039	22.4475	-4.40342	down	5.51276e-07	5.26679e-05
Unigene16873_All	732	27663.5	33	18051.1	46.3288	-8.60596	down	3.12145e-19	5.28273e-16
Unigene16893_All	485	4	566.5	2.34125	794.767	8.40711	up	4.68786e-05	0.00281551
Unigene16966_All	554	2470.5	51	1604.25	74.4768	-4.42897	down	6.05143e-08	6.96017e-06
Unigene16983_All	367	1383.5	6167	908.52	8775.07	3.27182	up	3.14809e-05	0.00198376
Unigene17009_All	983	147.5	564	96.1964	806.548	3.06771	up	0.000162755	0.00821349
Unigene17025_All	742	78.5	0.5	50.0872	0.686088	-6.1899	down	0.000211911	0.0102887
Unigene17032_All	860	771.5	10.5	502.098	14.4694	-5.11689	down	2.2446e-08	2.79907e-06
Unigene17044_All	694	715	1	465.974	1.37218	-8.40764	down	5.81183e-13	1.77681e-10
Unigene17102_All	471	1	86.5	0.681224	126.392	7.53556	up	0.000428024	0.0187804
Unigene17103_All	409	0	46.5	0.001	68.0556	16.0544	up	0.000635562	0.0260757
Unigene17143_All	804	3402	26.5	2170.97	39.3804	-5.78472	down	2.06536e-11	4.61656e-09
Unigene17213_All	410	554.5	24.5	370.002	34.111	-3.43922	down	6.58917e-05	0.00378934
Unigene17233_All	2029	275.5	6.5	175.336	9.1039	-4.2675	down	1.57554e-05	0.00106658
Unigene17424_All	760	388	5.5	248.585	7.91649	-4.97274	down	3.4205e-07	3.39094e-05
Unigene17554_All	242	3	221.5	2.17155	323.768	7.22009	up	0.000396119	0.0175757
Unigene17654_All	405	1.5	34.5	0.830011	49.1261	5.88721	up	0.000124621	0.00652533
Unigene18252_All	694	1397.5	2.5	896.445	3.55361	-7.97879	down	1.85564e-14	8.21806e-12
Unigene19116_All	1908	272.5	8	185.186	11.039	-4.06829	down	3.18604e-05	0.00200235
Unigene19117_All	2833	202	5.5	140.165	7.67014	-4.19173	down	5.39188e-05	0.00318188
Unigene19118_All	916	206.5	2	145.724	2.74435	-5.73063	down	9.86239e-05	0.00535337
Unigene19119_All	1041	396.5	9.5	275.796	13.0357	-4.40306	down	2.42018e-05	0.0015646
Unigene19121_All	1751	613	17.5	431.274	24.2594	-4.15199	down	0.000555499	0.0232745
Unigene19122_All	1659	6670	7	4390.69	10.2827	-8.73809	down	1.105e-18	1.49608e-15
Unigene19124_All	2983	2736	26	1959.61	35.9229	-5.76952	down	0.000499548	0.0213647
Unigene19126_All	779	145	0.5	100.44	0.747674	-7.06971	down	9.09511e-07	8.32027e-05
Unigene19127_All	586	373	6.5	258.956	8.98073	-4.84973	down	3.10482e-06	0.000254988
Unigene19128_All	1527	808.5	22	570.399	30.8653	-4.20791	down	0.000705665	0.0284348
Unigene19129_All	2680	210	4	143.824	5.67346	-4.66393	down	1.13039e-05	0.00079239
Unigene19132_All	2003	126	4	88.3919	5.61188	-3.97736	down	0.000824737	0.0326226
Unigene19135_All	1553	715.5	11.5	501.547	15.8416	-4.98459	down	3.45573e-05	0.00214903
Unigene19136_All	1868	399	6.5	281.272	8.91914	-4.97891	down	0.000178598	0.00889931
Unigene19137_All	3481	654	24	457.286	33.4865	-3.77144	down	0.000365321	0.016383
Unigene19138_All	2779	274	6	193.561	8.41782	-4.5232	down	0.000651268	0.0265591
Unigene19142_All	1853	327.5	5.5	228.664	7.60856	-4.90946	down	2.03074e-05	0.00134777
Unigene19143_All	2797	237.5	6	162.75	8.41782	-4.27307	down	2.35044e-05	0.00152576
Unigene19145_All	2716	173.5	3.5	120.43	4.92579	-4.6117	down	2.9565e-05	0.00187801
Unigene19146_All	2398	609	14	426.247	19.3952	-4.45792	down	8.7261e-05	0.00481939
Unigene19148_All	2896	272.5	6.5	191.196	9.1039	-4.39243	down	0.000232305	0.011097
Unigene19150_All	2233	142.5	3.5	99.9518	4.92579	-4.34281	down	0.000365435	0.016383
Unigene19152_All	1854	301.5	9.5	210.44	13.282	-3.98587	down	0.000174716	0.00875186
Unigene19153_All	1864	519.5	6	367.26	8.23306	-5.47923	down	0.000110099	0.00585553
Unigene19154_All	1907	673.5	13	475.621	18.023	-4.7219	down	0.000334153	0.0151962
Unigene19162_All	692	488	0.5	311.209	0.686088	-8.82527	down	8.30592e-12	2.02883e-09
Unigene19165_All	711	8609	13.5	5579.73	19.0171	-8.19676	down	1.3059e-17	1.34528e-14
Unigene19166_All	556	3866.5	89	2484.78	130.499	-4.251	down	1.10708e-07	1.21157e-05
Unigene19168_All	588	634	2.5	402.227	3.55361	-6.82258	down	6.92303e-11	1.42636e-08
Unigene19169_All	752	302.5	2.5	197.054	3.49203	-5.81839	down	9.14046e-08	1.01915e-05
Unigene19183_All	3332	134	2.5	86.5523	3.49203	-4.63144	down	0.0001077	0.00576026
Unigene191_All	4445	879.5	43	592.806	59.4347	-3.31818	down	6.59927e-05	0.00379054
Unigene19212_All	1230	782	3.5	494.224	4.98738	-6.63074	down	4.09628e-11	8.8232e-09
Unigene19249_All	749	2	333	1.23456	478.859	8.59946	up	3.4529e-14	1.37498e-11
Unigene19260_All	810	10831	61.5	7232.8	91.1633	-6.30996	down	3.89147e-13	1.27176e-10
Unigene19289_All	428	12	413.5	7.40739	596.156	6.33058	up	7.05796e-11	1.44786e-08
Unigene19290_All	396	13.5	681	8.62105	978.548	6.82664	up	1.19789e-12	3.37883e-10
Unigene19452_All	2644	408.5	16	260.185	22.3243	-3.54285	down	7.21881e-05	0.00411645
Unigene19468_All	1706	17.5	77	10.7065	109.291	3.35161	up	0.00111564	0.0420913
Unigene19475_All	2442	565	11	369.929	15.1555	-4.60933	down	4.85904e-07	4.68952e-05
Unigene19478_All	2496	3621.5	93	2337.95	133.217	-4.1334	down	2.67176e-07	2.71107e-05
Unigene19596_All	1015	859.5	1	556.802	1.43376	-8.60122	down	8.65552e-14	3.26009e-11
Unigene19614_All	1032	18609.5	1317	12568.2	1858.95	-2.75722	down	0.00031079	0.0142984
Unigene19660_All	1409	4718.5	87.5	3095.62	125.3	-4.62677	down	1.56172e-08	2.02916e-06
Unigene19687_All	1010	117.5	5070.5	74.7367	7309.65	6.61184	up	3.67628e-13	1.20978e-10
Unigene19691_All	546	7179	61.5	4653.16	86.2364	-5.75377	down	2.06243e-11	4.61656e-09
Unigene19712_All	1116	2369	13	1506.65	17.8999	-6.39525	down	2.68299e-12	7.18297e-10
Unigene19729_All	447	908.5	6.5	596.96	9.65818	-5.94974	down	2.17887e-10	4.03321e-08
Unigene19794_All	1138	1160.5	4.5	760.955	6.35955	-6.90274	down	2.23076e-12	6.07523e-10
Unigene19798_All	1053	21610	368.5	13923.6	531.883	-4.71028	down	5.5464e-09	7.79903e-07
Unigene19845_All	452	1589	46	1025.81	67.8007	-3.91932	down	1.20285e-06	0.000107142
Unigene19864_All	953	1898.5	0.5	1225.85	0.686088	-10.8031	down	4.12839e-18	5.0162e-15
Unigene19874_All	642	41.5	2482.5	27.4396	3523.19	7.00448	up	3.38429e-14	1.35908e-11
Unigene1_All	503	4156	196.5	2668.63	269.941	-3.30538	down	2.72791e-05	0.00174215
Unigene20003_All	686	5880	7	3858.66	9.97475	-8.5956	down	3.82596e-18	4.77107e-15
Unigene20018_All	411	10.5	87	6.19373	124.553	4.3298	up	5.19909e-05	0.00309899
Unigene20093_All	406	11.5	1912.5	8.28166	2805.35	8.40404	up	0.000676881	0.0274149
Unigene20128_All	398	4097	94	2685.73	136.19	-4.30162	down	9.40328e-08	1.04599e-05
Unigene20355_All	1442	49.5	0	32.7615	0.001	-14.9997	down	0.000816401	0.0323468
Unigene20451_All	265	3	305.5	1.78791	445.559	7.9612	up	3.31551e-05	0.00207272
Unigene20490_All	381	168	0.5	110.609	0.686088	-7.33286	down	3.39932e-07	3.38411e-05
Unigene21181_All	820	743.5	1.5	470.107	2.05826	-7.83542	down	1.78531e-12	4.97651e-10
Unigene21235_All	544	514.5	0	326.64	0.001	-18.3173	down	5.7063e-13	1.76735e-10
Unigene219_All	2517	127	2.5	84.8529	3.67679	-4.52845	down	0.000130933	0.00681066
Unigene22087_All	741	23274	668	15775.5	950.794	-4.05241	down	3.26438e-07	3.25661e-05
Unigene22089_All	568	1531.5	8605	1001.92	12396.4	3.62908	up	6.116e-06	0.000459847
Unigene220_All	3259	4.5	39.5	2.87368	57.4034	4.32016	up	0.000748679	0.0299642
Unigene22169_All	1055	261.5	1	171.554	1.43376	-6.90271	down	1.91989e-08	2.45223e-06
Unigene22170_All	1157	411.5	5	266.96	7.04564	-5.24375	down	1.13518e-07	1.23947e-05
Unigene22172_All	1209	66	0.5	42.1473	0.747674	-5.81689	down	0.000657041	0.0267485
Unigene22173_All	1200	102	0.5	66.5435	0.747674	-6.47574	down	2.66911e-05	0.0017092
Unigene22175_All	1273	66	0.5	42.9146	0.686088	-5.96693	down	0.000603988	0.0249313
Unigene22294_All	3281	61.5	951	42.4707	1342.94	4.98278	up	5.78903e-06	0.000440328
Unigene22315_All	4126	2	40	1.61821	56.5499	5.12705	up	7.68183e-05	0.00433872
Unigene22345_All	2762	17	93	12.0923	131.8	3.44619	up	0.000280845	0.0130603
Unigene22405_All	1253	14112	99636.5	9589.77	144670	3.91512	up	0.000388199	0.017338
Unigene22410_All	1348	164.5	5	107.777	7.2304	-3.89783	down	0.000230335	0.0110363
Unigene22443_All	1095	79140	48	51070.4	67.8968	-9.55493	down	4.56228e-22	2.70241e-18
Unigene22519_All	567	14639	287	9379.83	394.615	-4.57104	down	1.99944e-08	2.5266e-06
Unigene22528_All	1386	65947.5	4189	43346.7	5758.33	-2.9122	down	0.000162447	0.00820671
Unigene22533_All	1086	32986.5	2142	21304.6	2941.17	-2.8567	down	0.000207116	0.0101115
Unigene22543_All	2023	16	562	10.7717	809.901	6.23243	up	2.61577e-11	5.79222e-09
Unigene22545_All	1361	61.5	413	40.041	595.038	3.89343	up	5.54422e-06	0.000423749
Unigene22599_All	974	165344	4811	105179	6723.6	-3.96746	down	4.78483e-07	4.63678e-05
Unigene22601_All	1034	2252.5	7069	1509.46	10051.4	2.7353	up	0.000340883	0.0154578
Unigene22717_All	796	12933	36	8109.73	51.985	-7.28541	down	3.06046e-13	1.0359e-10
Unigene22729_All	486	95	355	67.2739	510.217	2.92299	up	0.000272499	0.0127346
Unigene22734_All	278	56	199	35.3351	281.87	2.99586	up	0.000590543	0.0245474
Unigene22735_All	656	100.5	451	62.9001	638.744	3.3441	up	6.53187e-05	0.00376374
Unigene22801_All	840	725	2.5	470.229	3.55361	-7.04793	down	1.47616e-11	3.39568e-09
Unigene22852_All	897	174.5	0	113.694	0.001	-16.7948	down	3.95349e-08	4.70714e-06
Unigene22888_All	1370	3.5	70.5	2.32034	101.049	5.44458	up	3.42575e-06	0.000276552
Unigene22992_All	694	15041	17	9842.69	24.1276	-8.67222	down	3.76216e-19	6.1475e-16
Unigene23015_All	428	10133	174	6490.16	254.094	-4.67482	down	7.01942e-09	9.726e-07
Unigene23029_All	630	333	8.5	220.709	12.5873	-4.13211	down	9.62741e-06	0.000687567
Unigene23084_All	427	160	626	107.461	904.926	3.07398	up	0.000140538	0.00723093
Unigene23131_All	756	495	2	327.231	2.86752	-6.83436	down	2.54595e-10	4.66712e-08
Unigene23179_All	564	911	1.5	592.077	2.11985	-8.12568	down	1.7107e-13	5.91715e-11
Unigene23198_All	684	382	7	244.498	10.4674	-4.54584	down	1.35108e-06	0.000119003
Unigene23367_All	946	132.5	2.5	85.8502	3.43044	-4.64536	down	0.000115539	0.00609695
Unigene24532_All	299	950	0	633.096	0.001	-19.2721	down	5.00471e-16	2.96448e-13
Unigene25077_All	1198	7287	43	4745.53	59.4963	-6.31763	down	8.32588e-13	2.45055e-10
Unigene25078_All	1404	46086.5	2373.5	29848.2	3259.69	-3.19483	down	3.85426e-05	0.0023689
Unigene25079_All	1427	23304	342.5	14974.3	472.187	-4.98699	down	1.5708e-09	2.46475e-07
Unigene25150_All	960	111	319.5	71.9072	455.901	2.66451	up	0.00123357	0.0457973
Unigene25168_All	3032	5131	409.5	3320.8	600.274	-2.46784	down	0.000874755	0.0343146
Unigene25274_All	349	368.5	11.5	240.353	17.1965	-3.80497	down	2.27439e-05	0.00148453
Unigene25332_All	1344	90.5	432	58.9013	612.672	3.37875	up	4.66245e-05	0.0028038
Unigene25391_All	1562	29.5	286.5	20.16	413.021	4.35664	up	8.62389e-07	7.95059e-05
Unigene25461_All	965	38.5	169	24.6286	239.534	3.28183	up	0.000241475	0.0114657
Unigene25491_All	832	7.5	150.5	5.81253	219.261	5.23734	up	0.000471541	0.0204063
Unigene25494_All	667	141.5	479.5	97.9917	688.936	2.81364	up	0.000393973	0.0174969
Unigene25499_All	2584	3	2703	2.17155	3883.28	10.8043	up	1.25862e-22	9.94038e-19
Unigene25500_All	544	8692.5	15	5483.73	22.0607	-7.95753	down	3.23334e-17	2.68804e-14
Unigene25503_All	1736	573.5	7.5	378.085	10.5993	-5.15668	down	4.14889e-08	4.92741e-06
Unigene25512_All	1045	714.5	5.5	461.605	7.73173	-5.89973	down	9.75789e-10	1.58355e-07
Unigene25537_All	303	342.5	9.5	221.106	13.4668	-4.03726	down	1.60981e-05	0.00108667
Unigene25539_All	1952	477	3	318.805	4.36287	-6.19125	down	1.88356e-09	2.91687e-07
Unigene25565_All	821	1233.5	2.5	801.221	3.6152	-7.79198	down	6.09781e-14	2.34924e-11
Unigene25618_All	384	719	3	483.278	4.30129	-6.81194	down	2.85988e-11	6.3033e-09
Unigene25649_All	2141	128.5	1	84.1484	1.37218	-5.9384	down	1.31323e-05	0.000907146
Unigene25656_All	1285	100.5	1	65.5856	1.49535	-5.45483	down	9.09793e-05	0.00499564
Unigene25726_All	1064	1799.5	147	1155.85	201.833	-2.51772	down	0.0013535	0.0493753
Unigene25747_All	1250	3.5	133	2.32034	186.81	6.33109	up	0.000319586	0.0146039
Unigene25794_All	1020	1692.5	39	1100.48	53.7612	-4.35542	down	2.05292e-07	2.1475e-05
Unigene25919_All	612	21	168	13.0269	238.162	4.19238	up	8.78377e-06	0.000632578
Unigene26350_All	855	109	2.5	68.8823	3.6152	-4.25199	down	0.0005192	0.0220856
Unigene26454_All	697	1184	18	779.458	24.8223	-4.97276	down	1.56297e-08	2.02916e-06
Unigene28033_All	1946	566	16	364.856	22.2627	-4.03462	down	5.11538e-06	0.000396083
Unigene28037_All	583	8	90	5.06614	129.162	4.67215	up	1.17293e-05	0.000817378
Unigene28050_All	655	2592	4.5	1657.29	6.35955	-8.02568	down	8.40798e-16	4.80035e-13
Unigene28078_All	680	763.5	19726	493.962	28636.5	5.85731	up	2.62453e-06	0.000217809
Unigene28085_All	1369	593.5	2058	395.035	2950.62	2.90097	up	0.000204761	0.0100474
Unigene28163_All	2145	3481.5	15006	2342.33	21432.5	3.19378	up	3.95179e-05	0.00242569
Unigene28173_All	874	6071	20503.5	4002.58	29226.8	2.86829	up	0.00020463	0.0100474
Unigene28232_All	514	22	1161	14.6033	1696.32	6.85997	up	0.000402515	0.0178095
Unigene28245_All	949	49069	1292.5	31418.7	1878.42	-4.06403	down	2.0752e-07	2.16602e-05
Unigene28297_All	761	625.5	1681.5	409.545	2417	2.56112	up	0.00104551	0.0398259
Unigene28322_All	1211	3281	9	2086.37	13.0886	-7.31654	down	7.9418e-15	3.72612e-12
Unigene28354_All	730	462	6	298.101	8.66416	-5.1046	down	1.02803e-07	1.13821e-05
Unigene28369_All	848	1405	29.5	900.084	40.8487	-4.4617	down	1.4206e-07	1.52649e-05
Unigene28376_All	1050	15.5	519	10.495	754.223	6.16721	up	6.32166e-06	0.000473767
Unigene28387_All	942	58.5	1451	39.2761	2038.88	5.69798	up	0.000401656	0.0177881
Unigene28481_All	822	155	5.5	97.1494	7.8549	-3.62854	down	0.000622141	0.0255693
Unigene28550_All	702	1562.5	6828	1039.41	9776.8	3.2336	up	3.73124e-05	0.00230524
Unigene28599_All	1943	74	0	48.3644	0.001	-15.5617	down	6.20245e-05	0.00360633
Unigene28689_All	1566	0	37	0.001	53.2956	15.7017	up	2.25728e-06	0.000190669
Unigene28748_All	2074	0	373.5	0.001	548.166	19.0643	up	0.000126574	0.00661654
Unigene28808_All	804	1020	0.5	645.102	0.686088	-9.87692	down	3.29967e-15	1.69958e-12
Unigene28828_All	1219	2323.5	169.5	1504.88	240.528	-2.64537	down	0.000586873	0.0244585
Unigene28930_All	1498	2.5	374.5	1.63912	534.819	8.34999	up	2.468e-14	1.05361e-11
Unigene28932_All	1190	1759.5	91.5	1115.43	133.499	-3.0627	down	7.65744e-05	0.00433011
Unigene28977_All	491	217	9.5	140.92	13.8363	-3.34835	down	0.000470985	0.0204063
Unigene289_All	2463	43	183	28.909	264.965	3.19621	up	0.000271201	0.0126865
Unigene29036_All	729	641.5	44	429.012	64.0093	-2.74466	down	0.000707445	0.0284823
Unigene29141_All	886	807	2	530.309	2.74435	-7.59422	down	1.69804e-12	4.76123e-10
Unigene29242_All	527	1.5	373.5	0.957894	542.316	9.14505	up	3.91338e-09	5.72356e-07
Unigene3204_All	1514	9743.5	296.5	6063.63	427.235	-3.82708	down	5.00294e-05	0.00299336
Unigene3305_All	335	1	28.5	0.681224	40.2156	5.88348	up	0.00024112	0.0114603
Unigene34331_All	323	82	0.5	53.1748	0.686088	-6.27621	down	0.000142556	0.00731094
Unigene35209_All	268	264.5	9	177.434	12.7807	-3.79525	down	7.5342e-05	0.00427061
Unigene3634_All	1263	2	31.5	1.49033	45.687	4.93808	up	0.000432853	0.0189541
Unigene3879_All	4610	297	12.5	195.29	17.337	-3.49369	down	0.000178536	0.00889931
Unigene3942_All	388	151.5	5	99.1771	7.04564	-3.8152	down	0.000416355	0.0183363
Unigene4138_All	2323	237.5	12.5	157.507	17.5833	-3.16313	down	0.000804068	0.031889
Unigene4306_All	1146	103.5	1397.5	72.4889	1999.71	4.78589	up	1.05674e-08	1.42261e-06
Unigene4463_All	770	88	306	58.4131	439.901	2.91282	up	0.000457152	0.0198926
Unigene448_All	1379	22096	897	14356.6	1231.95	-3.5427	down	6.47493e-06	0.000481119
Unigene44_All	478	3285.5	3.5	2191.42	4.92579	-8.7973	down	1.40569e-17	1.41726e-14
Unigene4503_All	1556	14	311	9.28137	452.983	5.60897	up	0.000274982	0.0128128
Unigene4551_All	1283	11579.5	303	7299.91	426.793	-4.09627	down	2.46129e-07	2.54045e-05
Unigene4624_All	672	588	14	388.027	19.3336	-4.32697	down	1.42906e-06	0.000124738
Unigene4641_All	1262	7	61	4.89645	88.5065	4.17598	up	0.000150471	0.0076588
Unigene4661_All	2585	266.5	3.5	173.298	5.04896	-5.10112	down	1.15604e-06	0.000103752
Unigene4697_All	1059	78	274	48.7874	396.485	3.02268	up	0.000474804	0.0205101
Unigene46_All	523	3536.5	2	2334.53	2.86752	-9.66911	down	4.50132e-19	7.11013e-16
Unigene4757_All	1400	9	67.5	6.00313	96.625	4.00861	up	0.000187078	0.0092634
Unigene4873_All	407	186.5	18660.5	124.427	26869.7	7.75454	up	1.66862e-16	1.10812e-13
Unigene48_All	294	2498	2.5	1672.8	3.55361	-8.87876	down	3.71619e-17	2.94662e-14
Unigene4912_All	1329	1474	107	961.411	153.043	-2.65122	down	0.000647486	0.0264732
Unigene4932_All	559	2040	11082.5	1337.78	15852.6	3.56681	up	7.47495e-06	0.000545787
Unigene4954_All	920	0.5	30.5	0.27667	44.438	7.32748	up	0.00026661	0.0124964
Unigene4974_All	5808	42747.5	2592.5	28453	3609.41	-2.97875	down	0.000110876	0.00588364
Unigene4_All	610	1802	117	1161.45	160.545	-2.85488	down	0.00031629	0.0145154
Unigene5037_All	1596	3	47.5	2.29944	68.9351	4.90589	up	5.84314e-05	0.00340577
Unigene5038_All	2456	273	2395.5	189.938	3404.99	4.16404	up	2.35705e-07	2.44942e-05
Unigene5057_All	1349	5134.5	404.5	3331.82	571.058	-2.5446	down	0.000817964	0.0323817
Unigene5077_All	1312	1995	37.5	1287.43	51.8877	-4.63295	down	3.82191e-08	4.56194e-06
Unigene5080_All	1461	7820.5	168.5	5183.58	231.889	-4.48244	down	4.18402e-08	4.9567e-06
Unigene508_All	484	606	7	384.304	9.60523	-5.32228	down	2.16688e-08	2.71645e-06
Unigene510_All	1476	16374	72650.5	10634	104788	3.30071	up	3.24178e-05	0.00203468
Unigene512_All	1420	2	31	1.49033	44.8162	4.91031	up	0.00048457	0.0208938
Unigene5140_All	2199	3212.5	12275.5	2143.86	17681.5	3.04396	up	9.50692e-05	0.00518417
Unigene5169_All	1088	3627	251.5	2364.78	365.118	-2.69527	down	0.000363279	0.0163175
Unigene5171_All	615	25828.5	83.5	16584.4	122.706	-7.07848	down	2.31171e-15	1.23084e-12
Unigene5193_All	583	2334.5	2.5	1531.55	3.55361	-8.75149	down	8.48805e-17	6.09429e-14
Unigene5194_All	629	262	2	169.401	2.92911	-5.85384	down	1.65795e-07	1.75368e-05
Unigene5195_All	550	520.5	15	339.679	21.9375	-3.9527	down	6.33105e-06	0.000473767
Unigene51_All	449	5227.5	8	3488.4	11.2238	-8.27986	down	2.70908e-17	2.33409e-14
Unigene5206_All	689	2346.5	42464	1616.46	60175.4	5.21826	up	4.35593e-10	7.56097e-08
Unigene5266_All	747	1030.5	81	663.956	118.66	-2.48426	down	0.0012852	0.047284
Unigene5298_All	1538	151.5	3	99.305	4.11653	-4.59237	down	6.99302e-05	0.00399732
Unigene529_All	996	11011.5	50820.5	7170.91	72425.3	3.33627	up	2.31677e-05	0.00150803
Unigene52_All	729	48.5	0	31.9524	0.001	-14.9636	down	0.000940494	0.0362925
Unigene5345_All	1054	871	9680.5	568.537	13818.8	4.60323	up	2.82512e-08	3.47683e-06
Unigene5369_All	882	2987.5	93	1906.19	137.343	-3.79483	down	1.37955e-06	0.000121061
Unigene5374_All	914	5	81	3.02247	116.874	5.27308	up	3.89677e-06	0.000309826
Unigene53_All	538	2586.5	3	1728.8	4.2397	-8.67159	down	6.60293e-17	4.81374e-14
Unigene5460_All	676	612	4	388.903	5.91981	-6.03771	down	9.06798e-10	1.49162e-07
Unigene551_All	998	1075	39.5	682.441	56.3565	-3.59805	down	1.07632e-05	0.00075972
Unigene55_All	568	2261	2	1505.85	2.86752	-9.03655	down	3.79865e-17	2.95093e-14
Unigene5641_All	599	836	1.5	544.822	2.05826	-8.04821	down	4.12722e-13	1.33956e-10
Unigene5699_All	729	158.5	3.5	102.283	5.23372	-4.28859	down	8.95291e-05	0.00492171
Unigene5708_All	1950	14.5	144.5	9.04651	206.902	4.51544	up	4.03853e-06	0.000320023
Unigene572_All	874	555	1	350.201	1.49535	-7.87156	down	1.09628e-11	2.57176e-09
Unigene5737_All	344	225	1784	149.695	2571.13	4.10231	up	6.00399e-07	5.71308e-05
Unigene5740_All	280	32.5	1740	21.1807	2487.54	6.87583	up	1.28642e-13	4.61815e-11
Unigene576_All	912	662.5	2577	449.329	3646.03	3.02048	up	0.00013715	0.00707966
Unigene578_All	2072	30	1205	20.3088	1723.43	6.40704	up	2.08581e-12	5.74654e-10
Unigene57_All	580	17529	12	11740.3	17.0204	-9.42999	down	4.8475e-21	1.89903e-17
Unigene5846_All	1055	423.5	8.5	272.449	12.4025	-4.45728	down	1.51228e-06	0.000131491
Unigene59_All	625	6548.5	4	4342.89	5.67346	-9.58021	down	3.55696e-20	8.42769e-17
Unigene5_All	616	26024	472	16294.9	656.597	-4.63326	down	2.4532e-07	2.5382e-05
Unigene601_All	1284	32472	1977.5	20996.7	2839.73	-2.88634	down	0.000128131	0.00668696
Unigene602_All	1282	0.5	251	0.27667	355.009	10.3255	up	1.14545e-12	3.26985e-10
Unigene6061_All	687	3831.5	13	2528.71	17.8383	-7.14728	down	2.05472e-14	8.93275e-12
Unigene60_All	550	7106.5	11.5	4769.06	16.1495	-8.20607	down	1.91568e-17	1.7128e-14
Unigene613_All	414	1065	66.5	724.608	96.2998	-2.9116	down	0.000250444	0.0118086
Unigene6183_All	706	65	0	43.1286	0.001	-15.3964	down	0.000142021	0.0072914
Unigene61_All	788	85	0	54.9627	0.001	-15.7462	down	2.34628e-05	0.00152514
Unigene6327_All	650	28.5	228	17.9442	326.651	4.18616	up	4.51238e-06	0.000355196
Unigene6329_All	419	22	109.5	14.7312	156.72	3.41125	up	0.000299863	0.013836
Unigene655_All	1029	1542	0.5	990.598	0.747674	-10.3717	down	3.73092e-17	2.94662e-14
Unigene665_All	474	20	795.5	13.6245	1145.64	6.39381	up	4.78264e-12	1.19913e-09
Unigene669_All	1146	6734.5	78.5	4312.43	113.135	-5.25238	down	3.13094e-10	5.55677e-08
Unigene674_All	1121	1214.5	5067	793.521	7280.02	3.1976	up	5.30286e-05	0.00314003
Unigene6_All	533	26724.5	484	17328.9	667.274	-4.69876	down	8.81709e-09	1.20408e-06
Unigene701_All	879	4501	19695	3014.27	27803.2	3.20537	up	0.00100154	0.038274
Unigene703_All	874	13802	13	8966.55	18.331	-8.93413	down	1.06212e-19	2.09711e-16
Unigene704_All	576	8577	30287	5803.85	43654.1	2.91103	up	0.000161328	0.00815887
Unigene713_All	1019	2498	2.5	1599.9	3.49203	-8.8397	down	5.08246e-17	3.8229e-14
Unigene744_All	472	6844.5	11.5	4429.7	16.1495	-8.09957	down	3.47322e-17	2.83768e-14
Unigene747_All	950	347	5	225.515	6.86088	-5.03868	down	5.40772e-07	5.17688e-05
Unigene7510_All	1351	4	654	2.59701	918.343	8.46604	up	1.37064e-05	0.00093859
Unigene7610_All	583	120.5	3	78.9543	4.11653	-4.26152	down	0.000372132	0.0166675
Unigene7611_All	437	739.5	24.5	489.634	33.6799	-3.86174	down	7.27367e-06	0.000534383
Unigene7624_All	775	1.5	52.5	1.08578	76.1655	6.13234	up	3.6939e-06	0.000296181
Unigene7634_All	1624	10	66	6.30071	93.335	3.88883	up	0.000329764	0.0150111
Unigene7649_All	444	764.5	2022.5	518.686	2895.81	2.48104	up	0.0011337	0.0426709
Unigene7660_All	650	485.5	13.5	327.217	19.0787	-4.10022	down	5.07002e-06	0.000393213
Unigene781_All	1199	843	7	552.532	9.91316	-5.80057	down	7.25962e-10	1.2199e-07
Unigene7835_All	2242	3354	268	2149.52	389.422	-2.46461	down	0.000982983	0.0376561
Unigene7842_All	2438	57	244	38.0625	348.668	3.19541	up	0.000171353	0.00861984
Unigene7843_All	1021	7675	415	4988.1	581.278	-3.10119	down	5.98752e-05	0.00348563
Unigene7863_All	2225	14988.5	1306.5	9923.49	1897.32	-2.38688	down	0.00130594	0.047863
Unigene7866_All	489	140.5	0.5	93.0903	0.686088	-7.08409	down	1.65384e-06	0.000142491
Unigene7867_All	604	398	0	258.467	0.001	-17.9796	down	7.6739e-12	1.88416e-09
Unigene7897_All	1982	1801	27	1192.87	38.5268	-4.95243	down	6.60301e-09	9.23e-07
Unigene7910_All	407	483	1	306.652	1.37218	-7.80399	down	4.53717e-11	9.59834e-09
Unigene7911_All	2433	443.5	26.5	294.13	37.2865	-2.97973	down	0.000523037	0.0222089
Unigene7930_All	217	515.5	2.5	336.145	3.6152	-6.53886	down	4.64261e-10	7.99997e-08
Unigene7955_All	1027	6762.5	540	4403.25	741.653	-2.56975	down	0.000870015	0.0341569
Unigene7966_All	578	2187.5	19415.5	1469.52	27542.9	4.22826	up	1.6122e-07	1.71295e-05
Unigene7996_All	1940	18369.5	605	11989.6	833.8	-3.84594	down	1.24161e-06	0.000110387
Unigene802_All	1589	524	2.5	339.313	3.6152	-6.5524	down	4.1439e-10	7.21937e-08
Unigene8033_All	1065	7022.5	25547.5	4810.43	36781.3	2.93474	up	0.000132518	0.00686095
Unigene8040_All	527	2467	7945.5	1675.85	11449.5	2.77232	up	0.00030616	0.0141128
Unigene8049_All	734	2037.5	6465.5	1361.46	9202.58	2.75689	up	0.000319316	0.0146039
Unigene8062_All	1332	4864	48	3259.51	70.6066	-5.52871	down	7.28125e-11	1.48084e-08
Unigene8087_All	303	177	1228	104.591	1781.54	4.09029	up	0.000210178	0.0102256
Unigene8095_All	647	889.5	46.5	608.57	64.5452	-3.23704	down	9.32592e-05	0.00510309
Unigene8105_All	783	4303	74	2746	105.79	-4.69805	down	1.0439e-08	1.41336e-06
Unigene8111_All	716	2949	31.5	1911.48	45.1943	-5.40241	down	2.80677e-10	5.0572e-08
Unigene8162_All	497	30000	369	19379	542.361	-5.1591	down	3.10628e-10	5.53373e-08
Unigene8179_All	751	3	42.5	2.29944	61.212	4.73446	up	0.000138639	0.00714096
Unigene8193_All	775	2064.5	25440	1400.57	36741.2	4.71332	up	1.23542e-08	1.63527e-06
Unigene8210_All	672	51.5	169	34.5076	241.013	2.80412	up	0.00113641	0.0427391
Unigene8212_All	554	3765	11441.5	2496.01	16343.1	2.71099	up	0.000418049	0.0183938
Unigene8252_All	416	1519	67.5	1017.9	92.6835	-3.45714	down	2.25267e-05	0.00147238
Unigene8268_All	566	1787.5	0.5	1148.06	0.747674	-10.5845	down	8.01604e-18	8.83386e-15
Unigene8306_All	610	16	324	10.7717	465.586	5.43373	up	4.98584e-09	7.05266e-07
Unigene8336_All	1080	244	999.5	159.441	1422.24	3.15707	up	7.82917e-05	0.00441143
Unigene8348_All	818	0	33	0.001	46.5751	15.5073	up	6.4776e-06	0.000481119
Unigene8355_All	1176	865.5	16.5	555.646	24.6733	-4.49315	down	1.63672e-07	1.73511e-05
Unigene836_All	955	1757.5	4.5	1115.6	6.23638	-7.48289	down	4.32299e-14	1.693e-11
Unigene8436_All	458	826	5523.5	553.611	7970.53	3.84773	up	1.74787e-06	0.000149506
Unigene8451_All	1042	1.5	44.5	1.08578	64.9418	5.90235	up	0.00124036	0.0459194
Unigene8457_All	591	1.5	37.5	1.21366	54.4743	5.48814	up	6.33294e-05	0.00365974
Unigene860_All	727	2396.5	180.5	1606.66	265.846	-2.5954	down	0.000604994	0.0249511
Unigene8739_All	522	57.5	188.5	38.7228	268.016	2.79107	up	0.000997308	0.0381432
Unigene8779_All	1055	0	52.5	0.001	76.4119	16.2215	up	6.57807e-06	0.000487333
Unigene8_All	618	58.5	0	39.7877	0.001	-15.28	down	0.000251487	0.0118344
Unigene903_All	932	245.5	0	164.491	0.001	-17.3276	down	1.01001e-09	1.63349e-07
Unigene905_All	1303	13	91	8.47226	128.748	3.92566	up	9.57406e-05	0.00521478
Unigene9082_All	397	231.5	0.5	146.386	0.686088	-7.73716	down	2.09243e-08	2.63008e-06
Unigene917_All	818	6760	14	4454.94	20.5038	-7.76337	down	1.57066e-16	1.06327e-13
Unigene918_All	1332	58	1073.5	38.6158	1516.7	5.2956	up	1.0533e-06	9.50715e-05
Unigene919_All	335	899	3617	617.28	5228.17	3.08231	up	7.41011e-05	0.0042053
Unigene9215_All	1273	176.5	8	114.417	11.4701	-3.31836	down	0.000930048	0.0359773
Unigene9276_All	550	186	2	123.511	2.92911	-5.39803	down	3.13157e-06	0.00025674
Unigene9547_All	681	450	0.5	299.645	0.747674	-8.64663	down	1.39127e-11	3.216e-09
Unigene964_All	669	6314	5.5	3990.88	7.97807	-8.96645	down	4.94973e-19	7.32978e-16

## Sheet: 8-d-L_VS_12-d-L
Table S3. Differentially expression unigenes
GeneID	length	ReadsMean 8-d-L	ReadsMean12-d-L	baseMean 8-d-L	baseMean 12-d-L	log2Ratio(12-d-L/8-d-L)	Up-Down-Regulation(12-d-L/8-d-L)	P-value	FDR
CL4979.Contig1_All	866	458	0	427.079	0.001	-18.7041	down	2.95823e-07	0.00141348
CL4979.Contig2_All	1070	501	0	467.719	0.001	-18.8353	down	2.2431e-07	0.00120575
CL4979.Contig4_All	1364	1341.5	0	1264.29	0.001	-20.2699	down	1.13459e-08	0.0002229
CL508.Contig1_All	1665	357.5	1	333.15	0.728948	-8.83614	down	5.83907e-06	0.0193152
CL7123.Contig2_All	1530	1874.5	5.5	1785.27	7.05623	-7.98303	down	1.292e-06	0.00555599
CL7976.Contig1_All	912	260.5	0	242.831	0.001	-17.8896	down	1.72531e-06	0.00674487
CL7976.Contig2_All	1919	6446	7.5	6142.72	7.83701	-9.61436	down	7.58275e-08	0.00046583
Unigene13929_All	1030	29838.5	22.5	28443.7	21.1411	-10.3938	down	1.68432e-08	0.0002229
Unigene14311_All	2415	1070	0	997.34	0.001	-19.9277	down	2.2327e-08	0.0002229
Unigene19849_All	1086	958.5	0	893.262	0.001	-19.7687	down	3.11001e-08	0.0002229
Unigene5345_All	1054	9680.5	7.5	9107.28	8.85268	-10.0067	down	2.30916e-08	0.0002229
Unigene6327_All	650	228	0	215.06	0.001	-17.7144	down	2.62737e-06	0.0094154
Unigene8336_All	1080	999.5	0	938.168	0.001	-19.8395	down	2.74294e-08	0.0002229

## Sheet: 12-d-L_VS_E-prepupa
Table S3. Differentially expression unigenes
GeneID	length	ReadsMean 12-d-L	ReadsMean E-prepupa	baseMean 12-d-L	baseMean E-prepupa	log2Ratio(E-prepupa/12-d-L)	Up-Down-Regulation(E-prepupa/12-d-L)	P-value	FDR
CL1004.Contig2_All	982	10	41888.5	13.6582	31036.9	11.15	up	6.48445e-07	0.00823462
CL10214.Contig3_All	874	788	785984	1008.77	588030	9.18714	up	1.10788e-05	0.0185012
CL10214.Contig5_All	474	1.5	1223	1.50299	917.497	9.25372	up	4.21955e-05	0.0365451
CL10253.Contig2_All	1124	645	2.5	767.56	1.81857	-8.72133	down	2.77145e-05	0.0280889
CL10341.Contig4_All	1267	5.5	3408.5	7.93645	2525.87	8.31407	up	4.05804e-05	0.0364726
CL1271.Contig5_All	668	3240.5	8.5	4376.94	6.32464	-9.43472	down	8.14607e-06	0.0164783
CL1329.Contig1_All	394	3801.5	4.5	4658.61	3.39135	-10.4238	down	1.53054e-06	0.00911338
CL1329.Contig2_All	397	385	0	476.723	0.001	-18.8628	down	3.68768e-06	0.0109789
CL1397.Contig1_All	1500	1034.5	7	1187.25	5.20991	-7.83214	down	6.10344e-05	0.0439081
CL1414.Contig2_All	499	268.5	0	317.545	0.001	-18.2766	down	8.30227e-06	0.0164783
CL1434.Contig5_All	841	12544	83.5	16850.6	62.7449	-8.06909	down	5.18888e-05	0.0429922
CL1436.Contig2_All	645	1971	10.5	2394.84	7.63799	-8.29252	down	3.44478e-05	0.0319671
CL1708.Contig2_All	1280	168	0	203.505	0.001	-17.6347	down	2.57896e-05	0.0280889
CL1829.Contig2_All	585	10.5	37819.5	12.9464	28688	11.1137	up	8.64345e-07	0.00823462
CL2241.Contig7_All	809	2	1624	2.30717	1221.6	9.04843	up	3.48964e-05	0.0319671
CL2241.Contig8_All	794	3.5	2019	4.41654	1511.69	8.41903	up	5.45114e-05	0.0431072
CL2650.Contig5_All	782	7.5	3646	9.03088	2774.93	8.26337	up	6.11499e-05	0.0439081
CL2972.Contig7_All	1322	118.5	0	132.076	0.001	-17.011	down	5.7819e-05	0.0435762
CL3266.Contig1_All	755	4491.5	8.5	5552.81	6.34822	-9.77265	down	3.67869e-06	0.0109789
CL3266.Contig2_All	945	1976.5	4.5	2284.84	3.29701	-9.43672	down	6.22007e-06	0.0145436
CL33.Contig1_All	529	891	3.5	1001.92	2.546	-8.62033	down	2.27752e-05	0.0266584
CL33.Contig6_All	526	3128	12	4279.98	9.01214	-8.89152	down	1.79444e-05	0.0244431
CL33.Contig8_All	654	4462.5	13.5	6277.48	10.0089	-9.29275	down	7.40825e-05	0.0490128
CL3441.Contig1_All	984	326.5	0	406.889	0.001	-18.6343	down	5.43629e-06	0.0143865
CL4259.Contig1_All	510	719	0.5	978.445	0.387298	-11.3028	down	2.99612e-06	0.0109356
CL4476.Contig2_All	693	11554.5	30.5	14545.4	22.8705	-9.31286	down	6.6942e-06	0.0145436
CL4774.Contig1_All	587	6	4428	9.04382	3366.09	8.53993	up	2.6802e-05	0.0280889
CL4774.Contig4_All	696	10.5	5075.5	13.856	3834.53	8.1124	up	5.85469e-05	0.0435762
CL4830.Contig1_All	719	5	17126.5	7.13227	12781.5	10.8074	up	1.13774e-06	0.00903272
CL5246.Contig3_All	950	357	1	411.679	0.727427	-9.1445	down	2.74305e-05	0.0280889
CL5535.Contig2_All	241	0	584	0.001	431.256	18.7182	up	5.61068e-05	0.0431072
CL5535.Contig3_All	542	49.5	246440	62.9389	182787	11.5039	up	3.9797e-07	0.00823462
CL5535.Contig4_All	800	99.5	213803	130.017	157836	10.2455	up	1.67718e-05	0.0242098
CL5726.Contig1_All	582	879	3	1133	2.27662	-8.95904	down	2.00493e-05	0.0258121
CL5874.Contig1_All	1578	0.5	1273.5	0.500997	953.525	10.8943	up	1.12635e-05	0.0185012
CL5874.Contig2_All	1562	1	3830	1.30518	2865.39	11.1003	up	2.20618e-06	0.0105091
CL6038.Contig1_All	282	4886.5	30	5980.74	23.0256	-8.02094	down	4.20064e-05	0.0365451
CL6038.Contig2_All	380	14339	26.5	19019.7	20.0551	-9.88931	down	3.21399e-06	0.0109356
CL7039.Contig6_All	763	11133.5	29.5	13901	21.8129	-9.3158	down	6.71689e-06	0.0145436
CL7142.Contig1_All	508	872.5	4.5	966.408	3.39135	-8.15463	down	6.40482e-05	0.0439081
CL7191.Contig3_All	1011	0	612	0.001	457.025	18.8019	up	1.80219e-05	0.0244431
CL7418.Contig2_All	1138	0.5	622.5	0.500997	460.984	9.8457	up	5.34802e-05	0.0431072
CL7787.Contig1_All	453	110.5	77079	120.119	58228.4	8.92111	up	2.35048e-05	0.0266584
CL7836.Contig1_All	712	1581	11	1996.18	8.11962	-7.94161	down	6.37137e-05	0.0439081
CL7836.Contig3_All	693	8492.5	22	10435.6	16.3336	-9.31945	down	6.44016e-06	0.0145436
CL8067.Contig2_All	1064	2259	1	2523.64	0.727427	-11.7604	down	4.06928e-07	0.00823462
CL9366.Contig1_All	398	6145.5	10.5	7787.08	7.80308	-9.96282	down	2.88248e-06	0.0109356
CL9366.Contig2_All	403	6584.5	20.5	8146.91	15.2896	-9.05756	down	9.78091e-06	0.01763
CL9691.Contig1_All	760	7382.5	13	9467.07	9.59806	-9.94596	down	3.0142e-06	0.0109356
CL9691.Contig2_All	689	4989	24.5	6198.35	18.0578	-8.42312	down	2.64106e-05	0.0280889
Unigene1052_All	847	1333	4.5	1657.34	3.32059	-8.96321	down	1.59385e-05	0.023726
Unigene13970_All	498	138934	215	197352	158.991	-10.2776	down	7.58382e-05	0.049487
Unigene14208_All	947	5	21689.5	6.22271	16201.6	11.3463	up	6.92368e-07	0.00823462
Unigene14972_All	267	112.5	0	124.852	0.001	-16.9299	down	6.56411e-05	0.0440397
Unigene18550_All	495	0	542	0.001	412.591	18.6544	up	2.30575e-05	0.0266584
Unigene19290_All	396	780	4.5	1048.97	3.41493	-8.26289	down	5.60425e-05	0.0431072
Unigene20093_All	406	5737	31	7589.08	23.1163	-8.35887	down	3.37639e-05	0.0319671
Unigene20451_All	265	419.5	0.5	551.616	0.363714	-10.5666	down	9.99289e-06	0.01763
Unigene22830_All	645	0	562	0.001	421.149	18.684	up	2.16474e-05	0.0264403
Unigene25512_All	1045	1	4856	1.60837	3642.01	11.1449	up	1.33233e-06	0.00906652
Unigene25565_All	821	8.5	5718	9.12332	4253.34	8.86482	up	3.08123e-05	0.030578
Unigene25724_All	1536	3870	15.5	5087.73	11.393	-8.80273	down	1.84728e-05	0.0244431
Unigene26201_All	832	1172	1	1278.33	0.751012	-10.7331	down	6.45233e-05	0.0439081
Unigene27844_All	647	7077	48.5	8705.88	35.7755	-7.92687	down	5.2347e-05	0.0429922
Unigene28078_All	680	15415.5	23.5	21579.4	17.5898	-10.2607	down	9.82689e-06	0.01763
Unigene36147_All	466	7675	15	10761.3	11.2888	-9.89675	down	2.09634e-05	0.0262787
Unigene5143_All	1010	62	88916.5	80.0116	65980.8	9.68762	up	5.35562e-06	0.0143865
Unigene5448_All	554	3.5	9491.5	4.41654	7167.89	10.6644	up	2.06869e-06	0.0105091
Unigene5_All	616	97	93562	128.725	70099.7	9.08898	up	1.20512e-05	0.0191352
Unigene6345_All	403	714	3	978.286	2.25304	-8.76224	down	3.34347e-05	0.0319671
Unigene7938_All	399	5203	37.5	6942.75	28.2455	-7.94134	down	6.3332e-05	0.0439081
Unigene8124_All	482	292	259351	397.181	191751	8.91522	up	1.43277e-05	0.0220161
Unigene919_All	335	2637.5	15.5	3491.68	11.4402	-8.25366	down	4.32969e-05	0.0368295

## Sheet: E-prepupa_VS_L-prepupa
Table S3. Differentially expression unigenes
GeneID	length	ReadsMean E-prepupa	ReadsMean L-prepupa	baseMean E-prepupa	baseMean L-prepupa	log2Ratio(L-prepupa/E-prepupa)	Up-Down-Regulation(L-prepupa/E-prepupa)	P-value	FDR
CL100.Contig7_All	734	231.5	6.5	322.742	4.37295	-6.20563	down	0.000432654	0.0378457
CL1004.Contig2_All	982	41888.5	94	57562.8	60.8283	-9.88618	down	4.00501e-07	0.000368987
CL1004.Contig3_All	769	98929.5	54.5	141334	36.0434	-11.9371	down	0.000138061	0.0159586
CL10090.Contig1_All	634	778	10	1068.4	6.77757	-7.30047	down	4.66044e-05	0.00731611
CL10114.Contig1_All	767	781	5.5	1103.42	3.67748	-8.22905	down	1.24201e-05	0.00300403
CL10114.Contig2_All	447	304	3.5	430.756	2.34558	-7.52078	down	5.88939e-05	0.00861937
CL10114.Contig3_All	764	766.5	12	1082.62	8.10947	-7.06071	down	7.72933e-05	0.010318
CL10114.Contig4_All	801	1026.5	11.5	1425.13	7.73222	-7.52599	down	3.19221e-05	0.00560631
CL10145.Contig7_All	1354	633.5	4	893.439	2.72284	-8.35811	down	1.08798e-05	0.00272587
CL10179.Contig2_All	800	470.5	9	653.633	6.49535	-6.65293	down	0.000138289	0.0159586
CL1018.Contig12_All	880	1841.5	15	2558.11	10.7862	-7.88974	down	1.32126e-05	0.0031069
CL1018.Contig13_All	872	2808	30.5	3912.35	21.7136	-7.49329	down	2.53789e-05	0.00477021
CL1018.Contig14_All	941	732	13.5	1011.32	9.59544	-6.71968	down	0.000111329	0.0136476
CL1018.Contig16_All	864	142.5	1	199.969	0.754503	-8.05003	down	5.5629e-05	0.0083154
CL1018.Contig17_All	907	653	4	906.588	2.60477	-8.44315	down	9.81401e-06	0.00260164
CL1018.Contig18_All	1194	1781.5	14.5	2482.41	10.3499	-7.90598	down	1.33307e-05	0.00312162
CL1018.Contig19_All	919	609.5	4	848.27	2.60477	-8.34723	down	1.18227e-05	0.00288884
CL1018.Contig1_All	860	5043.5	16.5	6977.36	11.6228	-9.22958	down	1.21475e-06	0.000638028
CL1018.Contig20_All	928	1492.5	9	2062.1	6.31825	-8.35038	down	6.72986e-06	0.00204821
CL1018.Contig2_All	1174	270.5	1.5	374.175	1.01368	-8.52796	down	1.67863e-05	0.0035739
CL1018.Contig3_All	867	452.5	3	624.943	2.0864	-8.22656	down	1.44323e-05	0.00327054
CL1018.Contig4_All	866	533	3.5	734.619	2.46366	-8.22005	down	1.26504e-05	0.00302223
CL1018.Contig5_All	981	1578	7.5	2208.34	5.42263	-8.66975	down	3.89409e-06	0.00132635
CL1018.Contig6_All	853	296.5	2	410.171	1.39094	-8.20403	down	2.12245e-05	0.00421489
CL1018.Contig7_All	941	2746	18.5	3791.49	12.6005	-8.23314	down	7.73405e-06	0.00222899
CL1018.Contig9_All	869	2031	11.5	2814.93	8.2045	-8.42247	down	5.40119e-06	0.0017247
CL10214.Contig1_All	526	14343	14	20496.9	8.96909	-11.1582	down	0.000344129	0.0313962
CL10214.Contig2_All	937	2006.5	8	2852.54	5.26857	-9.08062	down	5.5474e-05	0.0083154
CL10214.Contig3_All	874	785984	784	1.09264e+06	507.346	-11.0726	down	4.911e-08	0.000125454
CL10214.Contig4_All	522	355.5	0	497.059	0.001	-18.9231	down	5.51285e-07	0.000428813
CL10214.Contig5_All	474	1223	2	1705.73	1.3319	-10.3227	down	4.84914e-07	0.00040982
CL10238.Contig1_All	1755	32.5	0	45.3081	0.001	-15.4675	down	0.000618067	0.0491441
CL10268.Contig2_All	1906	629	14	878.141	9.67751	-6.50367	down	0.000182185	0.0195024
CL10268.Contig3_All	1699	2399.5	55.5	3344.78	38.9232	-6.42514	down	0.000167818	0.0183134
CL10341.Contig11_All	1738	5.5	4992.5	7.65465	3375.22	8.78443	up	3.23947e-06	0.00118034
CL10341.Contig4_All	1267	3408.5	112.5	4684.77	78.6829	-5.89578	down	0.000390212	0.0347542
CL10341.Contig9_All	1215	3	3869.5	4.29402	2678.51	9.28488	up	1.67672e-06	0.000785262
CL10360.Contig4_All	1414	105.5	2	146.365	1.39094	-6.71737	down	0.000366012	0.0329849
CL1043.Contig1_All	1417	9908	38.5	13889.5	26.746	-9.02045	down	1.77408e-06	0.000810598
CL1043.Contig5_All	367	363	2	499.721	1.44997	-8.42895	down	1.21802e-05	0.00296332
CL1043.Contig6_All	359	83	0.5	117.007	0.377252	-8.27686	down	0.000119906	0.014277
CL1043.Contig8_All	363	83	0.5	117.007	0.377252	-8.27686	down	0.000119906	0.014277
CL1101.Contig1_All	1471	2596	4.5	3704.91	2.98202	-10.2789	down	0.000337103	0.0309562
CL1105.Contig1_All	324	1430	0.5	2027.41	0.318216	-12.6373	down	4.72496e-08	0.000125454
CL1105.Contig2_All	620	52127.5	31	73494.2	20.6149	-11.7997	down	1.41915e-08	0.000100741
CL1105.Contig3_All	861	11885	10	16724.6	6.60047	-11.3071	down	4.04588e-08	0.000125454
CL1105.Contig4_All	561	147958	108.5	209702	71.3553	-11.521	down	2.3303e-08	0.000100741
CL1105.Contig5_All	587	20580	244.5	28707	177.274	-7.33928	down	2.93705e-05	0.00524007
CL1105.Contig6_All	424	9567	34	13495.9	22.6423	-9.21928	down	1.43497e-06	0.00071833
CL1105.Contig7_All	523	32863	418.5	46389.3	297.045	-7.28697	down	3.5535e-05	0.00608514
CL1125.Contig2_All	5881	2.5	598.5	3.36063	413.256	6.94216	up	0.000163622	0.0179685
CL1143.Contig1_All	1834	159	4	222.462	2.89994	-6.26139	down	0.000431634	0.0378457
CL1149.Contig1_All	958	1790.5	6	2548.96	3.93667	-9.33872	down	0.000141437	0.016189
CL1149.Contig2_All	995	564	2.5	798.237	1.65012	-8.9181	down	5.832e-06	0.00183105
CL1149.Contig3_All	973	467	3.5	663.402	2.40462	-8.10793	down	0.000112385	0.0136786
CL1196.Contig1_All	477	2761	5.5	3771.31	3.91363	-9.91234	down	9.42005e-05	0.0119236
CL1196.Contig2_All	743	3499.5	8.5	4857.78	5.76389	-9.71904	down	6.4506e-07	0.000456413
CL120.Contig5_All	3684	1888	4.5	2635.87	2.92298	-9.81662	down	7.78095e-07	0.000478412
CL1255.Contig2_All	981	146.5	0.5	203.203	0.318216	-9.3187	down	2.29105e-05	0.00445526
CL1271.Contig4_All	644	251	7.5	354.233	5.30456	-6.06132	down	0.000485234	0.0408848
CL1337.Contig2_All	583	1595.5	52	2233.43	36.8728	-5.92056	down	0.000404253	0.0358344
CL1337.Contig3_All	627	339.5	11	468.183	7.82725	-5.90242	down	0.000504233	0.0421352
CL1337.Contig4_All	1107	1883	14	2630.4	9.44137	-8.12207	down	1.06485e-05	0.00268774
CL1337.Contig6_All	1184	2189	55	3057.42	38.6049	-6.30739	down	0.000207811	0.0213509
CL1352.Contig1_All	721	166	3	231.559	2.0864	-6.79422	down	0.000218908	0.0222069
CL1352.Contig2_All	656	1858.5	23.5	2605.41	16.314	-7.31926	down	3.89928e-05	0.00652201
CL1403.Contig4_All	729	159.5	0	218.693	0.001	-17.7385	down	6.94048e-06	0.00208586
CL1430.Contig6_All	1997	5.5	1046.5	7.70691	744.426	6.59383	up	0.000176695	0.0190967
CL1488.Contig7_All	1418	1	737	1.39651	488.887	8.45153	up	9.10539e-05	0.0116301
CL1507.Contig2_All	1440	1061	11	1483.83	7.59111	-7.6108	down	2.66768e-05	0.00493171
CL1541.Contig2_All	835	5102	9	7180.67	6.14114	-10.1914	down	2.82895e-07	0.000299975
CL1677.Contig1_All	5214	1714.5	30.5	2410.27	21.1232	-6.83422	down	9.1348e-05	0.0116412
CL1716.Contig1_All	1773	311.5	2.5	437.65	1.65012	-8.05107	down	2.84116e-05	0.00515075
CL1751.Contig10_All	1125	529.5	7	727.353	4.51406	-7.33209	down	5.65565e-05	0.00836442
CL1751.Contig11_All	1153	61	1	83.6715	0.636432	-7.03859	down	0.000613972	0.0490131
CL1751.Contig12_All	1146	1095.5	12	1506.44	7.8143	-7.59081	down	2.93683e-05	0.00524007
CL1751.Contig13_All	1195	66.5	1	91.4307	0.636432	-7.16653	down	0.000479681	0.0406608
CL1751.Contig14_All	933	233	1.5	319.429	1.01368	-8.29974	down	4.17232e-05	0.00679665
CL1751.Contig15_All	1222	284.5	3	390.957	1.96833	-7.63389	down	4.98741e-05	0.00775292
CL1751.Contig16_All	1891	288.5	2.5	395.968	1.76819	-7.80697	down	3.39103e-05	0.00588197
CL1751.Contig17_All	1849	243	3	333.446	2.14544	-7.28004	down	7.62908e-05	0.0102279
CL1751.Contig18_All	1876	2183	20	2997.16	13.0829	-7.83977	down	1.67884e-05	0.0035739
CL1751.Contig19_All	1223	517.5	7	712.372	4.5731	-7.28331	down	6.02605e-05	0.00870602
CL1751.Contig1_All	1167	1507.5	25.5	2068.84	16.4061	-6.97844	down	7.89162e-05	0.0104616
CL1751.Contig20_All	1227	10737	173.5	14736	112.369	-7.03496	down	6.3042e-05	0.00893494
CL1751.Contig21_All	1005	4120	62	5647.95	39.754	-7.15048	down	0.000119284	0.0142634
CL1751.Contig22_All	1961	1521	12.5	2087.72	8.25058	-7.98321	down	1.37534e-05	0.00316779
CL1751.Contig23_All	1466	3185	29.5	4372	19.3061	-7.82309	down	1.6491e-05	0.00355094
CL1751.Contig24_All	1299	510.5	7	703.903	4.69117	-7.22928	down	6.26217e-05	0.00890972
CL1751.Contig25_All	932	198	2.5	272.798	1.70915	-7.31841	down	9.48936e-05	0.0119762
CL1751.Contig26_All	974	241.5	2.5	332.579	1.70915	-7.60427	down	5.51929e-05	0.0083154
CL1751.Contig27_All	730	161.5	2	222.688	1.3319	-7.38539	down	0.000111707	0.0136476
CL1751.Contig2_All	953	203.5	3	281.184	1.96833	-7.1584	down	0.000124399	0.0146682
CL1751.Contig3_All	1220	588	8	807.821	5.26857	-7.26048	down	5.80541e-05	0.00856336
CL1751.Contig4_All	1153	470.5	6.5	647.677	4.25488	-7.25001	down	6.56611e-05	0.00916881
CL1751.Contig5_All	1180	768.5	7.5	1057.56	4.89131	-7.75631	down	2.49198e-05	0.00471547
CL1751.Contig6_All	976	553.5	7.5	760.295	4.89131	-7.28019	down	5.87732e-05	0.00861937
CL1751.Contig7_All	1424	1548	15.5	2128.35	10.1008	-7.71911	down	2.20579e-05	0.00433445
CL1751.Contig8_All	688	155.5	2	214.204	1.3319	-7.32936	down	0.000123879	0.0146569
CL1751.Contig9_All	846	370.5	4.5	509.646	2.92298	-7.44591	down	5.58518e-05	0.0083154
CL1764.Contig1_All	1423	1229.5	2.5	1738.77	1.88626	-9.84832	down	7.38637e-07	0.00046642
CL1794.Contig1_All	972	523.5	0.5	731.097	0.377252	-10.9203	down	6.76416e-07	0.000456413
CL1794.Contig2_All	959	537.5	0	746.259	0.001	-19.5093	down	1.76174e-07	0.000231299
CL1794.Contig4_All	1064	1965	4	2740.84	2.60477	-10.0392	down	5.44432e-07	0.000428813
CL1822.Contig2_All	2615	2.5	613	3.51739	424.728	6.91589	up	0.000152529	0.0170082
CL1829.Contig2_All	585	37819.5	615.5	53446.8	407.191	-7.03625	down	6.63147e-05	0.00921665
CL1866.Contig1_All	377	40	0	55.9647	0.001	-15.7722	down	0.000327031	0.0302786
CL1866.Contig3_All	583	140.5	3.5	192.63	2.46366	-6.28889	down	0.000470553	0.0400196
CL1914.Contig1_All	647	135.5	0	187.685	0.001	-17.518	down	8.33725e-06	0.00235454
CL1914.Contig2_All	677	38.5	0	53.4781	0.001	-15.7067	down	0.000366825	0.0329849
CL1918.Contig1_All	208	118	0.5	163.69	0.377252	-8.76123	down	4.26099e-05	0.00684194
CL1918.Contig2_All	759	322	2	447.323	1.44997	-8.26915	down	1.70619e-05	0.00361841
CL2001.Contig1_All	749	0.5	1738	0.672126	1258.08	10.8702	up	6.78357e-05	0.00939006
CL2001.Contig2_All	877	4.5	2323	6.41491	1664.57	8.01951	up	1.40312e-05	0.0032186
CL2019.Contig2_All	2414	37.5	0	52.1338	0.001	-15.6699	down	0.000397855	0.0353789
CL204.Contig2_All	530	7.5	1379	10.6567	956.216	6.48751	up	0.000178751	0.0192081
CL2042.Contig4_All	1730	110	1	153.929	0.695468	-7.79007	down	0.000115368	0.0139134
CL2046.Contig2_All	437	0	169.5	0.001	115.786	16.8211	up	0.000162267	0.0179314
CL2096.Contig8_All	927	104	0.5	142.728	0.377252	-8.56353	down	6.07404e-05	0.00873046
CL2127.Contig2_All	1063	557.5	18	770.218	12.8136	-5.90952	down	0.000442318	0.0384595
CL2168.Contig3_All	819	49076	199	69465.6	140.76	-8.94692	down	1.90376e-06	0.000849136
CL2168.Contig4_All	812	6187.5	45	8539.85	30.9418	-8.10851	down	8.63353e-06	0.002402
CL2168.Contig6_All	876	77444	369	109365	254.384	-8.74793	down	2.85601e-06	0.00113835
CL2168.Contig8_All	923	107387	316.5	151085	212.943	-9.47067	down	8.24423e-07	0.000492899
CL2168.Contig9_All	945	8122.5	73.5	11413.7	52.0319	-7.77715	down	1.5205e-05	0.00340446
CL2222.Contig2_All	314	51.5	0.5	71.4236	0.377252	-7.56473	down	0.000481553	0.0406966
CL2222.Contig3_All	418	832	10.5	1149.56	7.21386	-7.3161	down	4.42416e-05	0.00704356
CL2241.Contig1_All	725	189	0.5	263.522	0.318216	-9.6937	down	1.1197e-05	0.00276485
CL2241.Contig2_All	754	1026	2	1428.27	1.3319	-10.0666	down	7.69139e-07	0.000478412
CL2241.Contig3_All	486	370	0	516.498	0.001	-18.9784	down	4.92712e-07	0.00040982
CL2241.Contig4_All	287	302.5	0.5	423.096	0.318216	-10.3768	down	3.03067e-06	0.0011629
CL2241.Contig5_All	801	289.5	0	402.642	0.001	-18.6191	down	9.67472e-07	0.000543719
CL2241.Contig6_All	730	375	0	533.356	0.001	-19.0247	down	1.67554e-05	0.0035739
CL2241.Contig7_All	809	1624	3.5	2272.26	2.22751	-9.99448	down	6.82183e-07	0.000456413
CL2241.Contig8_All	794	2019	4.5	2809.36	2.92298	-9.90858	down	6.49546e-07	0.000456413
CL2241.Contig9_All	807	2971.5	3.5	4168.55	2.28655	-10.8322	down	1.41037e-07	0.000213025
CL2273.Contig2_All	1197	0	163.5	0.001	112.263	16.7765	up	0.000177996	0.0191799
CL2290.Contig1_All	422	199.5	4	277.845	2.54573	-6.77006	down	0.00023311	0.023311
CL233.Contig1_All	1115	105.5	1	146.312	0.754503	-7.59931	down	0.000128835	0.0151476
CL2392.Contig2_All	659	138.5	0	189.889	0.001	-17.5348	down	1.02067e-05	0.00262453
CL24.Contig1_All	555	1	327	1.39651	229.72	7.36191	up	0.000183566	0.019613
CL2422.Contig1_All	1289	755.5	10	1046.26	7.01371	-7.22084	down	5.09596e-05	0.00786794
CL2422.Contig2_All	1756	3579.5	19.5	5096.74	14.3586	-8.47152	down	0.00031839	0.029625
CL2483.Contig2_All	746	0	161.5	0.001	114.355	16.8032	up	0.000173471	0.0187843
CL2493.Contig4_All	800	220.5	0	314.383	0.001	-18.2622	down	0.000267607	0.025975
CL2501.Contig2_All	1590	0.5	239.5	0.672126	165.059	7.94003	up	0.000202904	0.0210004
CL2509.Contig2_All	751	1287	9.5	1776.98	6.10514	-8.18518	down	1.12168e-05	0.00276485
CL2509.Contig4_All	826	27968	22	39175.6	14.5328	-11.3964	down	2.98534e-08	0.00010486
CL2509.Contig5_All	1947	24088	246.5	33142.5	175.654	-7.5598	down	1.96097e-05	0.0039921
CL2509.Contig6_All	1886	21276.5	126	29350.4	81.9025	-8.48525	down	4.88444e-06	0.00161474
CL260.Contig14_All	994	213.5	0	293.634	0.001	-18.1637	down	2.2443e-06	0.000934295
CL260.Contig15_All	2911	369	0	502.822	0.001	-18.9397	down	0.000332558	0.0306389
CL260.Contig7_All	1912	438.5	3	606.855	2.14544	-8.14394	down	1.57465e-05	0.00346723
CL260.Contig9_All	1590	67.5	0	92.3047	0.001	-16.4941	down	0.000403503	0.0358244
CL2602.Contig8_All	2473	32.5	0	45.3603	0.001	-15.4691	down	0.000618236	0.0491441
CL2609.Contig1_All	564	394.5	7.5	553.142	5.3636	-6.68831	down	0.000147283	0.0167557
CL2626.Contig2_All	1484	212	6.5	293.447	4.49102	-6.02991	down	0.000540477	0.0446032
CL2650.Contig4_All	962	1749.5	7	2494.16	4.80924	-9.01853	down	0.000505323	0.0421352
CL2650.Contig5_All	782	3646	23.5	5173.07	15.3104	-8.40037	down	1.61738e-05	0.00350953
CL2760.Contig1_All	436	3094	2.5	4260.12	1.59108	-11.3867	down	6.30458e-08	0.000139228
CL2760.Contig2_All	571	1922	2.5	2632.3	1.59108	-10.6921	down	3.25193e-06	0.00118034
CL2774.Contig3_All	1278	1769	22.5	2451.97	15.5595	-7.30001	down	3.91268e-05	0.006525
CL2863.Contig3_All	2192	2076	25.5	2847.05	17.9411	-7.31006	down	5.09141e-05	0.00786794
CL2874.Contig2_All	3133	0.5	532	0.672126	373.944	9.11987	up	2.17358e-05	0.00428615
CL2877.Contig1_All	2714	136	1.5	190.134	1.01368	-7.55126	down	0.000113983	0.0138057
CL2880.Contig2_All	859	1998	15	2827	9.72359	-8.18357	down	1.09914e-05	0.00273326
CL2880.Contig3_All	865	299.5	1.5	414.517	1.01368	-8.67568	down	1.27139e-05	0.00302223
CL2880.Contig4_All	898	1737.5	48.5	2423.89	33.8187	-6.16336	down	0.000273166	0.0262427
CL2883.Contig3_All	1066	1068.5	0.5	1523.6	0.318216	-12.2252	down	7.38635e-05	0.0100512
CL2903.Contig2_All	1310	141.5	1	196.064	0.636432	-8.2671	down	5.59292e-05	0.0083154
CL2942.Contig1_All	664	77.5	1.5	107.681	1.13175	-6.57205	down	0.000550408	0.0452841
CL2972.Contig8_All	1374	86	0.5	121.354	0.318216	-8.57499	down	0.000108168	0.0133606
CL3008.Contig1_All	868	399	5	562.118	3.59541	-7.28857	down	5.93063e-05	0.00865479
CL3013.Contig1_All	1166	2.5	372	3.6219	263.437	6.18457	up	0.00055195	0.0452841
CL3068.Contig1_All	745	831.5	3	1181.81	2.20447	-9.06635	down	4.59581e-05	0.00726547
CL3105.Contig3_All	1771	142.5	2.5	202.32	1.76819	-6.83822	down	0.000450937	0.0389288
CL3149.Contig1_All	383	132.5	1.5	184.906	0.954649	-7.59761	down	0.000122314	0.0145022
CL3149.Contig2_All	1123	913.5	6	1290.52	4.17281	-8.27272	down	9.97274e-06	0.00260683
CL3167.Contig5_All	1745	0	3307	0.001	2259.53	21.1076	up	4.74863e-08	0.000125454
CL3182.Contig2_All	940	48	0	68.1296	0.001	-16.056	down	0.000188328	0.0198575
CL3324.Contig1_All	475	0	269.5	0.001	193.303	17.5605	up	3.96696e-05	0.00655716
CL3436.Contig3_All	1925	1753	6.5	2419.91	4.43199	-9.09278	down	2.09154e-06	0.000904187
CL3526.Contig1_All	495	27.5	18199.5	39.8409	12393.5	8.28112	up	5.21863e-06	0.00170516
CL3526.Contig3_All	439	70	46493.5	101.1	31883.6	8.30089	up	4.83623e-06	0.00160826
CL3526.Contig4_All	587	126	454991	180.192	320728	10.7976	up	5.61859e-08	0.000131569
CL3526.Contig5_All	961	9720.5	2.53122e+06	14058.2	1.74368e+06	6.95458	up	5.17449e-05	0.00794605
CL3529.Contig3_All	892	613	2	864.889	1.39094	-9.28031	down	3.08313e-06	0.0011629
CL3529.Contig4_All	917	199	3	279.681	2.26351	-6.94908	down	0.000135154	0.0156935
CL3544.Contig1_All	552	560	0.5	782.984	0.318216	-11.2648	down	5.64629e-07	0.000428813
CL3566.Contig2_All	1147	211	1.5	299.836	1.01368	-8.20842	down	0.000198642	0.020598
CL3676.Contig2_All	825	71.5	70139	102.959	49185.7	8.90002	up	1.69569e-06	0.000787583
CL3735.Contig2_All	791	4507	15	6398.71	11.0224	-9.1812	down	8.20507e-06	0.00232891
CL3751.Contig2_All	1314	68	0.5	94.5966	0.318216	-8.21564	down	0.000212571	0.0216814
CL3754.Contig3_All	902	2259	35.5	3114.42	23.4789	-7.05146	down	6.35532e-05	0.00896915
CL3754.Contig4_All	922	4276	41	5926.99	26.507	-7.80478	down	1.78099e-05	0.00372088
CL3782.Contig2_All	659	119.5	1.5	169.208	1.01368	-7.38304	down	0.000165842	0.0181361
CL3820.Contig1_All	785	419	0	593.444	0.001	-19.1788	down	3.56986e-07	0.000345908
CL3820.Contig2_All	793	510.5	1.5	704.948	1.01368	-9.44176	down	2.98662e-06	0.00115757
CL3831.Contig2_All	836	715.5	25.5	1014.85	17.1736	-5.88493	down	0.000570382	0.0465246
CL3897.Contig1_All	822	10.5	1286.5	14.4282	882.942	5.93536	up	0.000468792	0.0399914
CL3907.Contig1_All	518	210	2	296.61	1.50901	-7.61883	down	5.58872e-05	0.0083154
CL3907.Contig5_All	513	68.5	0.5	95.7913	0.377252	-7.98822	down	0.000208954	0.0213513
CL391.Contig2_All	512	66	0	93.7892	0.001	-16.5171	down	0.000196668	0.020468
CL3949.Contig1_All	675	3259	11	4504.45	7.11883	-9.30549	down	1.41534e-06	0.000716598
CL3990.Contig1_All	1615	6.5	2015	9.36468	1398.06	7.22198	up	4.82209e-05	0.00752782
CL3994.Contig1_All	599	0	4747.5	0.001	3279.68	21.6451	up	1.79358e-08	0.000100741
CL3994.Contig2_All	643	0.5	3499	0.672126	2481.32	11.8501	up	1.37727e-07	0.000213025
CL4069.Contig1_All	1401	3	24935.5	4.13726	16996.9	12.0043	up	1.31882e-08	0.000100741
CL4110.Contig1_All	876	274	2.5	379.716	1.65012	-7.84621	down	3.94841e-05	0.00655716
CL4110.Contig2_All	882	247	2	347.079	1.3319	-8.02564	down	3.56129e-05	0.00608514
CL4150.Contig1_All	488	58.5	0	81.5127	0.001	-16.3147	down	0.000102073	0.0127195
CL4168.Contig2_All	764	2508	2.5	3432.31	1.59108	-11.075	down	4.92919e-06	0.00162
CL4180.Contig3_All	1353	253	3.5	358.802	2.22751	-7.33161	down	9.64719e-05	0.0120483
CL4181.Contig3_All	511	365	0.5	520.698	0.318216	-10.6762	down	0.000449509	0.0389251
CL4182.Contig2_All	975	521	9.5	734.216	6.57743	-6.80254	down	0.000122301	0.0145022
CL4202.Contig1_All	856	83	0	116.851	0.001	-16.8343	down	3.58395e-05	0.00608514
CL4202.Contig3_All	1006	44.5	0	63.0067	0.001	-15.9432	down	0.000237044	0.0235791
CL4239.Contig2_All	547	33.5	0	46.4955	0.001	-15.5048	down	0.000562508	0.046083
CL4242.Contig2_All	700	1618.5	30.5	2259.8	20.9461	-6.75337	down	0.000104776	0.0129987
CL4252.Contig2_All	907	512.5	5.5	723.051	3.97266	-7.50785	down	3.76374e-05	0.0063429
CL4256.Contig6_All	1564	328.5	4.5	461.234	2.86395	-7.33135	down	7.91134e-05	0.0104616
CL4285.Contig1_All	439	300.5	2.5	412.099	1.76819	-7.86458	down	3.76585e-05	0.0063429
CL4285.Contig3_All	1727	1087.5	6.5	1501.64	4.31392	-8.44332	down	7.29658e-06	0.00214695
CL4321.Contig1_All	524	761	5	1048.37	3.53637	-8.21166	down	1.04135e-05	0.00266018
CL4321.Contig2_All	510	3282.5	11	4550.67	7.82725	-9.18336	down	1.39611e-06	0.000713287
CL4321.Contig4_All	515	7207.5	16.5	9948.71	11.5638	-9.74875	down	4.79997e-07	0.00040982
CL435.Contig1_All	1621	0	474	0.001	344.411	18.3938	up	0.000605607	0.0486911
CL4419.Contig2_All	571	436	1	603.233	0.636432	-9.88849	down	2.48571e-06	0.0010123
CL4431.Contig1_All	1055	2	15183	2.79301	10342.7	11.8545	up	2.21282e-08	0.000100741
CL4444.Contig1_All	1016	170.5	1.5	238.183	0.954649	-7.96288	down	6.06646e-05	0.00873046
CL445.Contig5_All	2029	751.5	20.5	1031.05	13.4011	-6.26563	down	0.000277322	0.0265807
CL4478.Contig1_All	678	104.5	2.5	145.073	1.65012	-6.45806	down	0.000551805	0.0452841
CL4509.Contig1_All	1214	451	6	631.705	4.17281	-7.24209	down	6.3117e-05	0.00893494
CL4509.Contig3_All	679	35.5	0	49.2886	0.001	-15.589	down	0.000470694	0.0400196
CL4529.Contig2_All	1759	0.5	181	0.672126	129.599	7.59111	up	0.0004105	0.0362738
CL4585.Contig1_All	772	184	1.5	260.719	0.954649	-8.09331	down	4.99387e-05	0.00775292
CL4585.Contig2_All	320	314	5	443.989	3.35927	-7.04623	down	0.000112447	0.0136786
CL4585.Contig3_All	1323	39857	283.5	56093	194.007	-8.17557	down	7.97799e-06	0.00228757
CL4638.Contig2_All	379	342.5	2.5	473.156	1.88626	-7.97065	down	2.15145e-05	0.00425744
CL4647.Contig1_All	444	182	1	253.642	0.636432	-8.63857	down	2.77646e-05	0.00504974
CL4647.Contig4_All	1362	554	4.5	772.828	2.86395	-8.076	down	1.95695e-05	0.0039921
CL4679.Contig1_All	2205	0	163	0.001	114.247	16.8018	up	0.000172382	0.0187386
CL4679.Contig2_All	3464	0	332	0.001	226.999	17.7923	up	2.41851e-05	0.00463897
CL4703.Contig1_All	824	84	1	118.247	0.754503	-7.29206	down	0.000250422	0.0246044
CL472.Contig1_All	864	1800	8	2515.85	5.56374	-8.82078	down	3.19788e-06	0.00118034
CL472.Contig2_All	890	2159	8	3016.52	5.56374	-9.08261	down	1.98955e-06	0.000875906
CL472.Contig3_All	896	652	2	904.617	1.44997	-9.28514	down	2.55333e-06	0.00103235
CL472.Contig4_All	1498	57216.5	145	80216.8	101.905	-9.62053	down	5.60735e-07	0.000428813
CL472.Contig5_All	928	57831	241.5	80485.9	164.207	-8.93708	down	1.99495e-06	0.000875906
CL472.Contig6_All	1026	2525.5	12	3469.63	8.8179	-8.62013	down	3.34746e-06	0.00118319
CL4728.Contig1_All	805	116	1.5	162.465	0.954649	-7.41094	down	0.000178148	0.0191799
CL4741.Contig6_All	628	5.5	28754	7.81141	20639.6	11.3675	up	6.44949e-08	0.000139228
CL4766.Contig2_All	935	1	1985	1.44876	1389.83	9.90588	up	1.44433e-06	0.00071833
CL4774.Contig1_All	587	4428	11	6273.71	7.29593	-9.74801	down	6.63677e-07	0.000456413
CL4774.Contig2_All	665	3752	2	5313.57	1.44997	-11.8394	down	2.62718e-08	0.000104608
CL4774.Contig3_All	896	4983.5	3	7092.44	2.0864	-11.731	down	7.08127e-06	0.00211685
CL4774.Contig4_All	696	5075.5	5.5	7138.41	4.09073	-10.769	down	9.27548e-08	0.000162901
CL4811.Contig1_All	942	240.5	1.5	341.425	1.07272	-8.31415	down	6.48054e-05	0.00908245
CL4830.Contig1_All	719	17126.5	40	23738.5	25.8705	-9.8417	down	4.66598e-07	0.00040982
CL4831.Contig2_All	2032	1.5	359.5	2.17314	256.544	6.88328	up	0.000250024	0.0246044
CL4849.Contig2_All	1109	696	21	982.105	15.1952	-6.01419	down	0.000372997	0.0333266
CL4888.Contig1_All	867	592	2	814.556	1.3319	-9.25638	down	3.26432e-06	0.00118034
CL4938.Contig1_All	1193	201.5	2	276.301	1.44997	-7.57407	down	7.25161e-05	0.00989176
CL4985.Contig3_All	2225	36.5	0	50.8941	0.001	-15.6352	down	0.000432728	0.0378457
CL5013.Contig2_All	596	555.5	0	755.563	0.001	-19.5272	down	0.000598114	0.0481576
CL5035.Contig1_All	1353	114.5	0.5	159.194	0.318216	-8.96657	down	4.65601e-05	0.00731611
CL5035.Contig2_All	1326	412	0.5	572.748	0.318216	-10.8137	down	1.28821e-06	0.000670344
CL5120.Contig2_All	1485	0.5	1655	0.724379	1146.34	10.628	up	1.04443e-06	0.000569872
CL5121.Contig1_All	944	84.5	0	118.449	0.001	-16.8539	down	3.38584e-05	0.00588197
CL5121.Contig2_All	974	103	0	143.213	0.001	-17.1278	down	1.86854e-05	0.0038466
CL5138.Contig1_All	1205	42.5	0	59.6389	0.001	-15.864	down	0.000271852	0.026206
CL5138.Contig3_All	1273	1215	21	1718.54	15.2542	-6.81584	down	8.97811e-05	0.0115295
CL5199.Contig1_All	936	1329.5	3.5	1877.84	2.46366	-9.57406	down	1.17015e-06	0.000620753
CL5199.Contig2_All	955	1055.5	3	1479	2.14544	-9.42914	down	1.55445e-06	0.000759652
CL5201.Contig1_All	1131	428.5	0.5	600.728	0.318216	-10.8825	down	1.17081e-06	0.000620753
CL5222.Contig2_All	919	1236	20.5	1751.58	13.8143	-6.98635	down	8.11898e-05	0.0106431
CL5247.Contig2_All	712	1747.5	19	2446.74	13.2139	-7.53266	down	2.71498e-05	0.00495396
CL5264.Contig3_All	1459	49.5	0.5	69.7802	0.377252	-7.53115	down	0.000546425	0.045028
CL527.Contig1_All	537	191	2.5	271.226	1.70915	-7.31007	down	0.000286292	0.0271796
CL5309.Contig1_All	2357	118.5	0.5	165.878	0.318216	-9.0259	down	4.2462e-05	0.00684194
CL5309.Contig5_All	2481	305	7.5	419.664	5.5407	-6.24302	down	0.000281999	0.0269529
CL5327.Contig1_All	497	264	2.5	365.281	1.59108	-7.84286	down	4.35747e-05	0.0069571
CL5327.Contig2_All	556	407	2	563.571	1.27286	-8.79037	down	9.00963e-06	0.00245243
CL5327.Contig5_All	850	1371.5	33	1898.87	21.1203	-6.49037	down	0.000191309	0.0201341
CL5335.Contig1_All	1574	308	1	427.407	0.636432	-9.39139	down	6.43808e-06	0.00199901
CL5335.Contig2_All	1223	2224.5	3.5	3139.89	2.22751	-10.4611	down	3.03291e-07	0.000313582
CL5335.Contig3_All	1461	294	1	404.825	0.695468	-9.1851	down	7.24217e-06	0.00214695
CL5335.Contig4_All	1651	172.5	0.5	239.617	0.318216	-9.55651	down	1.44281e-05	0.00327054
CL5341.Contig2_All	484	83	1.5	117.007	1.01368	-6.85085	down	0.000459196	0.0392798
CL5363.Contig1_All	807	16323	180	22879.5	126.07	-7.50369	down	2.45571e-05	0.00467834
CL5442.Contig1_All	431	50	0	70.6091	0.001	-16.1076	down	0.000165871	0.0181361
CL5445.Contig3_All	4015	118	1	163.743	0.636432	-8.00721	down	9.36724e-05	0.0118835
CL5448.Contig3_All	1157	0.5	225	0.724379	150.872	7.70236	up	0.000254021	0.0249037
CL5478.Contig3_All	1970	355.5	11	498.26	7.47304	-6.05906	down	0.000457293	0.0391767
CL5506.Contig2_All	821	1506	9	2073.46	5.84596	-8.47038	down	6.53595e-06	0.00201824
CL5506.Contig3_All	822	560	8.5	793.121	5.76389	-7.10435	down	7.91113e-05	0.0104616
CL5506.Contig4_All	848	828.5	6	1161.42	4.29088	-8.0804	down	1.2745e-05	0.00302223
CL5535.Contig2_All	241	584	2.5	799.309	1.59108	-8.9726	down	7.10069e-05	0.00973314
CL5535.Contig3_All	542	246440	376	339076	242.191	-10.4512	down	1.45282e-07	0.000213025
CL5535.Contig4_All	800	213803	398	292522	254.953	-10.1641	down	1.36271e-05	0.00315786
CL5638.Contig2_All	1029	141.5	0	200.715	0.001	-17.6148	down	7.53556e-06	0.00220572
CL5687.Contig1_All	925	0	124	0.001	88.5404	16.434	up	0.000362426	0.0327993
CL5727.Contig1_All	1494	803	11.5	1110.26	7.79126	-7.15483	down	6.00824e-05	0.00870265
CL5727.Contig2_All	1372	243.5	7.5	341.277	5.30456	-6.00757	down	0.000520572	0.0430871
CL5749.Contig1_All	1070	0	192.5	0.001	133.199	17.0232	up	0.000110122	0.0135424
CL5749.Contig2_All	929	0	389.5	0.001	267.49	18.0291	up	1.53492e-05	0.0034231
CL5770.Contig1_All	892	802598	1533.5	1.11304e+06	1011.74	-10.1034	down	2.6171e-07	0.000294162
CL5770.Contig2_All	880	1372	11.5	1906.65	7.43704	-8.0021	down	1.50304e-05	0.00337883
CL5874.Contig2_All	1562	3830	51.5	5324.27	35.669	-7.22177	down	4.20283e-05	0.00680689
CL5874.Contig5_All	1419	353	9.5	484.815	6.04611	-6.32528	down	0.000324578	0.0301509
CL5901.Contig2_All	2381	370.5	6	515.812	3.93667	-7.03373	down	0.0001051	0.0130101
CL5950.Contig2_All	920	8.5	15740.5	11.6874	11328	9.92072	up	3.65046e-06	0.00125862
CL597.Contig5_All	734	1207.5	24.5	1696.44	17.1275	-6.63005	down	0.000131214	0.0153311
CL6154.Contig1_All	992	2	5484	2.79301	4005.1	10.4858	up	0.000612217	0.0490131
CL6154.Contig2_All	985	3	20807.5	4.08501	14839.7	11.8268	up	1.9617e-08	0.000100741
CL6209.Contig3_All	1080	0	218	0.001	156.925	17.2597	up	0.000163358	0.0179685
CL6217.Contig1_All	1599	225	5	318.76	3.30023	-6.59376	down	0.000273028	0.0262427
CL6217.Contig2_All	1673	146	1	204.256	0.636432	-8.32615	down	5.17483e-05	0.00794605
CL623.Contig1_All	1120	1141	7	1588.97	4.92731	-8.33308	down	7.70704e-06	0.00222899
CL6298.Contig6_All	1396	0	1076.5	0.001	762.928	19.5412	up	8.93295e-07	0.00052295
CL633.Contig1_All	1373	0.5	521.5	0.724379	350.673	8.91916	up	2.48723e-05	0.00471547
CL633.Contig2_All	3919	8	2202	11.3811	1465.89	7.009	up	6.57479e-05	0.00916881
CL6346.Contig1_All	653	16432.5	27	23132.8	18.1282	-10.3175	down	1.98344e-07	0.000242374
CL6361.Contig3_All	972	1806.5	1.5	2470.98	1.01368	-11.2513	down	8.37999e-06	0.00235478
CL6378.Contig1_All	2074	195	0.5	270.96	0.318216	-9.73386	down	1.02129e-05	0.00262453
CL6453.Contig1_All	594	44	0	61.603	0.001	-15.9107	down	0.000244206	0.0242052
CL6453.Contig2_All	593	130.5	0	181.643	0.001	-17.4707	down	9.34705e-06	0.00251342
CL6493.Contig2_All	1095	459	4	643.713	2.60477	-7.94912	down	2.53768e-05	0.00477021
CL6502.Contig2_All	1788	785	2.5	1083.04	1.59108	-9.41086	down	2.33173e-06	0.000963555
CL6502.Contig3_All	1766	466	5	643.09	3.30023	-7.60631	down	3.81602e-05	0.00640181
CL6562.Contig2_All	2735	1284	46	1768.61	31.5192	-5.81024	down	0.000505146	0.0421352
CL6565.Contig1_All	901	0	179.5	0.001	126.283	16.9463	up	0.000130043	0.0152576
CL6691.Contig1_All	2423	1481	0	2074.7	0.001	-20.9845	down	1.18475e-08	0.000100741
CL6691.Contig3_All	2664	4514	3.5	6321.49	2.28655	-11.4329	down	4.73064e-08	0.000125454
CL6719.Contig3_All	819	941.5	9	1307.21	6.20018	-7.71996	down	2.25593e-05	0.0044022
CL6732.Contig1_All	637	240	4.5	332.862	2.98202	-6.80249	down	0.000179833	0.0192875
CL6732.Contig2_All	842	3973.5	8.5	5626.48	6.05906	-9.85892	down	4.78194e-07	0.00040982
CL679.Contig4_All	1690	1073	27.5	1492.18	18.6826	-6.31958	down	0.000231243	0.0232069
CL6831.Contig2_All	1330	321	2.5	442.844	1.65012	-8.06809	down	2.55666e-05	0.00477357
CL6928.Contig4_All	1257	1	488	1.44876	352.376	7.92616	up	0.000508511	0.0422403
CL6936.Contig2_All	385	75	0.5	106.462	0.318216	-8.38612	down	0.000196468	0.020468
CL6955.Contig2_All	417	0	264.5	0.001	189.471	17.5316	up	4.19188e-05	0.00680689
CL7012.Contig3_All	484	425.5	3	598.733	2.20447	-8.08533	down	1.74679e-05	0.00367676
CL7039.Contig2_All	758	64	0.5	89.1151	0.377252	-7.884	down	0.000254355	0.0249037
CL7039.Contig4_All	761	61	0.5	83.9328	0.377252	-7.79756	down	0.00029057	0.0274454
CL7039.Contig5_All	751	143	1	201.059	0.754503	-8.05788	down	5.51983e-05	0.0083154
CL7039.Contig7_All	775	154.5	0	213.33	0.001	-17.7027	down	5.68297e-06	0.00179429
CL706.Contig12_All	745	2400	8	3382.29	5.38664	-9.2944	down	1.53017e-06	0.000754345
CL706.Contig13_All	1061	4081	16.5	5721.4	11.2686	-8.98792	down	2.14662e-06	0.000913941
CL706.Contig2_All	775	23145	171.5	31819.2	120.011	-8.05059	down	8.59692e-06	0.002402
CL706.Contig3_All	890	22852	142.5	31650	99.8421	-8.30834	down	5.60162e-06	0.00177859
CL706.Contig4_All	762	46522	251	64724.6	175.743	-8.5247	down	3.85506e-06	0.00132106
CL706.Contig6_All	760	299	10	412.173	7.07275	-5.86484	down	0.000564393	0.0461031
CL706.Contig7_All	515	104	1	143.774	0.754503	-7.57406	down	0.000133785	0.0155831
CL706.Contig8_All	751	244.5	2.5	343.51	1.59108	-7.7542	down	5.47293e-05	0.00829053
CL706.Contig9_All	572	641.5	7.5	891.966	5.12746	-7.4426	down	4.06414e-05	0.00665903
CL7123.Contig1_All	1640	6	7283.5	8.6403	5201.25	9.23356	up	1.34019e-06	0.000690999
CL7123.Contig2_All	1530	6	3778	8.69255	2564.01	8.20441	up	8.09822e-06	0.00231025
CL7217.Contig1_All	544	149.5	1.5	206.818	1.07272	-7.59095	down	8.65322e-05	0.0112572
CL7219.Contig3_All	1960	0	146	0.001	103.9	16.6648	up	0.00022899	0.0231573
CL7227.Contig2_All	1357	1061.5	8	1505.09	5.74085	-8.03437	down	1.29697e-05	0.0030626
CL7266.Contig1_All	545	1603.5	23.5	2225.32	15.6646	-7.15036	down	5.61279e-05	0.00832293
CL7358.Contig2_All	1344	1061.5	5.5	1454.46	3.61845	-8.6509	down	2.54722e-05	0.00477179
CL7418.Contig1_All	1141	307.5	2.5	433.109	1.82722	-7.88893	down	2.95335e-05	0.00525248
CL7418.Contig2_All	1138	622.5	6.5	854.877	4.66813	-7.51673	down	3.13355e-05	0.00552054
CL7418.Contig3_All	1152	438	3	609.266	2.0864	-8.18991	down	1.59057e-05	0.00346723
CL7496.Contig1_All	816	0	126	0.001	86.8615	16.4064	up	0.000371421	0.0332917
CL7496.Contig2_All	819	0	263.5	0.001	181.927	17.473	up	4.54537e-05	0.0072161
CL7559.Contig1_All	1060	693.5	26	962.86	16.5472	-5.86266	down	0.00060976	0.048955
CL7567.Contig1_All	520	1607.5	7	2249.77	5.04538	-8.8006	down	3.16945e-06	0.00118034
CL7567.Contig2_All	625	1346.5	11.5	1877.18	8.0274	-7.86942	down	1.58657e-05	0.00346723
CL7603.Contig1_All	519	35.5	0	49.6543	0.001	-15.5996	down	0.000471715	0.0400459
CL7728.Contig1_All	543	1089.5	17	1501.4	11.882	-6.98139	down	6.8648e-05	0.00947916
CL7787.Contig1_All	453	77079	598.5	108397	431.498	-7.97276	down	9.93134e-06	0.00260683
CL7787.Contig2_All	667	140506	3759	196829	2675.6	-6.20093	down	0.000229522	0.0231573
CL7787.Contig3_All	643	58371	1585.5	82686.9	1144.14	-6.17533	down	0.000242938	0.0241221
CL7813.Contig4_All	548	2324.5	10.5	3231.21	6.97772	-8.8551	down	3.07749e-06	0.0011629
CL7813.Contig5_All	664	3309.5	40	4646.16	28.4681	-7.35055	down	3.30225e-05	0.00578152
CL7822.Contig3_All	1289	4731	6.5	6734.42	4.43199	-10.5694	down	2.93548e-05	0.00524007
CL7836.Contig4_All	727	97	0.5	134.05	0.318216	-8.71855	down	7.48208e-05	0.010108
CL7895.Contig1_All	1573	0.5	2746.5	0.724379	1948.74	11.3935	up	2.60961e-07	0.000294162
CL7895.Contig2_All	1594	11	1501	15.4661	1011.55	6.03131	up	0.000361976	0.0327993
CL7939.Contig1_All	1692	261	3	363.025	1.9093	-7.57088	down	6.39449e-05	0.00898425
CL7993.Contig1_All	1283	2916.5	62.5	4092.37	42.6107	-6.58558	down	0.000138585	0.01596
CL8107.Contig2_All	896	1	510	1.44876	344.535	7.89369	up	5.88478e-05	0.00861937
CL8115.Contig2_All	6462	81	1.5	114.476	1.01368	-6.81929	down	0.000492895	0.0414681
CL8130.Contig2_All	1033	79.5	1.5	109.69	1.07272	-6.67601	down	0.000508838	0.0422403
CL8206.Contig1_All	1643	382.5	2	538.997	1.39094	-8.59808	down	1.09132e-05	0.00272587
CL822.Contig2_All	448	222	1.5	313.63	1.13175	-8.11436	down	2.96688e-05	0.00525989
CL8229.Contig2_All	1684	0	141.5	0.001	94.1877	16.5233	up	0.000286241	0.0271796
CL8232.Contig1_All	2692	3212.5	31	4448.05	21.8547	-7.66909	down	1.85018e-05	0.0038228
CL8232.Contig3_All	1535	165.5	5	228.065	3.59541	-5.98714	down	0.000597344	0.0481576
CL8271.Contig3_All	942	2747	13	3764.82	8.80494	-8.74005	down	1.34304e-05	0.00313191
CL8271.Contig4_All	933	3870	22.5	5455.95	15.6775	-8.44299	down	5.31897e-06	0.00171797
CL8314.Contig2_All	1219	91.5	0	129.165	0.001	-16.9789	down	2.68769e-05	0.00495239
CL8319.Contig2_All	1108	13139.5	18.5	18630	12.1872	-10.578	down	1.47829e-07	0.000213025
CL8325.Contig1_All	844	33	0	46.2414	0.001	-15.4969	down	0.000590508	0.0476818
CL835.Contig1_All	478	8051	21.5	11172.2	13.9194	-9.64859	down	6.96972e-07	0.000460821
CL835.Contig2_All	478	1606	11	2254.02	7.94532	-8.14818	down	9.12411e-06	0.00246526
CL835.Contig3_All	574	445	9	625.05	6.43632	-6.60159	down	0.000162403	0.0179314
CL835.Contig4_All	556	370.5	8	516.073	5.62278	-6.52015	down	0.00019865	0.020598
CL835.Contig6_All	559	1071	5.5	1505.53	4.14977	-8.50303	down	5.38042e-06	0.0017247
CL835.Contig7_All	1228	114994	211.5	159357	135.491	-10.1998	down	2.39321e-07	0.000283833
CL835.Contig8_All	229	9109	8	13025.2	5.20953	-11.2879	down	0.000453648	0.0390429
CL8376.Contig2_All	1282	2252	68.5	3129.41	46.6064	-6.06922	down	0.000329892	0.0304933
CL8445.Contig3_All	856	3.5	1678	5.07065	1205.55	7.8933	up	3.95843e-05	0.00655716
CL847.Contig1_All	438	511	18.5	705.254	11.9511	-5.88293	down	0.000586765	0.0475259
CL847.Contig3_All	542	10296.5	76	14427.8	56.4567	-7.99749	down	8.95852e-06	0.00245243
CL847.Contig4_All	557	11491.5	295	15863.9	190.168	-6.38233	down	0.000204106	0.0210091
CL850.Contig5_All	720	1739	65	2439.6	44.9102	-5.76346	down	0.00056364	0.0461031
CL8545.Contig1_All	1737	17	6699.5	23.8451	4768.3	7.64364	up	1.96764e-05	0.0039921
CL8545.Contig2_All	1807	34.5	14161	48.8849	10057.3	7.68464	up	1.64727e-05	0.00355094
CL8561.Contig2_All	637	72.5	0	99.653	0.001	-16.6046	down	5.2802e-05	0.00804193
CL8606.Contig1_All	1215	274	3	375.066	2.0864	-7.48998	down	0.000344798	0.0314063
CL8621.Contig2_All	491	8937	4	12665.1	2.72284	-12.1835	down	1.07998e-08	0.000100741
CL8642.Contig1_All	501	0.5	6393.5	0.724379	4559.5	12.6198	up	2.79203e-08	0.000104608
CL8642.Contig2_All	597	1.5	6587	2.01638	4594.92	11.1541	up	1.14647e-07	0.000195247
CL8660.Contig1_All	1414	204.5	0	290.367	0.001	-18.1475	down	9.86533e-06	0.00260296
CL8732.Contig1_All	1654	1	2667.5	1.44876	1867.65	10.3322	up	6.60331e-07	0.000456413
CL8732.Contig2_All	1324	0.5	3472.5	0.724379	2431.1	11.7126	up	1.43582e-07	0.000213025
CL8768.Contig1_All	1229	12403.5	52.5	17488.1	36.3645	-8.90963	down	2.19248e-06	0.000919532
CL8782.Contig1_All	497	6030	15.5	8407.34	10.7502	-9.61114	down	6.64555e-07	0.000456413
CL88.Contig1_All	748	190	3	269.412	2.14544	-6.9724	down	0.000154782	0.0172253
CL8826.Contig1_All	734	2035	9	2841.78	6.25921	-8.8266	down	3.04944e-06	0.0011629
CL8826.Contig3_All	684	290942	472	399236	309.783	-10.3318	down	1.69277e-07	0.000231299
CL8831.Contig3_All	1332	61.5	1	87.0085	0.636432	-7.09501	down	0.000613556	0.0490131
CL8838.Contig1_All	1022	520	5.5	726.078	3.50038	-7.69647	down	3.5663e-05	0.00608514
CL8882.Contig2_All	2048	0.5	165	0.724379	111.741	7.2692	up	0.000589216	0.047646
CL8910.Contig1_All	866	2751.5	101.5	3893.67	64.716	-5.91086	down	0.000539608	0.044597
CL8910.Contig2_All	989	5674	44	8073.69	28.5934	-8.1414	down	0.000342394	0.0312887
CL8918.Contig2_All	798	90	1	125.581	0.754503	-7.37888	down	0.000203973	0.0210091
CL892.Contig1_All	489	79.5	0	109.899	0.001	-16.7458	down	4.01883e-05	0.00660404
CL896.Contig1_All	542	130	3.5	183.897	2.40462	-6.25695	down	0.000578286	0.047101
CL8973.Contig1_All	407	4125	10.5	5815.66	7.03675	-9.69082	down	7.08788e-07	0.000463185
CL8973.Contig2_All	422	16470	44	23198.4	29.597	-9.61436	down	6.73481e-07	0.000456413
CL8973.Contig3_All	518	15929.5	25.5	22628.6	17.6459	-10.3246	down	3.46309e-06	0.00120139
CL8973.Contig4_All	752	31647	39	44730	27.2413	-10.6812	down	9.23201e-08	0.000162901
CL8995.Contig1_All	701	358.5	4.5	497.016	3.04105	-7.35258	down	6.16529e-05	0.00879415
CL8999.Contig1_All	677	0	204.5	0.001	144.496	17.1407	up	8.90367e-05	0.0115031
CL9036.Contig2_All	1056	7236.5	74.5	10061.8	51.1925	-7.61874	down	2.0814e-05	0.00416281
CL9093.Contig1_All	766	7387	39.5	10352	26.615	-8.60345	down	4.03509e-06	0.0013661
CL9093.Contig2_All	882	12424.5	26	17348	17.9051	-9.92019	down	3.67303e-07	0.000347113
CL9321.Contig2_All	4210	6.5	1289.5	9.31242	910.531	6.61141	up	0.000149838	0.0168897
CL9324.Contig1_All	1044	29	20398.5	41.7005	14092.7	8.40066	up	4.33062e-06	0.00145737
CL9324.Contig2_All	849	5.5	19950.5	7.55015	13896.9	10.846	up	8.29134e-08	0.000155325
CL9394.Contig2_All	2120	0	134.5	0.001	94.8097	16.5327	up	0.000294854	0.0277104
CL9437.Contig1_All	536	75	1.5	106.044	1.07272	-6.62725	down	0.000612497	0.0490131
CL9437.Contig2_All	1551	8028.5	163	11366.3	114.011	-6.63945	down	0.000118483	0.0141978
CL9563.Contig1_All	860	1279	4.5	1823.33	3.33623	-9.09415	down	0.000436901	0.0381271
CL9571.Contig1_All	1811	994.5	16	1362.99	10.9504	-6.95965	down	0.000186476	0.0197336
CL9571.Contig2_All	1576	473	11.5	648.634	7.55511	-6.42381	down	0.000282662	0.0269705
CL9577.Contig1_All	1031	878.5	3.5	1206.16	2.40462	-8.9704	down	3.34163e-06	0.00118319
CL9636.Contig1_All	1553	168.5	4	236.382	2.6638	-6.47149	down	0.000370138	0.0332296
CL9642.Contig2_All	1974	62	1	85.1203	0.754503	-6.81783	down	0.000586886	0.0475259
CL9728.Contig1_All	964	4484	16.5	6362.26	11.0915	-9.16394	down	4.75239e-06	0.00158979
CL9728.Contig3_All	1094	790.5	20	1087.24	14.2636	-6.2522	down	0.000230903	0.0232069
CL9770.Contig1_All	1582	94	1.5	133.205	1.01368	-7.0379	down	0.000325221	0.0301608
CL9770.Contig2_All	1638	559.5	4	767.315	2.6638	-8.17019	down	2.03771e-05	0.00408997
CL9803.Contig2_All	328	79	0	111.055	0.001	-16.7609	down	4.14902e-05	0.00677835
CL9844.Contig1_All	1076	731	12.5	1004.7	8.36865	-6.90755	down	9.24237e-05	0.0117516
CL9851.Contig2_All	1312	83	1.5	114.499	1.01368	-6.81958	down	0.000450303	0.0389288
CL990.Contig4_All	2411	0	118.5	0.001	84.0954	16.3597	up	0.000417546	0.0368385
CL9953.Contig2_All	742	485	0	691.048	0.001	-19.3984	down	5.2662e-05	0.00804193
CL9976.Contig1_All	538	36	0	50.5355	0.001	-15.625	down	0.000452377	0.0389932
Unigene1018_All	825	255	4.5	350.361	2.92298	-6.90526	down	0.00015105	0.0168897
Unigene10464_All	818	1621	32.5	2222.66	20.9792	-6.72718	down	0.000185808	0.0197336
Unigene10466_All	1759	1071	10	1470.79	6.77757	-7.7616	down	2.0253e-05	0.00407963
Unigene10467_All	2053	15531.5	168	21265.7	109.872	-7.59656	down	0.000184393	0.019664
Unigene10468_All	863	554.5	6.5	762.788	4.25488	-7.48602	down	4.25611e-05	0.00684194
Unigene10469_All	1107	374	4.5	512.522	2.98202	-7.42518	down	0.000140724	0.0161565
Unigene10470_All	791	1590	31.5	2180.58	20.3428	-6.74405	down	0.000150631	0.0168897
Unigene10471_All	1415	5147.5	133	7062.51	86.0033	-6.35964	down	0.000208587	0.0213513
Unigene10472_All	709	1736	31	2385.46	20.0246	-6.89635	down	8.88582e-05	0.0115031
Unigene10473_All	1055	810	11	1112.2	7.29593	-7.25211	down	5.23769e-05	0.00802066
Unigene10474_All	632	230	3	318.061	1.96833	-7.33619	down	8.9365e-05	0.0115191
Unigene10475_All	551	232.5	2.5	321.213	1.65012	-7.60482	down	6.14397e-05	0.00878603
Unigene10694_All	396	2061.5	9	2853.42	6.31825	-8.81895	down	2.90856e-06	0.00113954
Unigene10720_All	1057	457	11.5	633.866	8.2045	-6.27162	down	0.000260898	0.0254557
Unigene10776_All	972	46.5	0	63.7096	0.001	-15.9592	down	0.00020411	0.0210091
Unigene10865_All	985	60.5	0.5	83.0516	0.318216	-8.02786	down	0.000297092	0.0277813
Unigene10887_All	467	372	3.5	521.799	2.46366	-7.72655	down	3.3853e-05	0.00588197
Unigene10907_All	736	1515	31.5	2083.36	20.9332	-6.63698	down	0.000131153	0.0153311
Unigene10962_All	4393	0.5	1154.5	0.724379	771.127	10.056	up	2.91981e-06	0.00113954
Unigene10985_All	475	47101.5	456.5	65336.6	325.657	-7.64839	down	1.71862e-05	0.00363106
Unigene11012_All	541	5162	139.5	7148.2	97.0473	-6.20275	down	0.00023705	0.0235791
Unigene11112_All	851	184508	829.5	255233	555.313	-8.8443	down	2.37049e-06	0.00097242
Unigene11119_All	823	68024.5	110.5	93460.1	75.698	-10.2699	down	1.73129e-07	0.000231299
Unigene11129_All	981	32780.5	121.5	46644.2	85.4734	-9.09201	down	9.51991e-05	0.0119762
Unigene11132_All	1192	840	20.5	1183.52	13.9914	-6.40239	down	0.000217048	0.022098
Unigene11248_All	826	5278	48.5	7350.64	33.8778	-7.76139	down	1.59172e-05	0.00346723
Unigene11261_All	457	2020	3	2776.94	1.9093	-10.5062	down	2.74124e-07	0.000296264
Unigene11282_All	796	3158	7	4353.63	4.51406	-9.91358	down	5.3226e-07	0.000427329
Unigene11359_All	1371	316	4.5	449.081	3.27719	-7.09837	down	0.000498734	0.0418967
Unigene11397_All	980	293.5	5.5	413.14	3.61845	-6.83512	down	0.000163699	0.0179685
Unigene1142_All	508	191.5	0.5	263.799	0.318216	-9.69522	down	1.06374e-05	0.00268774
Unigene11669_All	609	53.5	0	74.4779	0.001	-16.1845	down	0.000133926	0.0155831
Unigene1172_All	1974	0	3132	0.001	2165.39	21.0462	up	5.37413e-08	0.000131316
Unigene11739_All	1079	144.5	2	198.216	1.39094	-7.15487	down	0.000151071	0.0168897
Unigene13546_All	1334	3189	107.5	4488.47	68.7707	-6.02828	down	0.000426304	0.0375522
Unigene13744_All	1006	673.5	12.5	943.342	8.84094	-6.73744	down	0.000117593	0.0141515
Unigene13762_All	1289	2608.5	19	3657.29	13.6862	-8.06191	down	9.65829e-06	0.00257249
Unigene13832_All	589	155775	3541.5	216535	2325.89	-6.54067	down	0.000150198	0.0168897
Unigene13895_All	1188	20496	57.5	28324.5	37.8346	-9.54813	down	7.31614e-07	0.00046642
Unigene13938_All	665	1878	8.5	2612.24	5.64582	-8.85389	down	3.26996e-06	0.00118034
Unigene13941_All	462	1625	58	2283.69	39.1564	-5.86597	down	0.000506643	0.0421827
Unigene13961_All	939	3897	2	5375.82	1.3319	-11.9788	down	2.28463e-08	0.000100741
Unigene14005_All	2016	332.5	3	473.143	1.9093	-7.95309	down	0.000619527	0.0491772
Unigene14013_All	1419	406	1.5	556.583	1.01368	-9.10084	down	1.24544e-05	0.00300403
Unigene14019_All	944	2772	12.5	3823.51	8.30962	-8.8459	down	2.91514e-06	0.00113954
Unigene14110_All	844	0	225.5	0.001	151.721	17.2111	up	7.42534e-05	0.0100798
Unigene14208_All	947	21689.5	23.5	30095.6	15.3694	-10.9353	down	6.68887e-08	0.000139228
Unigene14221_All	623	679.5	2.5	934.112	1.76819	-9.04518	down	3.40499e-06	0.00118857
Unigene14242_All	1230	62.5	0	86.4194	0.001	-16.3991	down	8.30904e-05	0.0108597
Unigene14306_All	596	462	0.5	633.795	0.377252	-10.7143	down	9.25932e-07	0.000530994
Unigene14590_All	477	67.5	0	94.6038	0.001	-16.5296	down	6.64189e-05	0.00921665
Unigene16376_All	5386	1	2535	1.44876	1730.13	10.2218	up	7.8921e-07	0.000478412
Unigene16648_All	503	9306	71	12724.9	50.2637	-7.98392	down	0.000296208	0.0277587
Unigene16792_All	590	5448.5	85.5	7736.96	57.3667	-7.07541	down	0.000247037	0.0243998
Unigene16800_All	1456	3794	6	5368.78	4.05474	-10.3708	down	2.42419e-07	0.000283833
Unigene16809_All	864	64840.5	2007	90929.9	1365.34	-6.05742	down	0.000331578	0.0305989
Unigene16811_All	1292	2845	10	3925.3	6.60047	-9.21602	down	1.60283e-06	0.000776543
Unigene16843_All	922	9705	66	13602.3	44.6611	-8.25061	down	7.29543e-06	0.00214695
Unigene16846_All	520	411	8.5	583.631	6.05906	-6.58982	down	0.000501524	0.0420681
Unigene16878_All	1109	3822	24.5	5355.05	16.0058	-8.38616	down	6.71363e-06	0.00204821
Unigene16952_All	672	5.5	2401.5	7.75916	1722.44	7.79434	up	1.98907e-05	0.00402108
Unigene16983_All	367	641	1.5	902.371	1.07272	-9.7163	down	1.66703e-06	0.000785262
Unigene17009_All	983	312	4	441.823	2.6638	-7.37384	down	7.19575e-05	0.00983944
Unigene17031_All	564	285.5	6	396.691	4.05474	-6.61226	down	0.000208698	0.0213513
Unigene17079_All	1633	1.5	541	2.06863	384.808	7.53932	up	8.37843e-05	0.010925
Unigene17102_All	471	112.5	0	155.409	0.001	-17.2457	down	1.43216e-05	0.00327054
Unigene17120_All	1806	0.5	545	0.724379	363.563	8.97124	up	2.23748e-05	0.00438141
Unigene17133_All	588	66.5	0.5	93.6775	0.377252	-7.95603	down	0.000229173	0.0231573
Unigene17141_All	1243	143	2.5	197.61	1.82722	-6.75686	down	0.000232294	0.0232708
Unigene17172_All	1126	0	5605.5	0.001	3831.88	21.8696	up	1.17887e-08	0.000100741
Unigene17243_All	677	998.5	5.5	1385.97	3.73652	-8.53499	down	6.3441e-06	0.00198077
Unigene17319_All	1065	114	1.5	158.157	1.01368	-7.2856	down	0.0001853	0.0197232
Unigene17576_All	327	110	1	153.354	0.636432	-7.91265	down	0.000114895	0.0138863
Unigene1760_All	824	0	135.5	0.001	94.2654	16.5244	up	0.000296356	0.0277587
Unigene18550_All	495	542	0.5	769.185	0.377252	-10.9936	down	2.02205e-06	0.000880924
Unigene19116_All	1908	136.5	0	186.417	0.001	-17.5082	down	0.000314947	0.029372
Unigene19117_All	2833	96	0	131.556	0.001	-17.0053	down	3.76963e-05	0.0063429
Unigene19119_All	1041	264.5	0	361.094	0.001	-18.462	down	0.000151166	0.0168897
Unigene19121_All	1751	328.5	0	452.299	0.001	-18.7869	down	6.72102e-07	0.000456413
Unigene19127_All	586	117	1	161.562	0.754503	-7.74235	down	9.55541e-05	0.0119869
Unigene19128_All	1527	375	0.5	513.344	0.377252	-10.4102	down	2.11888e-05	0.00421489
Unigene19132_All	2003	52.5	0	72.1409	0.001	-16.1385	down	0.000140867	0.0161565
Unigene19137_All	3481	196.5	3.5	273.342	2.46366	-6.79376	down	0.000186118	0.0197336
Unigene19139_All	2339	396.5	2.5	543.604	1.76819	-8.26414	down	2.71358e-05	0.00495396
Unigene19141_All	803	91	0	124.835	0.001	-16.9297	down	2.66635e-05	0.00493171
Unigene19142_All	1853	95.5	0	130.989	0.001	-16.9991	down	2.30924e-05	0.00445976
Unigene19143_All	2797	109.5	0	149.913	0.001	-17.1938	down	6.98473e-05	0.00959759
Unigene19148_All	2896	112.5	0	153.998	0.001	-17.2326	down	7.51783e-05	0.0101319
Unigene19151_All	1915	361	3.5	495.935	2.22751	-7.79857	down	3.56298e-05	0.00608514
Unigene19152_All	1854	128	0	174.834	0.001	-17.4156	down	0.000315148	0.029372
Unigene19154_All	1907	401.5	0	546.928	0.001	-19.061	down	0.00036627	0.0329849
Unigene19444_All	1654	656	21.5	904.403	14.2146	-5.99152	down	0.000442623	0.0384595
Unigene19514_All	1145	39800	96	55650.5	64.8167	-9.74581	down	4.95867e-07	0.00040982
Unigene19583_All	1193	670	12.5	932.733	8.54576	-6.77011	down	0.000118088	0.0141806
Unigene19604_All	1560	43	9795	60.0497	6602.71	6.78076	up	8.06168e-05	0.0106105
Unigene19662_All	753	47490	876	65796.8	589.158	-6.80322	down	8.8285e-05	0.0114587
Unigene19708_All	1189	1397	10.5	1935.03	7.50904	-8.00952	down	1.15177e-05	0.00282661
Unigene19724_All	694	245.5	7	346.421	5.16345	-6.06805	down	0.000442763	0.0384595
Unigene19752_All	697	0	214.5	0.001	152.927	17.2225	up	7.64361e-05	0.0102279
Unigene19762_All	994	126	0.5	177.475	0.377252	-8.87787	down	3.58384e-05	0.00608514
Unigene19776_All	1242	1618.5	46	2253.01	32.8771	-6.09863	down	0.000286304	0.0271796
Unigene19798_All	1053	5600	16.5	7867.2	11.2096	-9.45498	down	9.4871e-07	0.00053856
Unigene19821_All	2338	1	14666.5	1.39651	9845.07	12.7834	up	8.0704e-09	0.000100741
Unigene19845_All	452	1443.5	3.5	1998.43	2.40462	-9.69884	down	9.14637e-07	0.000529924
Unigene19877_All	470	42.5	0	59.2731	0.001	-15.8551	down	0.000271174	0.0261855
Unigene19946_All	1210	186	1.5	261.84	1.07272	-7.93127	down	4.81239e-05	0.00752782
Unigene19990_All	242	306	2.5	435.012	1.59108	-8.0949	down	0.000277631	0.0265807
Unigene20075_All	210	109	0	149.972	0.001	-17.1943	down	1.56583e-05	0.00346456
Unigene20098_All	321	50.5	0	69.8704	0.001	-16.0924	down	0.000159231	0.0176505
Unigene22076_All	1321	52.5	0.5	73.1859	0.377252	-7.5999	down	0.000456387	0.0391587
Unigene22078_All	564	140.5	2.5	198.221	1.65012	-6.9084	down	0.000249304	0.0245805
Unigene22079_All	1306	2287.5	21.5	3189.41	14.9821	-7.73391	down	1.81968e-05	0.00378763
Unigene22086_All	459	659.5	0.5	934.764	0.377252	-11.2749	down	3.70583e-07	0.000347113
Unigene22193_All	461	1599.5	6.5	2244.61	4.37295	-9.00364	down	2.72483e-06	0.00109382
Unigene221_All	1773	98.5	1	137.477	0.695468	-7.627	down	0.000157599	0.017504
Unigene22417_All	1490	289	6	410.069	4.40895	-6.53929	down	0.000289638	0.0274454
Unigene22435_All	3916	0.5	1997	0.724379	1414.06	10.9308	up	6.09828e-07	0.000456413
Unigene22456_All	1160	15344	36	21558	24.5646	-9.77743	down	4.85678e-07	0.00040982
Unigene22527_All	572	320360	907.5	442122	630.045	-9.45477	down	7.1817e-07	0.000463921
Unigene22543_All	2023	154.5	1.5	213.696	1.01368	-7.71981	down	7.89065e-05	0.0104616
Unigene22545_All	1361	560.5	5	793.741	3.2412	-7.936	down	2.42818e-05	0.00464161
Unigene22560_All	499	67287	76	95199.2	49.6676	-10.9044	down	7.16383e-08	0.000143788
Unigene22561_All	544	58158	667.5	80321.6	446.839	-7.48989	down	2.62424e-05	0.00488352
Unigene22562_All	594	117024	504	161428	338.65	-8.89688	down	2.11732e-06	0.000908346
Unigene22604_All	688	2214.5	18	3062.91	12.6365	-7.92116	down	1.26604e-05	0.00302223
Unigene22624_All	437	4784.5	32.5	6697.86	23.1635	-8.1757	down	7.58119e-06	0.00220758
Unigene22650_All	2210	1	275.5	1.34425	193.874	7.17217	up	0.000291996	0.0274877
Unigene22651_All	965	260	2.5	355.933	1.82722	-7.60581	down	0.000269591	0.0260775
Unigene22676_All	796	97.5	0.5	136.185	0.377252	-8.49583	down	7.44685e-05	0.0100847
Unigene22729_All	486	7	2796	9.72329	2003.56	7.68691	up	2.30107e-05	0.00445931
Unigene22789_All	888	1269	16	1751.11	11.2456	-7.28277	down	4.0084e-05	0.00660404
Unigene22902_All	3585	0	144	0.001	95.4245	16.5421	up	0.000581139	0.0472649
Unigene22948_All	426	3796	0.5	5418.6	0.318216	-14.0556	down	3.08366e-05	0.00544974
Unigene23015_All	428	482	1	664.128	0.636432	-10.0272	down	1.88354e-06	0.00084684
Unigene23332_All	1845	0.5	1516.5	0.724379	996.793	10.4263	up	0.000372878	0.0333266
Unigene24532_All	299	283	0	394.48	0.001	-18.5896	down	1.0336e-06	0.000569872
Unigene24988_All	1222	198.5	3	279.114	1.96833	-7.14773	down	0.000135983	0.0157572
Unigene25081_All	5593	0	355.5	0.001	248.272	17.9216	up	1.91894e-05	0.00393593
Unigene25168_All	3032	1012	10	1417.23	7.07275	-7.64659	down	2.41854e-05	0.00463897
Unigene25334_All	960	171030	288	237677	185.831	-10.3208	down	1.90834e-07	0.000242374
Unigene25359_All	1557	354	9.5	499.536	6.57743	-6.24692	down	0.000334895	0.0308038
Unigene25362_All	1451	1836.5	12.5	2568.94	8.7819	-8.19242	down	8.68017e-06	0.00240308
Unigene25373_All	786	362794	1201	504573	791.039	-9.3171	down	1.08572e-06	0.000586705
Unigene25446_All	792	28120	921.5	39065.3	665.875	-5.87449	down	0.000378475	0.0337624
Unigene25461_All	965	611.5	20.5	851.586	14.6408	-5.86208	down	0.000480568	0.0406746
Unigene25500_All	544	4863.5	2.5	6845.07	1.88626	-11.8253	down	2.00636e-08	0.000100741
Unigene25521_All	726	5541	145.5	7637.14	95.0214	-6.32864	down	0.000218356	0.022191
Unigene25542_All	2395	1	452.5	1.44876	300.914	7.69839	up	9.00615e-05	0.0115295
Unigene25555_All	454	1269.5	4	1787.52	2.84091	-9.29739	down	1.73617e-06	0.000799777
Unigene25565_All	821	5718	67	7894.51	43.2313	-7.51263	down	2.88014e-05	0.00518794
Unigene25906_All	403	1	230.5	1.39651	160.335	6.84312	up	0.000484544	0.0408848
Unigene25981_All	657	0	142	0.001	101.472	16.6307	up	0.000245854	0.0243257
Unigene27842_All	368	647.5	1	915.811	0.754503	-10.2453	down	8.83236e-07	0.000522504
Unigene27928_All	3119	0.5	196.5	0.724379	135.272	7.5449	up	0.000351768	0.0319826
Unigene28085_All	1369	224.5	5	311.243	3.65445	-6.41224	down	0.0002676	0.025975
Unigene28119_All	1927	5.5	4852.5	7.6024	3406.43	8.80759	up	3.27639e-06	0.00118034
Unigene28166_All	744	84.5	0.5	118.867	0.377252	-8.2996	down	0.000113604	0.0137895
Unigene28177_All	1353	2262	38	3129.16	27.1362	-6.84941	down	7.54254e-05	0.0101409
Unigene28231_All	461	117.5	0.5	161.555	0.377252	-8.74228	down	4.27501e-05	0.00684489
Unigene28232_All	514	5846.5	68.5	8068.19	45.7209	-7.46325	down	2.87543e-05	0.00518794
Unigene28296_All	856	21912	70.5	30389.6	47.407	-9.32426	down	1.03956e-06	0.000569872
Unigene28321_All	932	1282.5	34.5	1817.9	22.7244	-6.32189	down	0.000262067	0.0255254
Unigene28337_All	864	2781	65.5	3867.9	42.808	-6.49753	down	0.000173244	0.0187843
Unigene28402_All	703	0	380.5	0.001	275.222	18.0702	up	0.000256815	0.0251008
Unigene28450_All	670	1357.5	29	1884.91	19.1059	-6.62433	down	0.00014393	0.0164074
Unigene28476_All	1399	141	1.5	199.938	0.954649	-7.71037	down	0.00010463	0.0129987
Unigene28550_All	702	358.5	3	496.859	2.02737	-7.93708	down	2.70734e-05	0.00495396
Unigene28603_All	914	132.5	2	183.13	1.39094	-7.04067	down	0.000193715	0.0203112
Unigene28613_All	652	160.5	0.5	221.291	0.318216	-9.44172	down	1.75516e-05	0.00368061
Unigene28775_All	213	36.5	0	50.9986	0.001	-15.6382	down	0.000433004	0.0378457
Unigene28825_All	567	172.5	1.5	243.431	1.01368	-7.90776	down	5.9444e-05	0.00865479
Unigene2988_All	552	955.5	0.5	1352.21	0.377252	-11.8075	down	1.37244e-07	0.000213025
Unigene3365_All	350	962.5	0	1362.4	0.001	-20.3777	down	3.77825e-08	0.000124905
Unigene3723_All	6587	10.5	2040.5	14.7417	1370.19	6.53833	up	0.000148183	0.016824
Unigene3746_All	897	365	5.5	504.813	4.09073	-6.94725	down	8.98595e-05	0.0115295
Unigene3_All	368	284	1.5	392.741	1.13175	-8.43887	down	1.46914e-05	0.00331588
Unigene411_All	2380	217.5	5.5	308.051	4.0317	-6.25564	down	0.000365192	0.0329849
Unigene4463_All	770	199	2	277.225	1.44997	-7.57889	down	6.36778e-05	0.00896915
Unigene4484_All	1248	3.5	660	4.70489	469.576	6.64106	up	0.000229925	0.0231573
Unigene4489_All	902	39	0	54.0457	0.001	-15.7219	down	0.000352264	0.0319826
Unigene4503_All	1556	912	18	1256.53	12.3413	-6.6698	down	0.000124497	0.0146682
Unigene4601_All	738	348.5	6.5	494.024	4.25488	-6.85932	down	0.000150736	0.0168897
Unigene4932_All	559	342	1.5	480.374	1.07272	-8.80674	down	9.03298e-06	0.00245243
Unigene4962_All	2147	116	18075	166.227	12504.3	6.23312	up	0.000195684	0.0204414
Unigene5066_All	1806	391	5	541.592	3.4183	-7.30778	down	6.11073e-05	0.00876079
Unigene5075_All	1377	13689	119	19365.1	85.2992	-7.82671	down	1.36541e-05	0.00315786
Unigene5082_All	778	2329.5	65.5	3223.56	45.5236	-6.1459	down	0.000269564	0.0260775
Unigene5167_All	1192	90654.5	187	126975	127.986	-9.95434	down	3.27837e-07	0.000329008
Unigene5179_All	1347	7893	61.5	10954.8	41.443	-8.04623	down	1.02272e-05	0.00262453
Unigene5207_All	892	1162.5	3.5	1638.51	2.28655	-9.485	down	1.65999e-06	0.000785262
Unigene520_All	452	1.5	309.5	2.17314	210.672	6.59908	up	0.00040705	0.0360255
Unigene5279_All	463	4365	21.5	6063.51	15.1592	-8.64382	down	3.40393e-06	0.00118857
Unigene5341_All	1899	8287	7.5	11768.4	5.06842	-11.1811	down	7.91678e-07	0.000478412
Unigene5362_All	567	83.5	1.5	115.537	0.954649	-6.91917	down	0.000443752	0.0384859
Unigene5416_All	373	2091.5	41	2903.26	27.2154	-6.73711	down	0.000111699	0.0136476
Unigene5448_All	554	9491.5	4	13342.8	2.84091	-12.1974	down	9.12284e-09	0.000100741
Unigene5478_All	346	228.5	3	313.328	1.96833	-7.31455	down	0.000108938	0.0134262
Unigene549_All	2149	4.5	17473	6.41491	12086.9	10.8797	up	7.6121e-08	0.000147517
Unigene5512_All	367	28.5	3113.5	41.1851	2197.31	5.73747	up	0.000504824	0.0421352
Unigene56_All	530	40471	92	55171.4	58.847	-9.87274	down	0.000432539	0.0378457
Unigene5764_All	496	41.5	0	57.8766	0.001	-15.8207	down	0.00029173	0.0274877
Unigene5765_All	1367	0.5	176.5	0.724379	124.078	7.42029	up	0.00045526	0.0391217
Unigene5840_All	400	0	229	0.001	156.015	17.2513	up	6.93565e-05	0.00955352
Unigene5_All	616	93562	476.5	130291	335.198	-8.60251	down	3.3112e-06	0.00118319
Unigene614_All	1179	1560	14.5	2217.01	10.6451	-7.70228	down	0.000186802	0.0197336
Unigene634_All	1067	2204.5	76.5	3117.13	51.875	-5.90904	down	0.000468939	0.0399914
Unigene663_All	785	8.5	27172	11.8964	19513.5	10.6797	up	2.73326e-07	0.000296264
Unigene685_All	1057	2214	3.5	3123.74	2.34558	-10.3791	down	3.06886e-07	0.000313582
Unigene692_All	967	150	4	212.454	3.01801	-6.13741	down	0.000512128	0.0424507
Unigene6_All	533	7663	11	10881.5	7.29593	-10.5425	down	1.79465e-06	0.00081338
Unigene701_All	879	1493.5	8	2115.23	5.56374	-8.57054	down	5.30848e-06	0.00171797
Unigene7047_All	446	72.5	0	100.123	0.001	-16.6114	down	5.29849e-05	0.00804798
Unigene723_All	790	240.5	3	339.021	2.26351	-7.22667	down	8.1244e-05	0.0106431
Unigene741_All	1320	1	433	1.39651	312.649	7.80658	up	0.000623536	0.0494256
Unigene7578_All	868	194.5	3.5	273.737	2.64076	-6.69569	down	0.000194235	0.0203278
Unigene7611_All	437	294.5	10	404.609	6.83661	-5.8871	down	0.00058385	0.0474168
Unigene7649_All	444	298	4	416.995	2.6638	-7.2904	down	8.00794e-05	0.0105645
Unigene766_All	1196	8234.5	12.5	11521.8	9.07708	-10.3098	down	1.76973e-07	0.000231299
Unigene7712_All	1383	226.5	0.5	315.917	0.318216	-9.95532	down	6.74232e-06	0.00204821
Unigene7812_All	2199	2.5	721.5	3.46514	511.137	7.20465	up	9.52552e-05	0.0119762
Unigene7815_All	1211	65839	285.5	91461.3	189.553	-8.91442	down	2.18797e-06	0.000919532
Unigene7816_All	788	41104	308	56448.3	200.921	-8.13416	down	8.76399e-06	0.00241439
Unigene7920_All	1756	208.5	1.5	292.661	1.01368	-8.17348	down	3.49735e-05	0.00604772
Unigene7_All	541	419.5	0	582.15	0.001	-19.151	down	3.46196e-07	0.000341337
Unigene8004_All	956	3656	27	5137.45	18.3053	-8.13264	down	9.62289e-06	0.00257249
Unigene804_All	1187	1135.5	6	1553.15	4.23184	-8.5197	down	0.000143587	0.0164016
Unigene8104_All	1971	12644.5	372	17584.4	251.217	-6.12922	down	0.000290493	0.0274454
Unigene8108_All	424	385	6	541.469	3.9957	-7.08229	down	9.63193e-05	0.0120483
Unigene810_All	851	1636	50	2281.39	32.5891	-6.12938	down	0.000342081	0.0312887
Unigene8124_All	482	259351	1592	355484	1087.05	-8.35322	down	1.84594e-05	0.0038228
Unigene8160_All	853	3343	12	4656.29	7.9914	-9.18652	down	1.65052e-06	0.000785262
Unigene8193_All	775	3744	29	5216.03	20.1686	-8.0147	down	1.06649e-05	0.00268774
Unigene8220_All	980	202.5	6.5	282.244	4.72716	-5.89982	down	0.000615614	0.0490745
Unigene8226_All	1311	767	6	1072.64	4.23184	-7.98566	down	1.55532e-05	0.00345489
Unigene8257_All	800	44.5	0	62.2751	0.001	-15.9264	down	0.000235849	0.023543
Unigene8290_All	2147	2.5	1130.5	3.51739	812.409	7.85156	up	5.9824e-05	0.00868762
Unigene8306_All	610	100	1	137.404	0.695468	-7.62622	down	0.00014869	0.0168475
Unigene8336_All	1080	0.5	249	0.724379	177.717	7.93862	up	0.000170557	0.0185761
Unigene83_All	1734	699.5	20.5	976.83	13.9324	-6.13159	down	0.000342099	0.0312887
Unigene8436_All	458	2219.5	4.5	3134.95	3.04105	-10.0097	down	5.18922e-07	0.000422658
Unigene8501_All	923	828.5	0.5	1162.94	0.377252	-11.59	down	1.98384e-07	0.000242374
Unigene863_All	841	273.5	5.5	377.738	3.85459	-6.61466	down	0.000192595	0.0202315
Unigene934_All	458	145.5	0	203.636	0.001	-17.6356	down	6.8564e-06	0.00207166
Unigene9482_All	1865	454	2.5	628.475	1.59108	-8.6257	down	1.00993e-05	0.00262453
Unigene990_All	267	99.5	0	136.314	0.001	-17.0566	down	4.60233e-05	0.00726547

## Sheet: L-prepupa_VS_E-pupa
Table S3. Differentially expression unigenes
GeneID	length	ReadsMean L-prepupa	ReadsMean E-pupa	baseMean L-prepupa	baseMean E-pupa	log2Ratio(E-pupa/L-prepupa)	Up-Down-Regulation(E-pupa/L-prepupa)	P-value	FDR
CL1003.Contig10_All	547	14	4903	12.8039	5136.77	8.64813	up	2.40359e-21	2.31014e-18
CL1003.Contig1_All	640	3	606	2.81435	636.631	7.82151	up	4.24097e-16	2.14722e-13
CL1003.Contig2_All	548	25	11987.5	23.6662	12556.6	9.0514	up	3.43309e-23	4.63517e-20
CL1003.Contig3_All	461	16.5	1404	15.7116	1469.34	6.54719	up	6.59e-15	2.87456e-12
CL1003.Contig4_All	627	6	169	5.68688	176.91	4.95923	up	3.95183e-08	5.8055e-06
CL1003.Contig6_All	537	250	5623	232.357	5890.22	4.66391	up	4.24729e-10	9.19262e-08
CL1003.Contig7_All	571	0.5	1976.5	0.430269	2072.32	12.2337	up	8.50495e-25	2.09688e-21
CL1003.Contig8_All	424	0.5	1046.5	0.430269	1097.23	11.3163	up	1.15553e-21	1.19137e-18
CL1003.Contig9_All	558	0.5	1962.5	0.430269	2054.39	12.2212	up	9.20275e-25	2.17438e-21
CL10058.Contig1_All	802	221	971.5	204.608	1019.01	2.31623	up	0.000720036	0.0315536
CL10068.Contig1_All	2187	3	52	2.58162	54.9221	4.41104	up	0.000115264	0.00687295
CL10085.Contig1_All	690	197	5.5	179.534	5.7519	-4.96407	down	5.51064e-08	7.85141e-06
CL10147.Contig1_All	1306	1.5	97.5	1.29081	101.984	6.30392	up	3.25558e-08	4.89685e-06
CL10186.Contig1_All	1015	109.5	624.5	106.331	652.965	2.61844	up	0.000139	0.00801833
CL10190.Contig1_All	1191	0.5	34	0.430269	35.8137	6.37913	up	6.73312e-05	0.00437853
CL10192.Contig1_All	1639	0	48	0.001	50.4687	15.6231	up	6.24102e-07	6.84532e-05
CL10209.Contig1_All	1994	2.5	58.5	2.20953	60.616	4.77789	up	2.53033e-05	0.00186587
CL10209.Contig2_All	1909	2.5	88	2.20953	93.0381	5.39601	up	5.31526e-07	5.89838e-05
CL10214.Contig1_All	526	14	221.5	12.1057	232.382	4.26274	up	4.77736e-07	5.38579e-05
CL10214.Contig2_All	937	8	549.5	7.05886	576.101	6.35074	up	6.38171e-13	2.14131e-10
CL10214.Contig4_All	522	0	21	0.001	21.9572	14.4224	up	0.000492753	0.0231692
CL10223.Contig1_All	1200	218	20.5	198.885	21.3565	-3.21919	down	5.5761e-05	0.00371561
CL10229.Contig1_All	1949	55	0	49.0751	0.001	-15.5827	down	6.78399e-05	0.00439649
CL10238.Contig1_All	1755	0	42.5	0.001	44.1626	15.4305	up	2.05612e-06	0.000202421
CL10247.Contig1_All	889	11	223	10.1641	232.572	4.51612	up	9.21777e-08	1.2357e-05
CL10247.Contig2_All	2594	9767	80015.5	8935.33	84018.1	3.23311	up	3.67767e-06	0.000341319
CL10314.Contig2_All	2029	27	0	25.2709	0.001	-14.6252	down	0.000314833	0.0160837
CL10336.Contig10_All	581	0	67	0.001	69.7709	16.0903	up	2.1568e-08	3.35999e-06
CL10336.Contig1_All	852	3.5	541.5	3.18643	567.345	7.47614	up	3.66864e-15	1.63806e-12
CL10336.Contig2_All	480	2	480.5	1.72108	503.776	8.19333	up	8.638e-16	4.22264e-13
CL10336.Contig3_All	851	11	6953.5	10.1059	7290.29	9.49463	up	7.59398e-24	1.3457e-20
CL10336.Contig4_All	1070	2	1301	1.77926	1362.46	9.58073	up	8.64912e-21	7.66339e-18
CL10336.Contig5_All	816	27	25056.5	24.8055	26271.8	10.0486	up	3.08308e-26	1.16553e-22
CL10336.Contig6_All	681	16	8000	14.3504	8391.16	9.19163	up	4.26028e-23	5.49053e-20
CL10336.Contig7_All	1381	5.5	1537	5.02388	1610.66	8.32463	up	4.71558e-19	3.42823e-16
CL10336.Contig8_All	649	13	11165	11.7688	11716.4	9.95934	up	2.06529e-25	6.16391e-22
CL10336.Contig9_All	840	1	799	0.918721	836.231	9.83006	up	1.56363e-19	1.21462e-16
CL10341.Contig4_All	1267	112.5	1.5	103.793	1.55038	-6.06494	down	6.76105e-08	9.35102e-06
CL10355.Contig1_All	3010	38.5	201	37.4944	210.421	2.48853	up	0.000702711	0.0309337
CL1039.Contig2_All	512	31.5	0	28.7943	0.001	-14.8135	down	0.000119072	0.00705549
CL1040.Contig1_All	573	0.5	68.5	0.488452	71.5228	7.19404	up	1.12191e-07	1.46927e-05
CL1057.Contig1_All	1281	45.5	1242.5	39.5618	1299.68	5.03791	up	1.77662e-10	4.02981e-08
CL1066.Contig2_All	529	830.5	3.5	764.075	3.55038	-7.7496	down	4.38048e-16	2.19823e-13
CL1078.Contig2_All	2379	5	242.5	4.59361	253.936	5.7887	up	2.82126e-10	6.17693e-08
CL1087.Contig1_All	2563	424.5	9.5	397.183	9.90304	-5.32579	down	1.76863e-05	0.0013584
CL1087.Contig3_All	2571	68	305	63.2294	319.006	2.33491	up	0.00115044	0.0457803
CL1105.Contig1_All	324	0.5	31	0.430269	32.0076	6.21703	up	0.00014486	0.00830581
CL1105.Contig2_All	620	31	188.5	27.5494	198.526	2.84923	up	0.00031023	0.0159059
CL1105.Contig5_All	587	244.5	8925.5	231.755	9367.59	5.33701	up	3.52941e-12	1.04239e-09
CL1105.Contig6_All	424	34	20362	30.2474	21381.4	9.46533	up	2.42321e-24	4.90751e-21
CL1105.Contig7_All	523	418.5	86249	390.39	90392.9	7.85515	up	6.56634e-20	5.3193e-17
CL1108.Contig1_All	1538	276.5	8250.5	252.136	8662.41	5.1025	up	2.56744e-11	6.58776e-09
CL1118.Contig2_All	994	1645	7102	1494.89	7447.81	2.31678	up	0.000625647	0.028068
CL1132.Contig2_All	1320	335.5	1683.5	314.486	1763.91	2.48771	up	0.000244093	0.0130581
CL1136.Contig4_All	656	0	22.5	0.001	23.4572	14.5177	up	0.000316834	0.0161568
CL1143.Contig1_All	1834	4	341	3.79125	356.064	6.55332	up	1.64455e-12	5.15225e-10
CL1146.Contig1_All	211	0	21	0.001	22.3603	14.4487	up	0.000467089	0.0221832
CL1146.Contig2_All	391	0	31	0.001	32.7633	14.9998	up	2.9033e-05	0.0021053
CL1146.Contig4_All	860	89.5	0.5	81.0328	0.550381	-7.20193	down	6.40286e-08	8.9209e-06
CL1146.Contig5_All	420	45	1	40.2952	1	-5.33254	down	0.00013501	0.00783609
CL1174.Contig2_All	304	95	9	88.7913	9.50381	-3.22384	down	0.00127364	0.0495708
CL1183.Contig4_All	1354	22	127	19.1064	132.693	2.79596	up	0.000815847	0.0349422
CL1194.Contig1_All	2152	221.5	29.5	199.977	30.558	-2.71021	down	0.000453495	0.0216464
CL1197.Contig3_All	2491	0	33	0.001	35.0152	15.0957	up	1.7253e-05	0.00133109
CL1197.Contig4_All	2686	1	72.5	0.860539	76.3289	6.47085	up	2.34859e-07	2.87644e-05
CL1215.Contig2_All	540	394.5	2	363.628	2.05038	-7.47043	down	1.38142e-13	5.02145e-11
CL1215.Contig3_All	615	2610	3	2450.75	3.10076	-9.62639	down	6.89544e-08	9.51369e-06
CL1218.Contig2_All	1172	0	19	0.001	19.9069	14.281	up	0.000910903	0.0378415
CL1218.Contig3_All	1188	0	34	0.001	35.9145	15.1323	up	1.3691e-05	0.00109501
CL1244.Contig1_All	440	65	1131.5	61.8697	1185.26	4.25982	up	1.05531e-08	1.78635e-06
CL1244.Contig2_All	503	65	1131.5	61.8697	1185.26	4.25982	up	1.05531e-08	1.78635e-06
CL1244.Contig3_All	1267	6243.5	34474	5836.78	36157.5	2.63105	up	9.50768e-05	0.00582918
CL1254.Contig2_All	802	517.5	3324	492.922	3478.16	2.81889	up	3.24684e-05	0.00232763
CL1260.Contig2_All	581	252.5	36.5	230.203	38.3641	-2.58508	down	0.000607071	0.0274249
CL1265.Contig1_All	1619	901.5	9.5	824.242	10.1046	-6.34999	down	1.47245e-13	5.31826e-11
CL1267.Contig1_All	1559	135.5	10.5	123.701	11.1046	-3.47764	down	6.04629e-05	0.00400071
CL1275.Contig2_All	326	8	208.5	7.40795	218.475	4.88225	up	2.41457e-08	3.70056e-06
CL1275.Contig3_All	202	13	92.5	12.0597	97.5381	3.01577	up	0.000551066	0.0253437
CL1292.Contig3_All	797	1	48.5	0.918721	51.3213	5.80379	up	1.07117e-05	0.000885448
CL1293.Contig2_All	1683	31.5	462.5	27.3397	484.516	4.14748	up	1.42645e-07	1.84256e-05
CL1312.Contig1_All	680	77	344	73.3016	359.215	2.29293	up	0.00107566	0.0434757
CL1313.Contig3_All	620	3	598.5	2.87253	626.008	7.76772	up	4.91491e-16	2.44478e-13
CL1325.Contig2_All	1246	12	81.5	10.4428	85.9839	3.04155	up	0.000942144	0.038883
CL1326.Contig3_All	1092	2.5	62.5	2.38408	65.674	4.78382	up	1.35925e-05	0.00109234
CL1341.Contig2_All	1695	179	10	167.069	10.6046	-3.97769	down	6.93358e-05	0.00446284
CL1392.Contig1_All	2269	88.5	1.5	80.6959	1.5	-5.74946	down	8.08703e-07	8.60381e-05
CL1392.Contig2_All	2246	34	1	31.3529	1	-4.97053	down	0.000796442	0.0341885
CL1430.Contig1_All	1928	10	198	9.53631	207.673	4.44474	up	1.63455e-07	2.07823e-05
CL1430.Contig6_All	1997	1046.5	48.5	977.82	50.7167	-4.26904	down	5.72498e-05	0.00380587
CL1461.Contig1_All	1685	21	245.5	18.595	257.088	3.78928	up	2.77026e-06	0.000263575
CL1463.Contig2_All	6032	58.5	3.5	54.647	3.65114	-3.90372	down	0.000377067	0.0187726
CL1475.Contig3_All	721	160.5	6	147.309	6.30228	-4.54683	down	6.66571e-07	7.22727e-05
CL1475.Contig4_All	418	118	2	106.256	2.10076	-5.66049	down	1.19941e-07	1.55637e-05
CL1475.Contig5_All	556	691	42	626.807	44.4183	-3.8188	down	3.50273e-07	4.08695e-05
CL1484.Contig2_All	1530	23	133.5	21.6542	140.352	2.69633	up	0.000717884	0.0314836
CL1488.Contig1_All	1311	0	93	0.001	97.635	16.5751	up	5.38205e-10	1.13879e-07
CL1488.Contig6_All	1409	42.5	233	36.922	244.94	2.72988	up	0.000434842	0.0209857
CL1491.Contig2_All	2582	34.5	370.5	30.7941	388.939	3.65882	up	2.25086e-06	0.000220064
CL1500.Contig1_All	1885	137	578	127.319	604.702	2.24777	up	0.0011488	0.0457791
CL1505.Contig1_All	1203	3	47	2.81435	49.3175	4.13123	up	0.000252093	0.0134353
CL1515.Contig1_All	788	260.5	0	248.083	0.001	-17.9205	down	0.0010587	0.0429125
CL1517.Contig2_All	3279	23	150.5	21.7706	157.1	2.85123	up	0.000297474	0.0154051
CL1520.Contig1_All	1052	18.5	207.5	18.0145	218.433	3.59995	up	5.41844e-06	0.000486168
CL1528.Contig1_All	522	13.5	771	12.5482	808.937	6.01047	up	8.16372e-13	2.69146e-10
CL1528.Contig2_All	660	70.5	9893.5	66.7772	10370.7	7.27894	up	5.59398e-18	3.60469e-15
CL1528.Contig3_All	461	11.5	1095	11.0598	1146.74	6.69606	up	4.95959e-15	2.19717e-12
CL1528.Contig4_All	660	24	902	22.3984	946.889	5.40173	up	1.79605e-11	4.71514e-09
CL1528.Contig5_All	661	140	8263.5	129.552	8657.33	6.06232	up	3.16783e-14	1.28311e-11
CL154.Contig4_All	681	218	1078.5	204.587	1131.45	2.46739	up	0.000303946	0.0156613
CL1550.Contig2_All	891	29.5	0	26.7823	0.001	-14.709	down	0.000193987	0.0107319
CL1554.Contig2_All	486	0.5	73.5	0.488452	77.1274	7.30288	up	5.25771e-08	7.56709e-06
CL1568.Contig1_All	1321	340	54	314.576	56.4183	-2.47918	down	0.000772344	0.0333071
CL1582.Contig2_All	2285	7.5	129.5	7.2686	135.747	4.2231	up	1.91063e-06	0.000189082
CL1600.Contig6_All	2101	65.5	3	60.7872	3.20152	-4.24694	down	9.76901e-05	0.0059823
CL1603.Contig1_All	1076	2172.5	10	2053.84	10.5542	-7.60437	down	0.000219611	0.011917
CL1617.Contig2_All	1604	256	5.5	234.262	5.80228	-5.33536	down	3.46619e-09	6.44438e-07
CL162.Contig8_All	1284	71.5	1.5	66.5904	1.60076	-5.37848	down	5.4818e-06	0.000490301
CL1620.Contig1_All	1080	63	5.5	57.5885	5.60076	-3.36209	down	0.00112879	0.0451725
CL1626.Contig1_All	889	22.5	0	20.293	0.001	-14.3087	down	0.0011136	0.0447538
CL1632.Contig3_All	2268	166	23	154.079	23.9069	-2.68817	down	0.000848853	0.0359476
CL165.Contig13_All	1195	2.5	40	2.20953	41.9145	4.24564	up	0.000486722	0.0229427
CL165.Contig35_All	1215	3	61	2.69798	64.3755	4.57656	up	3.09717e-05	0.00222878
CL1652.Contig2_All	4483	170	1067	147.106	1118.94	2.92721	up	5.17467e-05	0.00348084
CL1674.Contig3_All	690	0.5	31	0.430269	32.7129	6.24848	up	0.000135562	0.00785208
CL169.Contig1_All	4185	6	113	5.22142	119.146	4.51215	up	2.18e-06	0.000213505
CL1713.Contig1_All	1556	10	581.5	9.41995	607.396	6.01077	up	1.74202e-12	5.39799e-10
CL1714.Contig1_All	922	0	423.5	0.001	444.559	18.762	up	4.9773e-18	3.24417e-15
CL1714.Contig2_All	895	0	337.5	0.001	352.967	18.4292	up	8.09809e-17	4.59211e-14
CL1718.Contig3_All	675	16	111.5	15.1068	116.639	2.94878	up	0.000394263	0.0195258
CL172.Contig1_All	1999	466.5	82.5	419.653	86.5304	-2.27792	down	0.00123448	0.0483444
CL1739.Contig3_All	657	0.5	476.5	0.430269	499.474	10.181	up	1.2313e-17	7.67277e-15
CL1739.Contig7_All	608	1	846.5	0.860539	885.495	10.007	up	7.98586e-20	6.37812e-17
CL174.Contig3_All	618	76.5	601	70.8349	630.07	3.15298	up	1.3242e-05	0.00106814
CL1740.Contig2_All	2147	14	239.5	12.513	251.037	4.3264	up	2.23458e-07	2.75238e-05
CL1753.Contig2_All	745	0	44	0.001	46.2671	15.4977	up	1.42466e-06	0.000146353
CL1757.Contig2_All	794	1568.5	14849	1511.97	15560.8	3.36341	up	1.09238e-06	0.000113659
CL1757.Contig4_All	805	1814.5	11257	1662.69	11792	2.82623	up	3.86097e-05	0.00269964
CL1806.Contig2_All	2630	613.5	2790	560.232	2924.97	2.38433	up	0.000460735	0.0219182
CL1811.Contig1_All	749	142	3	129.644	3.20152	-5.33965	down	8.22191e-08	1.11806e-05
CL1822.Contig2_All	2615	613	18	561.605	18.8565	-4.89643	down	1.28459e-09	2.57399e-07
CL1824.Contig1_All	2174	193	4.5	173.939	4.70152	-5.20931	down	2.43504e-08	3.71186e-06
CL1829.Contig3_All	701	134	12443	129.625	13077.5	6.6566	up	3.07104e-16	1.61247e-13
CL1834.Contig4_All	3074	256	20.5	231.004	21.5076	-3.425	down	1.47429e-05	0.00116598
CL1839.Contig4_All	1639	187.5	23	173.337	24.3099	-2.83396	down	0.000350434	0.0176012
CL185.Contig1_All	480	4.5	115	4.04697	120.34	4.89413	up	4.56414e-07	5.19707e-05
CL1857.Contig2_All	969	0	21	0.001	21.8565	14.4158	up	0.000499468	0.023446
CL1861.Contig3_All	960	610.5	3.5	563.061	3.70152	-7.24903	down	1.45449e-14	6.0646e-12
CL1863.Contig9_All	2937	38	1.5	34.3296	1.60076	-4.42262	down	0.000875412	0.0367984
CL1898.Contig1_All	2102	71.5	616.5	65.0777	645.721	3.31068	up	6.32286e-06	0.000555022
CL1898.Contig2_All	4174	256.5	22.5	238.707	23.2053	-3.36271	down	2.92154e-05	0.00211582
CL1906.Contig2_All	2781	1005.5	165.5	931.833	172.755	-2.43135	down	0.000511171	0.0238654
CL1908.Contig2_All	1974	530	88	476.682	92.635	-2.3634	down	0.000809527	0.0347239
CL1911.Contig1_All	1763	23.5	166	20.4554	174.615	3.09362	up	0.000158551	0.0090269
CL1921.Contig1_All	2870	266	12	246.125	12.6046	-4.28737	down	2.91274e-07	3.46268e-05
CL1938.Contig1_All	733	309.5	1333	282.919	1401.01	2.30801	up	0.000764895	0.0331606
CL1951.Contig2_All	300	2	38.5	1.95381	40.5656	4.3759	up	0.000348396	0.0175143
CL1976.Contig2_All	2044	205	10.5	187.698	10.8023	-4.119	down	1.56137e-06	0.000158388
CL1983.Contig1_All	419	81.5	0	75.6613	0.001	-16.2073	down	2.1985e-08	3.39695e-06
CL1983.Contig4_All	826	0	39	0.001	40.8641	15.3185	up	4.32964e-06	0.000396634
CL1992.Contig1_All	4341	12	83	10.6756	86.8793	3.0247	up	0.000833216	0.0354186
CL1994.Contig2_All	2045	93.5	405	89.0132	423.993	2.25195	up	0.00117265	0.0464037
CL200.Contig2_All	1849	32	0	28.9918	0.001	-14.8234	down	0.000110145	0.00663043
CL201.Contig2_All	1141	0	25.5	0.001	26.4572	14.6914	up	0.000135445	0.00785208
CL2024.Contig1_All	1063	43	2	38.6323	2.10076	-4.20082	down	0.000749764	0.0326796
CL2029.Contig1_All	1063	58.5	286.5	54.1234	301.161	2.47621	up	0.000703163	0.0309337
CL2030.Contig1_All	484	6.5	1020.5	5.88442	1068.41	7.50435	up	1.44277e-16	8.02095e-14
CL2030.Contig2_All	535	1.5	341.5	1.34899	357.32	8.04919	up	1.5229e-14	6.30346e-12
CL2030.Contig3_All	473	1.5	210.5	1.34899	220.324	7.3516	up	4.9172e-12	1.38037e-09
CL2030.Contig4_All	468	1	187.5	0.860539	195.964	7.83113	up	5.3071e-12	1.46802e-09
CL2030.Contig5_All	755	95	41200	86.2894	43156.1	8.96617	up	3.85355e-23	5.08184e-20
CL204.Contig3_All	508	354	40.5	319.176	42.2633	-2.91688	down	9.12751e-05	0.00561981
CL2042.Contig3_All	1724	175	2	163.104	2.15114	-6.24454	down	5.28259e-08	7.58366e-06
CL2046.Contig1_All	434	2	124.5	1.83744	130.798	6.15349	up	5.99555e-09	1.0759e-06
CL2046.Contig2_All	437	169.5	2	153.658	2.15114	-6.15847	down	2.40742e-09	4.55051e-07
CL2047.Contig2_All	1375	87	455.5	75.5069	478.071	2.66254	up	0.000309175	0.0158675
CL2051.Contig2_All	706	0.5	28.5	0.430269	29.7595	6.11197	up	0.000257709	0.013696
CL207.Contig1_All	432	28.5	0	26.6199	0.001	-14.7002	down	0.000220666	0.0119628
CL2071.Contig2_All	1396	21	292.5	18.3622	306.657	4.06181	up	5.42729e-07	5.99922e-05
CL2074.Contig2_All	943	0	87	0.001	91.0808	16.4749	up	1.16921e-09	2.37638e-07
CL2076.Contig3_All	602	2.5	67.5	2.26771	70.6236	4.96084	up	6.91506e-06	0.000600198
CL2099.Contig1_All	785	8427	18	7803.62	18.8565	-8.69294	down	1.08248e-21	1.13672e-18
CL2099.Contig2_All	884	2845.5	16061.5	2503.18	16845	2.75049	up	8.04446e-05	0.00506855
CL2111.Contig2_All	1573	6.5	163	5.9426	171.565	4.85152	up	8.93173e-08	1.20474e-05
CL2118.Contig1_All	1035	65	578	61.5787	607.674	3.30279	up	5.31009e-06	0.000477201
CL212.Contig1_All	582	52.5	2145.5	47.5056	2259.06	5.57148	up	2.50156e-12	7.58575e-10
CL2125.Contig1_All	912	1.5	130	1.40717	135.743	6.59194	up	1.35452e-09	2.70455e-07
CL2125.Contig2_All	699	2	80.5	1.95381	84.2785	5.4308	up	5.98956e-07	6.58224e-05
CL2134.Contig2_All	953	185.5	880.5	175.048	924.23	2.4005	up	0.000436998	0.021036
CL214.Contig1_All	899	74.5	350	70.9175	366.978	2.37148	up	0.00077243	0.0333071
CL2182.Contig6_All	1278	65.5	3	59.6235	3.2519	-4.19653	down	0.000103929	0.00631662
CL22.Contig2_All	772	3483	13718	3263.68	14383.9	2.13988	up	0.0011818	0.0466681
CL2215.Contig3_All	2051	175.5	23.5	161.614	24.2557	-2.73615	down	0.000651735	0.0290304
CL2237.Contig1_All	1672	64.5	0	58.2393	0.001	-15.8297	down	2.76684e-07	3.29614e-05
CL224.Contig4_All	735	0	32	0.001	33.9145	15.0496	up	2.22743e-05	0.00166092
CL2258.Contig2_All	1904	110	13	99.4884	13.2519	-2.90833	down	0.000889698	0.0372334
CL2261.Contig10_All	836	1116.5	165.5	1003.44	173.561	-2.53144	down	0.000784514	0.0337276
CL2278.Contig2_All	1784	0.5	32	0.430269	33.5618	6.28544	up	0.000108832	0.00657232
CL2282.Contig6_All	1077	222.5	1103	209.681	1154.79	2.46136	up	0.000297212	0.0154051
CL23.Contig2_All	907	43	408.5	39.8541	427.393	3.42276	up	4.82435e-06	0.000436315
CL2320.Contig5_All	3230	192.5	16.5	172.694	17.5076	-3.30216	down	0.000405777	0.019974
CL2321.Contig2_All	960	3.5	220	3.18643	230.63	6.1775	up	1.19862e-10	2.80862e-08
CL2326.Contig2_All	1320	11.5	347.5	10.0707	364.126	5.17619	up	1.26966e-09	2.5531e-07
CL2326.Contig3_All	1464	36.5	907.5	33.097	950.928	4.84457	up	6.17425e-10	1.29195e-07
CL2330.Contig2_All	3323	6238.5	311.5	5692.67	326.816	-4.12256	down	1.60025e-08	2.58529e-06
CL2337.Contig2_All	580	2.5	36	2.44226	37.6626	3.94684	up	0.000992918	0.0406237
CL2337.Contig3_All	580	19.5	193	18.6424	202.421	3.4407	up	1.44543e-05	0.00114796
CL2337.Contig4_All	632	188	1332.5	179.12	1393.86	2.96009	up	1.8503e-05	0.00141216
CL2341.Contig1_All	220	234	11.5	214.748	12.1046	-4.14902	down	7.76877e-07	8.29635e-05
CL2345.Contig3_All	1449	1.5	41.5	1.29081	43.616	5.07851	up	0.000100032	0.0061125
CL236.Contig2_All	1598	2.5	47	2.44226	48.9648	4.32546	up	0.000147642	0.00843118
CL2402.Contig3_All	352	1	30.5	0.976904	32.1626	5.04102	up	0.00041984	0.020418
CL2404.Contig2_All	2622	31.5	2743	30.1325	2874.09	6.57564	up	1.67148e-15	7.7691e-13
CL2404.Contig3_All	2513	372.5	1867	354.82	1957.28	2.46369	up	0.00024175	0.0129449
CL241.Contig1_All	216	60.5	0	56.7172	0.001	-15.7915	down	1.94158e-05	0.00146799
CL2436.Contig3_All	3954	884.5	8208	849.002	8607.57	3.34177	up	1.35237e-06	0.000139598
CL2438.Contig1_All	1273	57	2	52.1344	2.10076	-4.63325	down	8.98376e-05	0.00554938
CL2445.Contig2_All	568	38.5	740.5	37.6108	775.212	4.36537	up	7.43748e-09	1.30978e-06
CL245.Contig2_All	1537	2	37.5	1.89563	39.4145	4.37798	up	0.000424514	0.0205572
CL2455.Contig3_All	901	10.5	101.5	9.79203	106.337	3.44089	up	9.50869e-05	0.00582918
CL2466.Contig1_All	973	312.5	1471	304.817	1544.45	2.34108	up	0.000402661	0.019855
CL2467.Contig3_All	430	229.5	33.5	209.363	35.4648	-2.56154	down	0.000724398	0.0317202
CL2467.Contig5_All	247	1.5	163	1.40717	171.817	6.93193	up	9.77514e-11	2.32903e-08
CL2467.Contig6_All	643	19.5	324.5	18.5842	340.37	4.19496	up	1.16763e-07	1.51861e-05
CL2483.Contig3_All	724	58.5	423.5	57.0325	444.408	2.96203	up	3.39642e-05	0.00241957
CL2484.Contig2_All	863	72.5	985	66.8109	1031.7	3.9488	up	1.0165e-07	1.34676e-05
CL2487.Contig2_All	709	36	182	33.9467	191.169	2.49351	up	0.000964	0.0395547
CL2509.Contig4_All	826	22	372.5	19.4555	390.889	4.32851	up	7.40217e-08	1.01388e-05
CL2518.Contig2_All	1539	24.5	150.5	22.7705	156.596	2.78181	up	0.000426521	0.0206368
CL252.Contig1_All	2178	102.5	7	92.6271	7.30228	-3.66501	down	8.30476e-05	0.0051979
CL252.Contig4_All	2222	93.5	5.5	83.7768	5.60076	-3.90286	down	0.000406572	0.0199914
CL2527.Contig2_All	1752	45.5	0	42.2382	0.001	-15.3663	down	6.08983e-06	0.000538736
CL2527.Contig3_All	1153	32	0	29.2827	0.001	-14.8378	down	0.000105852	0.00641972
CL2537.Contig1_All	551	0	19	0.001	19.9069	14.281	up	0.000910903	0.0378415
CL2573.Contig1_All	532	0	73.5	0.001	76.7747	16.2283	up	7.79466e-09	1.36421e-06
CL258.Contig4_All	1729	478	43	435.716	45.3175	-3.26525	down	1.13062e-05	0.000930521
CL259.Contig1_All	1152	91.5	1	84.6157	1.10076	-6.26435	down	1.82648e-07	2.29143e-05
CL260.Contig10_All	3199	0	61	0.001	63.9725	15.9652	up	5.66155e-08	8.00608e-06
CL260.Contig11_All	1569	2	302.5	1.95381	317.01	7.34209	up	2.0631e-13	7.26647e-11
CL260.Contig12_All	2716	0	72.5	0.001	75.7747	16.2094	up	9.03684e-09	1.5671e-06
CL260.Contig13_All	4147	0.5	86.5	0.430269	90.5808	7.71782	up	9.11525e-09	1.57588e-06
CL260.Contig14_All	994	0	24.5	0.001	26.0114	14.6669	up	0.000167127	0.00944876
CL260.Contig15_All	2911	0	77	0.001	80.8793	16.3035	up	4.55989e-09	8.31424e-07
CL260.Contig16_All	3316	0	55.5	0.001	58.2709	15.8305	up	1.49122e-07	1.91749e-05
CL260.Contig17_All	1509	0	44	0.001	46.116	15.493	up	1.44275e-06	0.000147943
CL260.Contig18_All	2073	0	49	0.001	51.4183	15.65	up	5.15127e-07	5.76149e-05
CL260.Contig1_All	2680	0	63.5	0.001	66.4725	16.0205	up	3.73952e-08	5.52914e-06
CL260.Contig2_All	1024	0	37.5	0.001	39.3137	15.2627	up	6.10085e-06	0.00053887
CL260.Contig3_All	2109	0	49.5	0.001	51.9687	15.6654	up	4.65733e-07	5.28197e-05
CL260.Contig4_All	1956	0	54.5	0.001	57.1198	15.8017	up	1.805e-07	2.2695e-05
CL260.Contig5_All	3280	0	62	0.001	65.0228	15.9887	up	4.77459e-08	6.94226e-06
CL260.Contig6_All	1485	0	18.5	0.001	19.3565	14.2405	up	0.00107164	0.0433442
CL260.Contig7_All	1912	3	134	2.81435	140.549	5.64213	up	1.4189e-08	2.33896e-06
CL260.Contig8_All	2058	0	55.5	0.001	58.1702	15.828	up	1.50155e-07	1.9264e-05
CL2606.Contig1_All	1109	7	57.5	6.83833	59.7167	3.12642	up	0.0011172	0.0448631
CL2606.Contig2_All	1388	173.5	18	157.216	18.6046	-3.07902	down	0.000163394	0.00928399
CL2609.Contig1_All	564	7.5	11954	7.03587	12557.4	10.8015	up	1.13929e-27	9.22922e-24
CL2609.Contig2_All	770	19.5	12839.5	17.4205	13495.7	9.5975	up	1.70398e-24	3.71638e-21
CL2620.Contig2_All	333	0	23	0.001	24.2595	14.5663	up	0.000263776	0.0139531
CL2625.Contig1_All	2012	2185	103	2003.8	107.937	-4.21447	down	1.3763e-08	2.27535e-06
CL2631.Contig1_All	1152	197.5	13.5	183.688	13.7519	-3.73955	down	9.64844e-06	0.000809356
CL2639.Contig4_All	4050	147.5	19.5	133.679	20.0542	-2.73679	down	0.000848226	0.0359476
CL2642.Contig1_All	1861	58.5	463	52.2616	485.47	3.21556	up	1.60635e-05	0.00125814
CL2642.Contig2_All	1497	860.5	11075	792.451	11617.5	3.87384	up	7.08313e-08	9.72533e-06
CL2645.Contig3_All	1316	1129.5	9033	1066	9469.8	3.15112	up	4.81079e-06	0.000435784
CL2648.Contig5_All	3333	52.5	3	48.4947	3.15114	-3.94388	down	0.00052102	0.0242371
CL2650.Contig2_All	551	5	84.5	4.30269	88.5808	4.36368	up	1.35999e-05	0.00109234
CL268.Contig3_All	2023	6	76	5.45415	79.9297	3.87331	up	7.32907e-05	0.00468548
CL268.Contig4_All	1752	4	84.5	3.73307	88.3289	4.56445	up	5.2197e-06	0.000469822
CL268.Contig8_All	1719	5	147.5	4.76816	154.201	5.01523	up	6.09282e-08	8.53085e-06
CL2680.Contig4_All	643	248	27	224.527	28.2595	-2.99008	down	0.000110501	0.00664322
CL2680.Contig5_All	733	906.5	63.5	813.126	66.674	-3.60828	down	0.000166211	0.00941575
CL2682.Contig2_All	1380	100	8	90.0103	8.40304	-3.42111	down	0.000187408	0.010429
CL2717.Contig1_All	1172	0.5	70.5	0.430269	73.7747	7.42174	up	8.26495e-08	1.12122e-05
CL2717.Contig2_All	1272	3	42	2.93071	43.5114	3.89207	up	0.000581997	0.0265082
CL2720.Contig4_All	1325	12.5	117.5	12.0368	123.143	3.35481	up	7.11468e-05	0.00456626
CL2726.Contig3_All	1774	54	1	49.32	1.10076	-5.4856	down	2.61108e-05	0.00191297
CL2745.Contig1_All	755	68.5	0	64.1833	0.001	-15.9699	down	9.14622e-06	0.000772944
CL276.Contig3_All	3006	280	46.5	252.471	49.019	-2.3647	down	0.00125872	0.0491575
CL2761.Contig2_All	1131	2	54	1.72108	56.8717	5.04633	up	2.43439e-05	0.00179746
CL2778.Contig2_All	1500	21.5	384.5	19.4907	402.889	4.36953	up	4.55685e-08	6.65981e-06
CL2778.Contig7_All	1626	55.5	266	50.2036	278.142	2.46996	up	0.000861921	0.0363932
CL2792.Contig3_All	1363	45.5	1.5	40.8418	1.65114	-4.62851	down	0.000256125	0.0136246
CL2798.Contig1_All	2454	146	2.5	132.213	2.65114	-5.64011	down	2.96064e-08	4.48894e-06
CL2821.Contig3_All	1097	24.5	0	22.7123	0.001	-14.4712	down	0.000607444	0.0274249
CL283.Contig3_All	3453	609	93.5	549.029	97.9335	-2.48701	down	0.000412545	0.0201577
CL2854.Contig2_All	552	276.5	1311.5	252.543	1376.09	2.44597	up	0.000388132	0.0192437
CL2858.Contig1_All	392	74.5	0.5	69.2884	0.550381	-6.97604	down	3.62539e-07	4.22138e-05
CL2858.Contig2_All	396	34.5	279.5	32.365	292.851	3.17766	up	2.63998e-05	0.00193165
CL2858.Contig3_All	834	17.5	138.5	16.2231	144.646	3.15641	up	0.00012069	0.00712159
CL288.Contig4_All	748	26	0	23.5377	0.001	-14.5227	down	0.00045396	0.0216504
CL2883.Contig2_All	990	0	58	0.001	60.3679	15.8815	up	9.84439e-08	1.31041e-05
CL2892.Contig2_All	663	2188.5	300.5	2031.42	314.858	-2.68971	down	0.000109118	0.00657559
CL2901.Contig1_All	1701	363.5	1474	317.519	1545.34	2.28301	up	0.00112661	0.0451167
CL2906.Contig6_All	1670	182.5	4	166.125	4.20152	-5.30521	down	2.31365e-08	3.56516e-06
CL2953.Contig1_All	1026	25	144.5	24.4226	151.604	2.63402	up	0.000638937	0.0285738
CL2959.Contig2_All	884	302	1276.5	279.781	1338.22	2.25794	up	0.000879444	0.0369132
CL2964.Contig1_All	1518	851.5	4168	797.273	4365.29	2.45293	up	0.000258616	0.0137223
CL2987.Contig1_All	752	1.5	464	1.46536	485.059	8.37077	up	3.94167e-16	2.03197e-13
CL2987.Contig2_All	734	9.5	428	8.75695	450.52	5.68502	up	3.42477e-11	8.66986e-09
CL2990.Contig2_All	1177	124	525.5	117.18	550.086	2.23093	up	0.00116863	0.0463331
CL3000.Contig3_All	1355	17	246	14.6873	257.235	4.13044	up	6.45327e-07	7.05085e-05
CL3002.Contig8_All	1116	0	85	0.001	89.0304	16.442	up	1.5202e-09	2.96236e-07
CL3008.Contig1_All	868	5	66	4.70997	69.3251	3.87959	up	0.000108061	0.00653276
CL3021.Contig1_All	1368	98	6.5	88.6383	6.65114	-3.73626	down	8.55723e-05	0.00532653
CL3037.Contig2_All	1105	372.5	2309.5	353.715	2426.48	2.77821	up	4.58565e-05	0.00313294
CL3073.Contig1_All	416	1.5	189.5	1.40717	199.223	7.14544	up	1.68458e-11	4.44306e-09
CL3073.Contig2_All	422	0	908	0.001	953.393	19.8627	up	5.51569e-22	5.90137e-19
CL3073.Contig3_All	594	2	2367	1.83744	2488.42	10.4033	up	1.08678e-23	1.81256e-20
CL3073.Contig4_All	612	5	2768.5	4.70997	2904.18	9.26819	up	3.83137e-22	4.1781e-19
CL3073.Contig5_All	440	2.5	2042	2.32589	2134.25	9.84173	up	1.68033e-22	1.90569e-19
CL3073.Contig6_All	531	0.5	1041.5	0.430269	1093.14	11.311	up	1.22083e-21	1.23622e-18
CL3080.Contig2_All	522	1.5	31.5	1.40717	32.961	4.54989	up	0.000744882	0.0325418
CL3089.Contig1_All	1000	177.5	1050.5	168.164	1098.41	2.70748	up	8.18441e-05	0.00512824
CL3091.Contig1_All	375	43	0	39.9705	0.001	-15.2866	down	9.79861e-06	0.000817118
CL3098.Contig3_All	1377	4	148.5	3.90762	155.704	5.31638	up	1.81098e-08	2.87853e-06
CL311.Contig5_All	683	17.5	323	15.8158	339.122	4.42236	up	5.56442e-08	7.90817e-06
CL314.Contig1_All	1460	19.5	150	18.0605	156.953	3.11942	up	0.000118475	0.0070348
CL3160.Contig1_All	841	42.5	1	38.0857	1	-5.25118	down	0.000186634	0.0104063
CL3167.Contig5_All	1745	3307	47.5	2998.42	49.8175	-5.9114	down	1.69778e-13	6.05498e-11
CL318.Contig1_All	3499	65.5	359	60.4963	375.273	2.63302	up	0.00027545	0.0144886
CL3195.Contig5_All	2031	82	459	77.3134	481.167	2.63775	up	0.000195086	0.0107717
CL3195.Contig6_All	2363	29.5	268.5	27.4223	281.498	3.3597	up	1.27384e-05	0.00103192
CL3199.Contig4_All	3102	227.5	19.5	210.027	20.6084	-3.34927	down	2.78552e-05	0.00202767
CL3202.Contig1_All	577	80.5	0.5	75.3826	0.5	-7.23616	down	1.46839e-05	0.00116456
CL3230.Contig2_All	1132	233.5	2.5	210.594	2.60076	-6.33939	down	1.73101e-10	3.958e-08
CL3246.Contig1_All	1587	2204.5	13121	2111.87	13745.3	2.70234	up	5.3805e-05	0.00359372
CL3246.Contig2_All	1638	783.5	6052	745.04	6347.03	3.09069	up	6.67162e-06	0.000582929
CL3253.Contig1_All	1626	43.5	2	39.2371	2.05038	-4.25825	down	0.000687739	0.0303258
CL3253.Contig3_All	1654	207.5	1	188.278	1.05038	-7.48581	down	2.33323e-11	6.06917e-09
CL3254.Contig4_All	1597	259	36.5	240.974	38.1626	-2.65865	down	0.000489643	0.0230421
CL3256.Contig2_All	1651	145.5	20.5	134.227	21.4069	-2.64853	down	0.00116923	0.0463331
CL3257.Contig4_All	1935	10	102	9.36176	106.988	3.51452	up	7.13435e-05	0.00457131
CL3257.Contig5_All	2055	10.5	77	9.85021	80.8793	3.03754	up	0.000769122	0.0332474
CL3276.Contig2_All	881	156	3082.5	147.044	3229.06	4.45679	up	1.75008e-09	3.36407e-07
CL3280.Contig1_All	1570	114.5	525.5	99.4044	549.783	2.46748	up	0.000686012	0.0302735
CL3282.Contig1_All	1002	207	1656	194.772	1735.55	3.15554	up	6.4338e-06	0.000563887
CL329.Contig2_All	1115	23.5	0	22.0263	0.001	-14.4269	down	0.000755794	0.0328918
CL33.Contig10_All	701	240.5	34	219.062	35.6122	-2.62089	down	0.000566662	0.0259557
CL33.Contig4_All	426	305.5	34	279.36	35.7633	-2.96557	down	9.0347e-05	0.00557477
CL3303.Contig2_All	1105	112	13.5	103.13	14.0038	-2.88057	down	0.000900732	0.0375565
CL3303.Contig3_All	877	2.5	123.5	2.32589	129.596	5.80009	up	1.57633e-08	2.56124e-06
CL3309.Contig3_All	2103	165	13	150.425	13.5038	-3.47761	down	3.80661e-05	0.00267481
CL3317.Contig1_All	1072	7	66.5	6.6056	69.7747	3.40094	up	0.000395102	0.0195333
CL3317.Contig2_All	1031	10.5	75	10.1411	78.6274	2.95481	up	0.000923401	0.0382207
CL3326.Contig1_All	471	157.5	21.5	144.262	22.558	-2.67698	down	0.000873241	0.0367441
CL3327.Contig2_All	1143	33.5	222	31.2135	233.134	2.90092	up	0.000141742	0.00814351
CL3327.Contig4_All	1071	77.5	369.5	70.4736	386.831	2.45655	up	0.000672311	0.0297844
CL3332.Contig2_All	1005	40	221.5	35.7598	232.03	2.6979	up	0.00043571	0.0209918
CL3340.Contig3_All	2153	57.5	4.5	52.7392	4.7519	-3.4723	down	0.00102577	0.0417867
CL3341.Contig2_All	1270	6575	25.5	6168.13	26.4069	-7.86778	down	4.88132e-07	5.47036e-05
CL335.Contig1_All	2433	142	4.5	130.109	4.70152	-4.79045	down	5.19638e-07	5.78911e-05
CL335.Contig3_All	2587	86	2	78.5446	2	-5.29544	down	2.57022e-06	0.000247448
CL3373.Contig1_All	1430	282	22.5	257.741	23.1046	-3.47967	down	1.14901e-05	0.00094292
CL3375.Contig3_All	1624	17	298.5	15.2692	312.506	4.35519	up	9.876e-08	1.31154e-05
CL3376.Contig2_All	1913	465.5	8	430.254	8.35266	-5.68681	down	5.64565e-11	1.37992e-08
CL3380.Contig1_All	2202	96.5	441.5	85.6602	462.458	2.43263	up	0.00077699	0.0334548
CL3380.Contig2_All	4607	3380.5	144	3158.48	151.305	-4.3837	down	3.68964e-05	0.00259906
CL3389.Contig3_All	1356	169	3	152.82	3.20152	-5.57693	down	1.37121e-08	2.27356e-06
CL3391.Contig1_All	520	32.5	1	29.3057	1.05038	-4.8022	down	0.00113547	0.0453757
CL3409.Contig1_All	692	140	4	129.785	4.30228	-4.91487	down	3.25945e-07	3.82672e-05
CL3419.Contig5_All	3794	36	1.5	32.8994	1.65114	-4.31653	down	0.00119253	0.0469936
CL3421.Contig1_All	831	91.5	5	83.0448	5.2519	-3.98298	down	4.74178e-05	0.00321635
CL3435.Contig1_All	1587	0	102.5	0.001	107.387	16.7125	up	1.74983e-10	3.98497e-08
CL3443.Contig1_All	387	272.5	43	245.842	45.7206	-2.42682	down	0.000951867	0.0392557
CL3473.Contig1_All	398	6.5	102.5	6.34988	107.286	4.07859	up	8.01529e-06	0.000685543
CL3510.Contig2_All	2028	8.5	434	7.95459	455.966	5.84099	up	1.33624e-11	3.57419e-09
CL3521.Contig1_All	207	52.5	0	49.0765	0.001	-15.5827	down	3.65347e-06	0.000339629
CL3521.Contig2_All	1778	980.5	3	920.792	3.15114	-8.19086	down	1.4539e-06	0.000148817
CL3526.Contig1_All	495	18199.5	205.5	16460.5	216.584	-6.24794	down	6.8694e-15	2.95103e-12
CL3526.Contig3_All	439	46493.5	1397	42270	1466.58	-4.84911	down	1.0334e-10	2.44166e-08
CL3526.Contig4_All	587	454991	79155.5	422244	83096.9	-2.34521	down	0.000528014	0.0245021
CL3526.Contig5_All	961	2.53122e+06	422629	2.30902e+06	444547	-2.37688	down	0.000395624	0.019542
CL3528.Contig2_All	1319	157.5	19	146.24	19.6046	-2.89908	down	0.000438794	0.0210585
CL3528.Contig3_All	1348	66.5	632.5	57.6913	663.283	3.5232	up	2.8636e-06	0.000271544
CL3529.Contig4_All	917	3	147.5	2.93071	154.654	5.72165	up	4.98001e-09	9.02225e-07
CL3544.Contig1_All	552	0.5	270.5	0.430269	284.103	9.36696	up	1.19308e-14	5.04885e-12
CL3549.Contig1_All	923	421	5.5	396.324	5.90304	-6.06908	down	0.000268367	0.0141827
CL3577.Contig1_All	748	2	84.5	1.72108	88.3793	5.68232	up	3.72208e-07	4.31624e-05
CL3578.Contig2_All	1139	41.5	2	37.8069	2.10076	-4.16967	down	0.000910632	0.0378415
CL3591.Contig1_All	1175	0.5	52	0.488452	54.8213	6.81038	up	1.67984e-06	0.000169497
CL3591.Contig2_All	1262	5.5	125	5.31479	130.995	4.62336	up	5.30677e-07	5.89838e-05
CL3626.Contig6_All	2527	292	1842.5	266.87	1931.98	2.85587	up	4.17606e-05	0.0028985
CL3634.Contig3_All	1322	202.5	21.5	187.932	22.3061	-3.0747	down	0.000130253	0.0076067
CL3639.Contig2_All	1915	22	157	19.1064	164.456	3.10558	up	0.000166992	0.00944876
CL3639.Contig3_All	1876	262.5	7.5	244.743	7.85266	-4.96194	down	1.37746e-06	0.000141761
CL3641.Contig1_All	1452	751.5	4076	727.685	4272.99	2.55386	up	0.000119838	0.00708608
CL3641.Contig7_All	1463	2117	347	1939.64	364.784	-2.41067	down	0.000413374	0.0201667
CL3664.Contig1_All	2498	120	534.5	107.57	561.151	2.38311	up	0.00083292	0.0354186
CL3664.Contig4_All	2604	70	694.5	64.136	728.86	3.50644	up	1.87808e-06	0.00018684
CL3676.Contig1_All	815	74	13746.5	68.2181	14402.1	7.7219	up	2.93582e-19	2.21971e-16
CL3676.Contig2_All	825	70139	10683.5	64838.6	11202.4	-2.53305	down	0.000197481	0.0108617
CL3679.Contig1_All	1190	201	4.5	184.488	4.65114	-5.3098	down	1.48277e-08	2.42312e-06
CL3702.Contig1_All	510	8.5	76	7.95459	79.6274	3.32341	up	0.000334489	0.0168601
CL372.Contig2_All	798	906	5524.5	855.635	5800.74	2.76117	up	4.65582e-05	0.00316562
CL372.Contig3_All	776	1978.5	13.5	1860.02	14.0542	-7.04817	down	1.8795e-05	0.00142295
CL3739.Contig2_All	2369	16	103.5	15.0486	108.286	2.84714	up	0.000679626	0.0300615
CL3739.Contig3_All	2318	158.5	728	136.512	763.065	2.48278	up	0.000584574	0.0265616
CL3741.Contig5_All	1286	201.5	23	183.406	24.2091	-2.92142	down	0.000209005	0.0113741
CL375.Contig1_All	785	27.5	358	24.0139	377.648	3.9751	up	5.74007e-07	6.32031e-05
CL3751.Contig1_All	477	0.5	31	0.430269	32.6626	6.24625	up	0.000136199	0.0078809
CL3751.Contig2_All	1314	0.5	25.5	0.430269	26.8099	5.96138	up	0.000542028	0.0250499
CL3754.Contig5_All	913	759	102.5	687.186	107.74	-2.67315	down	0.000146745	0.00839056
CL3792.Contig3_All	2071	31.5	254.5	29.8997	266.289	3.15479	up	3.1327e-05	0.00224865
CL381.Contig12_All	2737	2	36.5	1.95381	37.961	4.28016	up	0.000524398	0.0243742
CL3822.Contig1_All	1512	59.5	1	53.1221	1.10076	-5.59274	down	0.000326879	0.0165648
CL3836.Contig1_All	1400	35.5	223.5	33.2255	233.979	2.81602	up	0.000193946	0.0107319
CL3852.Contig3_All	717	77	5428	70.5088	5693.35	6.33533	up	6.74332e-15	2.91898e-12
CL3863.Contig1_All	949	1780	103	1627.64	107.937	-3.91452	down	9.58145e-08	1.28143e-05
CL3870.Contig2_All	2199	325	34.5	302.541	36.0618	-3.06859	down	8.00707e-05	0.00505622
CL3870.Contig3_All	2217	21	175	18.4204	184.673	3.3256	up	5.26169e-05	0.00352682
CL3872.Contig1_All	1530	61	2	55.5765	2.10076	-4.72549	down	5.28604e-05	0.00353896
CL3884.Contig1_All	705	118	567	106.14	592.946	2.48193	up	0.00048455	0.022895
CL3884.Contig4_All	688	5	50	4.30269	51.9648	3.59422	up	0.000880408	0.0369264
CL3884.Contig5_All	736	34.5	262	30.1541	274.343	3.18556	up	4.52865e-05	0.00311135
CL3884.Contig6_All	560	15	198	13.0826	206.766	3.98228	up	2.1712e-06	0.00021301
CL3884.Contig7_All	385	24.5	241	21.1414	251.429	3.57201	up	9.29598e-06	0.000782103
CL3884.Contig8_All	648	41	468	35.3403	490.722	3.79552	up	9.89276e-07	0.000103693
CL3891.Contig1_All	633	23.5	131.5	21.3863	137.999	2.6899	up	0.000899956	0.0375518
CL3892.Contig7_All	2639	108.5	2.5	100.758	2.65114	-5.24813	down	5.56416e-07	6.13855e-05
CL3909.Contig1_All	1593	235	4.5	210.372	4.65114	-5.49922	down	1.70632e-05	0.00131824
CL3910.Contig2_All	584	415.5	47	384.376	49.116	-2.96825	down	6.69167e-05	0.00435657
CL3917.Contig1_All	1411	5.5	125.5	5.19842	130.588	4.65081	up	5.1835e-07	5.78613e-05
CL3917.Contig2_All	1557	36.5	777.5	33.3879	815.94	4.61107	up	2.92139e-09	5.46734e-07
CL3929.Contig1_All	660	0	35	0.001	36.5114	15.1561	up	1.12316e-05	0.000925725
CL3933.Contig2_All	1447	18	120	16.4206	126.146	2.94152	up	0.000422628	0.0205009
CL3952.Contig1_All	1021	59.5	1.5	54.2276	1.5	-5.17599	down	2.99621e-05	0.00216437
CL3974.Contig2_All	569	0	47.5	0.001	50.1702	15.6145	up	6.78177e-07	7.33906e-05
CL3976.Contig2_All	715	548	2483	503.227	2601.5	2.37006	up	0.000480022	0.0227213
CL3990.Contig1_All	1615	2015	110	1847.97	115.542	-3.99945	down	5.3224e-08	7.62152e-06
CL3996.Contig2_All	756	114.5	486.5	108.655	510.129	2.2311	up	0.00119596	0.0470306
CL3998.Contig2_All	748	136	627.5	126.75	657.174	2.37429	up	0.000609257	0.0274849
CL4013.Contig2_All	2179	237.5	11.5	215.898	12.1046	-4.15673	down	6.92905e-07	7.48417e-05
CL4028.Contig2_All	1613	196	3	177.218	3.2519	-5.7681	down	2.75613e-09	5.17514e-07
CL4039.Contig3_All	927	16.5	347	14.6644	363.273	4.63067	up	1.7679e-08	2.83767e-06
CL404.Contig1_All	812	0.5	35	0.488452	36.6626	6.22995	up	5.42597e-05	0.00361983
CL404.Contig3_All	1151	2.5	207	2.32589	217.026	6.54394	up	4.74219e-11	1.18463e-08
CL4050.Contig3_All	1350	235	33.5	211.943	35.1626	-2.59157	down	0.000622989	0.0279972
CL4051.Contig4_All	986	118	4	105.5	4.20152	-4.65019	down	0.000294992	0.0153607
CL4051.Contig5_All	3221	912.5	138.5	842.61	143.74	-2.55141	down	0.000301824	0.0156018
CL4069.Contig1_All	1401	24935.5	4892	22568.8	5132.87	-2.13649	down	0.00128593	0.0499453
CL4069.Contig2_All	1092	2	13956.5	1.72108	14624.3	13.0528	up	5.50391e-32	1.56052e-27
CL4070.Contig3_All	2190	119	7	107.233	7.2519	-3.88625	down	2.41544e-05	0.00178579
CL4074.Contig4_All	2117	103.5	0	96.1059	0.001	-16.5523	down	1.63292e-09	3.17111e-07
CL408.Contig40_All	1693	98	442.5	91.3147	465.02	2.34837	up	0.000849465	0.0359476
CL408.Contig42_All	2054	96.5	444.5	91.2457	464.4	2.34754	up	0.000742748	0.0324736
CL408.Contig74_All	3327	514.5	2561.5	485.453	2685.69	2.46789	up	0.000240966	0.0129151
CL4087.Contig1_All	1580	239	35.5	220.971	37.1626	-2.57193	down	0.000749238	0.0326796
CL4091.Contig5_All	2299	87.5	5.5	79.4863	5.95343	-3.73891	down	0.000100781	0.00615168
CL4099.Contig1_All	5365	30.5	188.5	26.5955	196.712	2.88683	up	0.000282238	0.0147508
CL4111.Contig2_All	2108	74.5	6.5	69.3466	6.65114	-3.38215	down	0.000634021	0.0283987
CL414.Contig1_All	536	0	43	0.001	44.4107	15.4386	up	1.88991e-06	0.000187687
CL4184.Contig2_All	682	3	48.5	2.69798	50.8175	4.23537	up	0.00020056	0.0109778
CL4197.Contig2_All	1165	254.5	1074.5	232.331	1125.28	2.27604	up	0.00092123	0.0381866
CL4207.Contig2_All	2789	4.5	47.5	4.04697	49.4145	3.61002	up	0.000871918	0.0367441
CL4210.Contig3_All	1316	0	23	0.001	24.0076	14.5512	up	0.000272391	0.0143819
CL4225.Contig5_All	1822	11.5	82.5	10.2453	86.732	3.0816	up	0.000713007	0.0313425
CL4228.Contig1_All	1553	62	1	57.8335	1.10076	-5.71533	down	7.25797e-06	0.000624538
CL4238.Contig3_All	1743	692	52.5	632.148	55.0694	-3.52094	down	2.00066e-06	0.000197303
CL4239.Contig1_All	517	0	20.5	0.001	21.3061	14.379	up	0.000584271	0.0265616
CL4252.Contig2_All	907	5.5	535.5	5.19842	558.927	6.74844	up	6.605e-14	2.56536e-11
CL4275.Contig1_All	1948	84	3.5	76.358	3.60076	-4.40641	down	2.33947e-05	0.00173415
CL4275.Contig3_All	2036	158	19	144.693	19.8061	-2.86897	down	0.00043893	0.0210585
CL4296.Contig1_All	534	36.5	227	31.526	238.235	2.91777	up	0.000205075	0.0111925
CL4311.Contig2_All	1748	44.5	1424.5	40.6213	1496.29	5.20301	up	3.63937e-11	9.17219e-09
CL4334.Contig1_All	941	88	545	80.5566	570.946	2.82528	up	8.37306e-05	0.00522957
CL4340.Contig2_All	3768	12.5	90.5	10.7567	94.7824	3.13938	up	0.000543906	0.0251163
CL4340.Contig4_All	3846	108.5	2	99.9431	2.05038	-5.60714	down	2.56197e-07	3.10079e-05
CL4346.Contig1_All	1554	240	7	223.926	7.20152	-4.95858	down	3.87353e-06	0.000356578
CL4348.Contig1_All	2518	193	1	176.79	1.10076	-7.32739	down	5.18408e-11	1.2837e-08
CL4359.Contig1_All	1253	387.5	1557	377.91	1629.2	2.10804	up	0.00120511	0.0473527
CL4365.Contig1_All	452	23.5	0	21.3281	0.001	-14.3805	down	0.000842784	0.0357449
CL4368.Contig1_All	4572	170	13.5	156.939	14.0038	-3.48631	down	3.56383e-05	0.00252298
CL4368.Contig2_All	4495	38.5	0	35.8653	0.001	-15.1303	down	2.40412e-05	0.00177974
CL438.Contig6_All	588	3	41	2.87253	42.9145	3.90107	up	0.000675632	0.0299082
CL4394.Contig1_All	1758	4	59	3.50034	61.6198	4.13783	up	0.000116019	0.00691069
CL4419.Contig1_All	593	5	2161.5	4.65179	2265.69	8.92795	up	5.73516e-21	5.33144e-18
CL4419.Contig2_All	571	1	206.5	0.860539	216.022	7.97172	up	1.66342e-12	5.18274e-10
CL442.Contig2_All	549	43.5	355	41.6226	373.238	3.16466	up	1.76987e-05	0.0013584
CL442.Contig3_All	458	14	436	13.2112	458.52	5.11715	up	4.87812e-10	1.03992e-07
CL442.Contig4_All	466	27.5	293	26.3994	307.308	3.54111	up	3.61566e-06	0.00033722
CL442.Contig5_All	553	25	284	24.1317	297.552	3.62414	up	2.44844e-06	0.000236527
CL442.Contig8_All	731	492	1959.5	473.422	2057.99	2.12004	up	0.00123682	0.0484023
CL4433.Contig1_All	672	26.5	0	24.4334	0.001	-14.5766	down	0.000375857	0.0187288
CL4433.Contig2_All	930	596	29.5	539.645	31.2633	-4.10947	down	8.61326e-08	1.16569e-05
CL4434.Contig1_All	2362	110.5	1.5	99.2787	1.55038	-6.00079	down	3.38198e-07	3.9542e-05
CL4464.Contig1_All	2938	44.5	227.5	41.1449	238.684	2.53632	up	0.00068602	0.0302735
CL4502.Contig1_All	1565	226	35.5	203.907	37.4648	-2.4443	down	0.00115034	0.0457803
CL451.Contig1_All	671	4	3742	3.73307	3924.88	10.0381	up	3.36188e-24	6.14963e-21
CL4512.Contig2_All	1193	185	5	169.091	5.2519	-5.00881	down	6.22539e-08	8.695e-06
CL4524.Contig1_All	2138	196.5	7.5	175.438	7.90304	-4.47241	down	0.000694567	0.030603
CL4561.Contig2_All	1929	3.5	66.5	3.24462	70.4297	4.44006	up	2.54007e-05	0.00186818
CL4561.Contig3_All	1850	6.5	100.5	5.9426	104.833	4.14085	up	9.7005e-06	0.000811323
CL4580.Contig2_All	1027	10881	18.5	9908.81	19.5076	-8.98853	down	9.55098e-23	1.15234e-19
CL4616.Contig2_All	1681	38.5	254.5	35.3999	267.397	2.91717	up	0.000117986	0.00701311
CL4618.Contig2_All	970	2067	8562.5	1904.87	8977.74	2.23666	up	0.000836342	0.0355248
CL4645.Contig2_All	900	23.5	152.5	22.1427	160.208	2.85505	up	0.000303451	0.0156613
CL4645.Contig3_All	839	22	341.5	20.1537	356.11	4.14321	up	1.7275e-07	2.1866e-05
CL4647.Contig1_All	444	1	215.5	0.860539	225.223	8.0319	up	9.98086e-13	3.23414e-10
CL4647.Contig3_All	1353	110	645.5	101.583	676.283	2.73497	up	0.000110591	0.00664322
CL4647.Contig4_All	1362	4.5	502.5	3.87243	525.373	7.08396	up	3.8322e-14	1.5412e-11
CL4663.Contig1_All	2311	344	32.5	320.346	34.2633	-3.22489	down	6.47099e-05	0.00425689
CL4671.Contig1_All	509	3.5	8242	3.18643	8632.2	11.4036	up	3.06157e-28	2.89349e-24
CL4671.Contig2_All	715	3.5	6163.5	3.01189	6456.66	11.0659	up	6.82126e-27	3.22339e-23
CL4684.Contig1_All	1281	1.5	76.5	1.34899	80.6312	5.90139	up	3.97704e-07	4.58379e-05
CL4696.Contig1_All	444	0.5	544.5	0.430269	570.597	10.373	up	2.48715e-18	1.74119e-15
CL4696.Contig2_All	496	5	3571	4.65179	3741.03	9.65144	up	2.41287e-23	3.69796e-20
CL4701.Contig1_All	2041	7.5	74.5	6.57041	78.3289	3.57549	up	0.000226199	0.0122277
CL4706.Contig3_All	632	184.5	2	169.417	2.05038	-6.36854	down	8.88269e-10	1.83164e-07
CL4707.Contig2_All	380	112.5	3	100.942	3.10076	-5.02475	down	1.01857e-05	0.00084567
CL4709.Contig1_All	573	326	0.5	303.285	0.5	-9.24453	down	1.04915e-12	3.3803e-10
CL471.Contig1_All	3196	468.5	18.5	433.592	19.3565	-4.48545	down	2.35134e-08	3.61342e-06
CL4712.Contig1_All	440	635.5	30247	584.866	31698.9	5.76018	up	2.12462e-13	7.43695e-11
CL4723.Contig2_All	845	74	572.5	65.1344	598.698	3.20034	up	1.54714e-05	0.00121851
CL4736.Contig1_All	1642	648.5	7	609.377	7.55419	-6.33391	down	5.32983e-05	0.00356407
CL4736.Contig2_All	1651	211.5	1907	198.062	1998.29	3.33474	up	2.26656e-06	0.000221218
CL474.Contig1_All	1161	12	599	11.2574	628.825	5.80372	up	5.00804e-12	1.39894e-09
CL4741.Contig6_All	628	28754	658	27049.8	689.639	-5.29363	down	0.00050225	0.0235377
CL4743.Contig2_All	486	0	18.5	0.001	19.558	14.2555	up	0.00104159	0.0423402
CL4755.Contig3_All	1125	5	131	4.53542	137.247	4.9194	up	2.05823e-07	2.55391e-05
CL4757.Contig1_All	774	53.5	1	49.2971	1.05038	-5.55252	down	2.73389e-05	0.00199264
CL4757.Contig8_All	4914	295.5	32.5	271.337	33.8099	-3.00457	down	8.73396e-05	0.00542316
CL476.Contig12_All	1815	27	0.5	25.0964	0.550381	-5.51091	down	0.00127488	0.0495708
CL4766.Contig1_All	646	1047	4	989.073	4.20152	-7.87902	down	0.000128449	0.00751684
CL4766.Contig3_All	818	974.5	5207.5	914.814	5486	2.5842	up	0.000131486	0.00766292
CL4769.Contig3_All	1300	37.5	0	35.1212	0.001	-15.1001	down	4.54308e-05	0.00311135
CL479.Contig4_All	839	278.5	9.5	260.373	9.90304	-4.71656	down	4.20394e-05	0.00291428
CL4794.Contig1_All	1007	32	193	30.3882	202.119	2.73362	up	0.000313929	0.0160665
CL4811.Contig7_All	1352	22.5	703.5	20.8167	738.263	5.14832	up	1.39753e-10	3.26126e-08
CL4839.Contig1_All	2882	61	2.5	54.5874	2.55038	-4.41978	down	0.000450107	0.0215028
CL485.Contig2_All	1729	353.5	6	332.768	6.15114	-5.75752	down	0.000474626	0.0224847
CL4869.Contig1_All	1932	214	21	192.883	22.3099	-3.11197	down	7.66944e-05	0.0048756
CL4869.Contig2_All	1350	3662.5	376.5	3307.42	395.04	-3.06564	down	1.02092e-05	0.000846378
CL4883.Contig3_All	1699	21.5	287.5	19.7816	301.707	3.93092	up	7.53456e-07	8.07665e-05
CL4889.Contig1_All	808	202.5	885	175.888	924.347	2.39378	up	0.000763875	0.0331606
CL489.Contig1_All	1286	669.5	37	624.771	39.0152	-4.00122	down	3.94444e-05	0.00274783
CL489.Contig2_All	1154	269	21.5	250.103	22.6084	-3.4676	down	1.22809e-05	0.00100058
CL4908.Contig1_All	1203	368	1561.5	338.73	1634.35	2.27051	up	0.000820529	0.0350632
CL4915.Contig1_All	1292	0.5	37.5	0.430269	39.3137	6.51365	up	3.1151e-05	0.00223885
CL4934.Contig2_All	1768	1515	64	1366.38	67.7785	-4.33339	down	6.95044e-09	1.23941e-06
CL4948.Contig2_All	1355	48.5	693	44.8198	727.662	4.02106	up	9.69036e-08	1.29295e-05
CL4951.Contig1_All	1264	2.5	137.5	2.20953	144.654	6.03272	up	4.85027e-09	8.81537e-07
CL4952.Contig3_All	2683	396	6	355.901	6.35266	-5.80797	down	3.46534e-08	5.15797e-06
CL4957.Contig2_All	397	325.5	0	309.022	0.001	-18.2374	down	0.000280987	0.0147125
CL496.Contig1_All	1445	424	23	388.665	23.5542	-4.04447	down	3.24662e-07	3.81981e-05
CL4972.Contig2_All	1229	42	1	38.5281	1.10076	-5.12934	down	0.000185237	0.0103488
CL4972.Contig4_All	1577	397.5	2	360.799	2.20152	-7.35655	down	1.34008e-13	4.90263e-11
CL4973.Contig2_All	450	583.5	83	532.205	86.9297	-2.61406	down	0.000247641	0.0132105
CL4998.Contig3_All	655	159.5	953	151.22	999.804	2.725	up	7.94924e-05	0.00503091
CL5011.Contig1_All	1182	0.5	36.5	0.488452	38.2633	6.2916	up	3.86575e-05	0.00269964
CL5011.Contig3_All	1203	149	1.5	140.322	1.65114	-6.40914	down	0.000354533	0.0177913
CL5019.Contig4_All	2689	114	11.5	104.909	12.1549	-3.10952	down	0.000363673	0.0182177
CL5041.Contig2_All	1853	37	0	34.4	0.001	-15.0701	down	3.32061e-05	0.00237152
CL5043.Contig5_All	1754	301.5	11.5	283.307	12.2557	-4.53084	down	0.00119559	0.0470306
CL5067.Contig1_All	492	0	34.5	0.001	36.7671	15.1661	up	1.17659e-05	0.000964159
CL5071.Contig1_All	522	1.5	82	1.40717	85.8289	5.93059	up	2.00053e-07	2.49872e-05
CL5071.Contig2_All	329	13.5	471.5	13.0137	493.164	5.24397	up	1.62019e-10	3.71962e-08
CL5071.Contig3_All	462	11.5	853	10.8853	893.657	6.35927	up	7.61483e-14	2.93746e-11
CL5075.Contig1_All	979	4.5	55.5	4.22152	57.9687	3.77944	up	0.000281507	0.0147261
CL5089.Contig3_All	1830	59.5	3	55.2748	3.05038	-4.17956	down	0.00020657	0.0112633
CL5091.Contig1_All	1081	22651.5	3.5	21722.2	3.65114	-12.5385	down	0.000572202	0.0261461
CL5098.Contig2_All	1576	52	368	46.028	386.59	3.07022	up	4.64836e-05	0.00316435
CL5099.Contig1_All	887	20111.5	2456.5	18653.6	2575.8	-2.85636	down	3.5378e-05	0.00250768
CL5104.Contig2_All	1353	264.5	9.5	241.402	10.0542	-4.58557	down	7.05604e-08	9.71165e-06
CL5120.Contig2_All	1485	1655	7394	1515.89	7744.5	2.35301	up	0.00048767	0.0229683
CL5128.Contig2_All	498	39	265	36.1211	277.746	2.94286	up	9.31131e-05	0.00572056
CL5151.Contig2_All	1500	83	4.5	75.963	4.95343	-3.9388	down	6.63432e-05	0.00432918
CL5156.Contig1_All	1220	4.5	171.5	4.2797	179.107	5.38717	up	7.10189e-09	1.26244e-06
CL516.Contig1_All	642	65.5	714	63.7545	747.654	3.55177	up	8.58551e-07	9.08302e-05
CL517.Contig2_All	2179	308.5	31	281.826	32.5618	-3.11355	down	4.54148e-05	0.00311135
CL519.Contig2_All	941	8.5	527	8.07095	550.679	6.09233	up	1.56874e-12	4.94206e-10
CL5192.Contig1_All	839	31.5	228.5	27.1652	240.188	3.14434	up	7.61461e-05	0.00485162
CL5195.Contig2_All	645	4	47	3.6167	49.2671	3.76788	up	0.000629461	0.0282168
CL5195.Contig3_All	1083	3.5	71.5	3.24462	75.2282	4.53515	up	1.36873e-05	0.00109501
CL5213.Contig1_All	727	63.5	419.5	55.8079	439.955	2.97881	up	6.57632e-05	0.0043062
CL5218.Contig1_All	2221	84.5	1	75.101	1	-6.23076	down	0.00117465	0.046418
CL5226.Contig1_All	1168	1685.5	230.5	1560.93	241.836	-2.6903	down	0.00011304	0.00676162
CL5241.Contig1_All	1440	36	640.5	34.4122	672.391	4.28831	up	1.77415e-08	2.83767e-06
CL525.Contig3_All	1220	72	372	62.8897	390.792	2.6355	up	0.000395003	0.0195333
CL5251.Contig3_All	1976	46.5	2	41.6442	2.20152	-4.24154	down	0.00043851	0.0210585
CL527.Contig1_All	537	2.5	50	2.26771	53.0732	4.54867	up	8.74117e-05	0.00542316
CL5275.Contig4_All	842	70.5	1.5	66.1953	1.5	-5.4637	down	0.000536783	0.0248886
CL532.Contig7_All	2866	68.5	3	63.9506	3.30228	-4.27542	down	9.2842e-05	0.00571009
CL5327.Contig5_All	850	33	294	28.5141	307.149	3.42919	up	1.26479e-05	0.0010262
CL5335.Contig1_All	1574	1	58.5	0.860539	61.2709	6.15382	up	1.98983e-06	0.000196578
CL5335.Contig2_All	1223	3.5	601.5	3.01189	631.98	7.71307	up	1.08872e-15	5.27666e-13
CL5335.Contig3_All	1461	1	65.5	0.918721	68.8251	6.22716	up	6.54954e-07	7.11491e-05
CL5335.Contig4_All	1651	0.5	27.5	0.430269	28.2557	6.03716	up	0.000956106	0.0394019
CL5341.Contig1_All	665	0.5	80	0.430269	83.4259	7.59911	up	2.175e-08	3.37906e-06
CL5346.Contig2_All	568	0	53	0.001	55.6198	15.7633	up	2.37629e-07	2.89785e-05
CL5351.Contig2_All	1168	126.5	637	121.658	667.984	2.45698	up	0.000332404	0.0167848
CL5355.Contig2_All	280	6.5	152.5	6.11715	160.007	4.70913	up	1.76432e-07	2.22328e-05
CL5363.Contig1_All	807	180	6708	166.243	7016.28	5.39934	up	3.09865e-12	9.24802e-10
CL5364.Contig1_All	2352	16	130.5	14.5832	137.201	3.23391	up	0.000117082	0.0069667
CL5369.Contig3_All	1802	102	0	90.975	0.001	-16.4732	down	1.65299e-05	0.0012861
CL5374.Contig1_All	558	31	1136.5	29.644	1192.17	5.32971	up	1.48255e-11	3.94693e-09
CL5375.Contig2_All	592	4	83.5	3.44216	88.0846	4.67751	up	5.74709e-06	0.00051322
CL5380.Contig2_All	390	0	99	0.001	103.736	16.6626	up	2.62536e-10	5.79276e-08
CL5381.Contig3_All	388	0	20.5	0.001	21.558	14.3959	up	0.000564656	0.0259056
CL54.Contig3_All	3874	107.5	7	96.348	7.15114	-3.75201	down	0.000423266	0.0205143
CL5400.Contig1_All	1896	60	0.5	55.1233	0.5	-6.78459	down	3.0385e-06	0.000286691
CL5402.Contig2_All	870	68.5	1.5	62.9033	1.55038	-5.34244	down	8.57085e-06	0.000728663
CL5408.Contig2_All	467	1.5	31.5	1.40717	32.9107	4.54768	up	0.000747606	0.0326357
CL5462.Contig1_All	1461	134	11.5	120.2	12.2557	-3.29391	down	0.000501406	0.0235175
CL5472.Contig2_All	1825	380.5	1848	356.119	1933.7	2.44093	up	0.000304098	0.0156613
CL5477.Contig1_All	1032	92	4	82.6605	4.20152	-4.29821	down	1.86698e-05	0.00141991
CL549.Contig2_All	1472	483.5	59.5	433.874	62.2709	-2.80065	down	0.0010638	0.0430883
CL5494.Contig3_All	2313	289.5	0.5	266.755	0.5	-9.05937	down	8.13783e-14	3.118e-11
CL55.Contig1_All	1162	281	2.5	259.964	2.65114	-6.61556	down	1.88941e-11	4.93737e-09
CL5503.Contig4_All	919	960.5	164	869.37	171.104	-2.3451	down	0.000685919	0.0302735
CL5543.Contig1_All	1918	143	4050.5	124.861	4246.38	5.08784	up	5.24681e-11	1.29359e-08
CL5545.Contig1_All	771	4	48	3.90762	50.1664	3.68236	up	0.000539503	0.0249943
CL5546.Contig2_All	595	167.5	8.5	153.217	8.7519	-4.12983	down	3.00459e-06	0.000283964
CL5551.Contig1_All	385	166.5	0	156.778	0.001	-17.2584	down	2.04542e-05	0.00154239
CL5551.Contig2_All	579	42	278	36.4335	290.394	2.99467	up	0.000103805	0.00631584
CL5560.Contig1_All	535	1	28.5	0.860539	30.2129	5.13378	up	0.000663217	0.0294703
CL5560.Contig2_All	863	10	243	9.12903	256.25	4.81095	up	2.03631e-08	3.19052e-06
CL5563.Contig3_All	2458	830	148.5	764.982	156.158	-2.29242	down	0.000973975	0.0399267
CL5577.Contig1_All	1516	10.5	174.5	9.85021	183.065	4.21605	up	7.62615e-07	8.1594e-05
CL5577.Contig2_All	513	5	148.5	4.59361	155.15	5.07789	up	5.69941e-08	8.01963e-06
CL5578.Contig4_All	2042	98	488	85.4965	511.074	2.5796	up	0.000414584	0.0201798
CL5581.Contig2_All	1881	8.5	77	7.83822	80.7282	3.36447	up	0.00030355	0.0156613
CL5602.Contig2_All	1192	65	304.5	57.0987	318.052	2.47774	up	0.000876888	0.0368332
CL5613.Contig6_All	386	0	37.5	0.001	39.2633	15.2609	up	6.12996e-06	0.0005406
CL5615.Contig5_All	5819	710.5	9.5	641.959	10.1046	-5.9894	down	2.05321e-12	6.29347e-10
CL562.Contig4_All	646	1.5	33	1.34899	34.6626	4.68343	up	0.000540416	0.0250162
CL5651.Contig3_All	1806	70	366.5	64.2523	384.184	2.57998	up	0.000366883	0.0183299
CL5656.Contig1_All	1449	7.5	1545	6.51222	1617.25	7.95617	up	4.12499e-18	2.78466e-15
CL5656.Contig2_All	1495	46	1349	42.6103	1413.64	5.05207	up	8.52991e-11	2.04092e-08
CL5689.Contig1_All	966	0	47	0.001	49.7206	15.6016	up	7.46037e-07	8.01227e-05
CL5689.Contig2_All	1053	1	78	0.918721	81.7785	6.47595	up	1.11644e-07	1.46548e-05
CL5692.Contig2_All	1790	122.5	6	113.736	6.30228	-4.17367	down	8.0413e-06	0.000686732
CL5703.Contig1_All	919	21.5	581	20.1307	607.954	4.91649	up	6.99322e-10	1.44729e-07
CL5734.Contig1_All	1861	74	379	66.6472	397.742	2.57722	up	0.000412709	0.0201577
CL5751.Contig1_All	1514	476.5	20	447.284	20.9069	-4.41914	down	0.000870548	0.0367301
CL5767.Contig2_All	1576	229.5	0	214.832	0.001	-17.7128	down	5.63735e-08	7.99179e-06
CL5769.Contig2_All	1824	4	92	3.44216	96.4839	4.8089	up	2.35118e-06	0.000228298
CL5770.Contig1_All	892	1533.5	56646	1354.9	59473	5.45598	up	2.57618e-12	7.77047e-10
CL5770.Contig2_All	880	11.5	108.5	10.0126	115.352	3.52616	up	0.000246413	0.0131697
CL579.Contig5_All	1055	18.5	1376	16.7345	1443.81	6.43091	up	2.17846e-14	8.95159e-12
CL5829.Contig1_All	1807	4.5	172.5	4.2797	180.359	5.39722	up	6.65374e-09	1.19024e-06
CL5829.Contig2_All	2316	16.5	435.5	15.7698	458.071	4.86033	up	1.71777e-09	3.32449e-07
CL5838.Contig3_All	1945	10.5	75	9.67567	78.8289	3.02629	up	0.000926757	0.0383316
CL5840.Contig2_All	1552	395	44	358.764	45.8641	-2.9676	down	6.57526e-05	0.0043062
CL5845.Contig3_All	1102	2456.5	425	2263.97	445.303	-2.34599	down	0.000591443	0.0267878
CL585.Contig1_All	2059	401	41	369.862	43.1664	-3.09901	down	3.46457e-05	0.00245885
CL5872.Contig2_All	4100	80.5	0	75.7316	0.001	-16.2086	down	7.11842e-05	0.00456626
CL5872.Contig3_All	3956	110	1.5	103.387	1.60076	-6.01315	down	0.000274169	0.0144489
CL5874.Contig2_All	1562	51.5	1	47.1687	1.05038	-5.48885	down	3.83639e-05	0.0026924
CL5874.Contig5_All	1419	9.5	87	8.17512	91.4335	3.48341	up	0.000199155	0.0109325
CL5874.Contig6_All	1278	21	191	18.4786	200.22	3.43766	up	2.53678e-05	0.00186818
CL5921.Contig1_All	1580	38.5	353	35.4581	370.482	3.38522	up	7.71989e-06	0.000661275
CL5932.Contig1_All	577	0	24.5	0.001	25.558	14.6415	up	0.000176711	0.00994106
CL5934.Contig2_All	922	100	616	86.7521	647.135	2.8991	up	7.9772e-05	0.00504298
CL594.Contig7_All	589	49.5	0	44.284	0.001	-15.4345	down	1.66256e-05	0.00129147
CL5940.Contig1_All	581	38	1.5	34.0387	1.60076	-4.41034	down	0.000898892	0.037535
CL5954.Contig2_All	2666	103.5	780.5	93.2549	817.479	3.13193	up	1.48736e-05	0.00117468
CL5964.Contig1_All	490	123	5	111.49	5.20152	-4.42184	down	3.52338e-06	0.000329697
CL5974.Contig3_All	1199	9	101	8.38486	105.685	3.65585	up	4.58257e-05	0.00313294
CL5994.Contig1_All	1152	9.5	1258.5	8.81513	1319.56	7.22586	up	2.39001e-16	1.29074e-13
CL6013.Contig2_All	1563	125.5	707.5	119.285	740.751	2.63458	up	0.000140732	0.00809431
CL6021.Contig1_All	1673	59.5	1.5	54.2857	1.65114	-5.03904	down	2.95129e-05	0.00213464
[truncated: 799 more rows]

## Sheet: E-pupa_VS_L-pupa
Table S3. Differential expression unigenes
[truncated: 8,794 more rows]
