# Supplementary material for: De novo transcriptome sequencing and analysis revealed the molecular basis of rapid fat accumulation by black soldier fly (Hermetia illucens, L.) for development of insectival biodiesel
Source: Biotechnol Biofuels. 2019 Aug 9;12:194. doi: 10.1186/s13068-019-1531-7 (PMC6688347; doi:10.1186/s13068-019-1531-7)
Supplement: Supplementary file 9 — Additional file 9: Table S4. GO annotation of differentially expressed unigenes. [file 13068_2019_1531_MOESM9_ESM.xlsx]

## Sheet: HL1d-VS-HL4d
Table S4. GO annotation of differentially expressed unigenes
GO	Gene_Number	PValue	Type
extracellular region	542	1.94e-46	cellular_component
extracellular matrix	141	2.83e-38	cellular_component
extracellular space	238	2.13e-36	cellular_component
extracellular region part	360	8.09e-19	cellular_component
core-binding factor complex	7	0.00102	cellular_component
fibrillar collagen trimer	5	0.04692	cellular_component
banded collagen fibril	5	0.04692	cellular_component
structural constituent of cuticle	168	1.45e-92	molecular_function
structural constituent of chitin-based cuticle	141	1.02e-83	molecular_function
structural constituent of chitin-based larval cuticle	93	2.32e-60	molecular_function
serine-type peptidase activity	114	7.52e-19	molecular_function
serine hydrolase activity	115	1e-18	molecular_function
peptidase activity	297	7.77e-15	molecular_function
structural molecule activity	260	6.36e-13	molecular_function
oxidoreductase activity	419	2.42e-12	molecular_function
phosphoenolpyruvate carboxykinase (GTP) activity	16	8.05e-09	molecular_function
peptidase activity, acting on L-amino acid peptides	228	1.8e-08	molecular_function
chitin-based cuticle development	139	2.53e-38	biological_process
cuticle development	164	1.55e-35	biological_process
defense response to Gram-positive bacterium	63	3e-15	biological_process
chitin metabolic process	41	3.19e-12	biological_process
amino sugar metabolic process	49	6.6e-12	biological_process
aminoglycan metabolic process	63	1.65e-10	biological_process
glucosamine-containing compound metabolic process	45	1.88e-10	biological_process
response to fungus	69	5.55e-08	biological_process
defense response to fungus	61	1.21e-07	biological_process
defense response to bacterium	129	2.28e-06	biological_process

## Sheet: HL4d-VS-HL8d
Table S4. GO annotation of differentially expressed unigenes
GO	Gene_Number	PValue	Type
extracellular region	163	2.23e-63	cellular_component
extracellular matrix	73	1.06e-58	cellular_component
extracellular region part	118	4.45e-41	cellular_component
extracellular space	79	1.66e-37	cellular_component
proteinaceous extracellular matrix	22	8.46e-12	cellular_component
dense fibrillar component	4	0.00083	cellular_component
extracellular matrix component	9	0.00096	cellular_component
basement membrane	8	0.00353	cellular_component
bursicon neuropeptide hormone complex	4	0.00477	cellular_component
structural constituent of cuticle	85	3.62e-83	molecular_function
structural constituent of chitin-based cuticle	71	7.39e-71	molecular_function
structural constituent of chitin-based larval cuticle	50	6.47e-53	molecular_function
structural molecule activity	103	1.55e-36	molecular_function
peptidase activity	65	5.9e-09	molecular_function
phosphoenolpyruvate carboxykinase (GTP) activity	9	9.98e-09	molecular_function
phosphoenolpyruvate carboxykinase activity	9	9.46e-08	molecular_function
fatty acid synthase activity	9	5.94e-06	molecular_function
hydrolase activity	152	2.48e-05	molecular_function
GTP cyclohydrolase activity	4	5.63e-05	molecular_function
chitin-based cuticle development	58	4.11e-40	biological_process
cuticle development	60	2.48e-34	biological_process
small molecule biosynthetic process	26	3.21e-05	biological_process
gluconeogenesis	9	0.00019	biological_process
hexose biosynthetic process	9	0.00023	biological_process
monosaccharide biosynthetic process	9	0.00057	biological_process
inositol catabolic process	4	0.0006	biological_process
regulation of GTP cyclohydrolase I activity	4	0.0006	biological_process
fatty acid elongation	6	0.00168	biological_process
tetrahydrofolate biosynthetic process	4	0.00177	biological_process

## Sheet: HL8d-VS-HL12d
Table S4. GO annotation of differentially expressed unigenes
GO	Gene_Number	PValue	Type
carboxylic ester hydrolase activity	2	0.00155	molecular_function
hydrolase activity, acting on ester bonds	2	0.04561	molecular_function

## Sheet: HL12d-VS-HPp1
Table S4. GO annotation of differentially expressed unigenes
GO	Gene_Number	PValue	Type
extracellular region	9	3.33e-06	cellular_component
extracellular space	6	1.67e-05	cellular_component
extracellular region part	7	0.00011	cellular_component
extracellular matrix	4	0.00022	cellular_component
structural constituent of chitin-based cuticle	5	4.69e-06	molecular_function
structural constituent of cuticle	5	1.49e-05	molecular_function
structural constituent of chitin-based larval cuticle	4	2.84e-05	molecular_function
structural molecule activity	5	0.02995	molecular_function
chitin-based cuticle development	4	0.00193	biological_process
cuticle development	4	0.00642	biological_process

## Sheet: HPp1-VS-HPp2
Table S4. GO annotation of differentially expressed unigenes
GO	Gene_Number	PValue	Type
extracellular region	103	5.08e-57	cellular_component
extracellular matrix	40	1.87e-34	cellular_component
extracellular space	48	2.38e-28	cellular_component
extracellular region part	64	1.71e-26	cellular_component
structural constituent of cuticle	52	4.37e-51	molecular_function
structural constituent of chitin-based cuticle	48	1.62e-50	molecular_function
structural constituent of chitin-based larval cuticle	35	2.72e-39	molecular_function
peptidase activity	78	1.86e-33	molecular_function
serine-type peptidase activity	42	5.65e-30	molecular_function
serine hydrolase activity	42	1.11e-29	molecular_function
peptidase activity, acting on L-amino acid peptides	59	7.87e-23	molecular_function
structural molecule activity	54	2.19e-17	molecular_function
hydrolase activity	118	4.03e-15	molecular_function
carboxypeptidase activity	16	3.43e-12	molecular_function
chitin-based cuticle development	35	1.37e-27	biological_process
cuticle development	38	2e-26	biological_process
defense response to Gram-positive bacterium	13	6.51e-08	biological_process
aminoglycan catabolic process	9	6.66e-07	biological_process
regulation of peptidoglycan recognition protein signaling pathway	7	5.19e-06	biological_process
negative regulation of peptidoglycan recognition protein signaling pathway	7	5.19e-06	biological_process
peptidoglycan metabolic process	7	5.53e-05	biological_process
negative regulation of defense response to bacterium	7	0.00012	biological_process
peptidoglycan catabolic process	6	0.00026	biological_process
detection of bacterium	6	0.00026	biological_process

## Sheet: HPp2-VS-HP1
Table S4. GO annotation of differentially expressed unigenes
GO	Gene_Number	PValue	Type
extracellular matrix	71	9.34e-43	cellular_component
extracellular space	85	1.81e-28	cellular_component
extracellular region	144	1.13e-23	cellular_component
extracellular region part	120	4.4e-23	cellular_component
proteinaceous extracellular matrix	15	0.00546	cellular_component
structural constituent of cuticle	88	5.94e-78	molecular_function
structural constituent of chitin-based cuticle	79	5.24e-75	molecular_function
structural constituent of chitin-based larval cuticle	55	2.31e-55	molecular_function
structural molecule activity	111	3.21e-32	molecular_function
serine hydrolase activity	23	0.00716	molecular_function
serine-type peptidase activity	22	0.01666	molecular_function
peptidase activity	57	0.03431	molecular_function
structural constituent of pupal chitin-based cuticle	4	0.04051	molecular_function
chitin-based cuticle development	63	1.41e-35	biological_process
cuticle development	66	5.68e-30	biological_process

## Sheet: HP1-VS-HP2
Table S4. GO annotation of differentially expressed unigenes
GO	Gene_Number	PValue	Type
mitochondrial part	376	1.65e-30	cellular_component
mitochondrion	574	7.28e-29	cellular_component
mitochondrial membrane part	139	1.15e-24	cellular_component
inner mitochondrial membrane protein complex	113	2.33e-20	cellular_component
mitochondrial protein complex	126	2.56e-18	cellular_component
mitochondrial respiratory chain	77	1e-15	cellular_component
respiratory chain complex	77	4.93e-15	cellular_component
mitochondrial ribosome	82	1.03e-14	cellular_component
organellar ribosome	82	1.65e-14	cellular_component
mitochondrial envelope	236	3.05e-14	cellular_component
structural constituent of cuticle	138	7.7e-44	molecular_function
structural constituent of chitin-based cuticle	118	2.05e-42	molecular_function
structural constituent of chitin-based larval cuticle	77	5.97e-30	molecular_function
structural molecule activity	351	4.51e-23	molecular_function
NADH dehydrogenase activity	52	2.27e-11	molecular_function
NADH dehydrogenase (ubiquinone) activity	42	1.54e-08	molecular_function
NADH dehydrogenase (quinone) activity	42	2.67e-08	molecular_function
oxidoreductase activity	494	3.04e-08	molecular_function
oxidoreductase activity, acting on NAD(P)H, quinone or similar compound as acceptor	42	7.74e-08	molecular_function
oxidoreductase activity, acting on NAD(P)H	66	4.87e-06	molecular_function
cuticle development	159	3.59e-17	biological_process
chitin-based cuticle development	124	1.8e-15	biological_process
mitochondrial ATP synthesis coupled electron transport	74	2.98e-15	biological_process
ATP synthesis coupled electron transport	76	1.66e-14	biological_process
oxidative phosphorylation	79	4.79e-13	biological_process
oxidation-reduction process	372	4.78e-12	biological_process
respiratory electron transport chain	86	1.26e-11	biological_process
cellular respiration	111	1.85e-11	biological_process
mitochondrial electron transport, NADH to ubiquinone	45	8.34e-11	biological_process
electron transport chain	88	9.06e-11	biological_process
