# Supplementary material for: De novo transcriptome sequencing and analysis revealed the molecular basis of rapid fat accumulation by black soldier fly (Hermetia illucens, L.) for development of insectival biodiesel
Source: Biotechnol Biofuels. 2019 Aug 9;12:194. doi: 10.1186/s13068-019-1531-7 (PMC6688347; doi:10.1186/s13068-019-1531-7)
Supplement: Supplementary file 10 — Additional file 10: Table S5. KEGG annotation of differentially expressed unigenes. [file 13068_2019_1531_MOESM10_ESM.xlsx]

## Sheet: 1-d-L_VS_4-d-L
Table S5. KEGG annotation of differentially expressed unigenes
Pathway	DEGs with pathway annotation (4067)	All genes with pathway annotation (25758)	Pvalue	Qvalue	Pathway ID
Protein digestion and absorption	303 (7.45%)	856 (3.32%)	1.56804e-46	4.67275e-44	ko04974
ECM-receptor interaction	218 (5.36%)	596 (2.31%)	5.02253e-36	7.48358e-34	ko04512
Glycosylphosphatidylinositol(GPI)-anchor biosynthesis	70 (1.72%)	137 (0.53%)	7.60425e-22	7.55356e-20	ko00563
Small cell lung cancer	152 (3.74%)	465 (1.81%)	6.54177e-20	4.87362e-18	ko05222
Amoebiasis	160 (3.93%)	530 (2.06%)	3.44486e-17	2.05314e-15	ko05146
Pancreatic secretion	220 (5.41%)	837 (3.25%)	1.89811e-15	9.4273e-14	ko04972
Pathogenic Escherichia coli infection	154 (3.79%)	537 (2.08%)	1.78884e-14	7.61533e-13	ko05130
Staphylococcus aureus infection	57 (1.4%)	133 (0.52%)	9.1904e-14	3.42342e-12	ko05150
Lysosome	162 (3.98%)	611 (2.37%)	4.8917e-12	1.6197e-10	ko04142
Glutathione metabolism	100 (2.46%)	343 (1.33%)	2.51667e-10	7.49967e-09	ko00480
Insect hormone biosynthesis	42 (1.03%)	104 (0.4%)	1.4622e-09	3.96122e-08	ko00981
Starch and sucrose metabolism	124 (3.05%)	474 (1.84%)	3.68832e-09	9.15934e-08	ko00500
PPAR signaling pathway	79 (1.94%)	267 (1.04%)	8.96762e-09	2.05565e-07	ko03320
Pertussis	83 (2.04%)	287 (1.11%)	1.21939e-08	2.59557e-07	ko05133
Arrhythmogenic right ventricular cardiomyopathy (ARVC)	85 (2.09%)	310 (1.2%)	1.14154e-07	2.26787e-06	ko05412
Leishmaniasis	70 (1.72%)	243 (0.94%)	1.92515e-07	3.58559e-06	ko05140
Cell adhesion molecules (CAMs)	84 (2.07%)	310 (1.2%)	2.34843e-07	4.11666e-06	ko04514
Pathways in cancer	236 (5.8%)	1111 (4.31%)	5.6535e-07	9.35969e-06	ko05200
Focal adhesion	223 (5.48%)	1046 (4.06%)	8.8037e-07	1.38079e-05	ko04510
Neuroactive ligand-receptor interaction	159 (3.91%)	703 (2.73%)	9.87702e-07	1.47168e-05	ko04080
Toxoplasmosis	100 (2.46%)	400 (1.55%)	1.13254e-06	1.60712e-05	ko05145
alpha-Linolenic acid metabolism	45 (1.11%)	142 (0.55%)	1.72822e-06	2.34095e-05	ko00592
Carbohydrate digestion and absorption	45 (1.11%)	143 (0.56%)	2.1394e-06	2.77192e-05	ko04973
Circadian rhythm - mammal	27 (0.66%)	69 (0.27%)	2.47601e-06	2.97717e-05	ko04710
Salivary secretion	83 (2.04%)	322 (1.25%)	2.49762e-06	2.97717e-05	ko04970
Galactose metabolism	67 (1.65%)	249 (0.97%)	4.80344e-06	5.50548e-05	ko00052
Influenza A	160 (3.93%)	759 (2.95%)	5.54142e-05	0.000611609	ko05164
Circadian rhythm - fly	29 (0.71%)	90 (0.35%)	8.08387e-05	0.00083508	ko04711
Primary bile acid biosynthesis	13 (0.32%)	27 (0.1%)	8.29893e-05	0.00083508	ko00120
Riboflavin metabolism	45 (1.11%)	163 (0.63%)	8.40685e-05	0.00083508	ko00740
Indole alkaloid biosynthesis	5 (0.12%)	5 (0.02%)	9.79288e-05	0.00094138	ko00901
Mineral absorption	43 (1.06%)	159 (0.62%)	0.00019699	0.00183447	ko04978
Biosynthesis of unsaturated fatty acids	33 (0.81%)	115 (0.45%)	0.000326335	0.00294691	ko01040
Amino sugar and nucleotide sugar metabolism	89 (2.19%)	401 (1.56%)	0.000428912	0.00375929	ko00520
Phototransduction	23 (0.57%)	73 (0.28%)	0.000607195	0.00502963	ko04744
Vibrio cholerae infection	68 (1.67%)	294 (1.14%)	0.000607606	0.00502963	ko05110
Hematopoietic cell lineage	25 (0.61%)	83 (0.32%)	0.000760041	0.00612141	ko04640
Bacterial invasion of epithelial cells	95 (2.34%)	444 (1.72%)	0.00100864	0.00790983	ko05100
Hypertrophic cardiomyopathy (HCM)	115 (2.83%)	562 (2.18%)	0.00173415	0.0131444	ko05410
Fat digestion and absorption	49 (1.2%)	206 (0.8%)	0.00176435	0.0131444	ko04975
Transcriptional misregulation in cancer	98 (2.41%)	470 (1.82%)	0.00200324	0.0145601	ko05202
Metabolism of xenobiotics by cytochrome P450	63 (1.55%)	281 (1.09%)	0.00211068	0.0149758	ko00980
Synaptic vesicle cycle	40 (0.98%)	163 (0.63%)	0.0024429	0.0169299	ko04721
Drug metabolism - cytochrome P450	62 (1.52%)	281 (1.09%)	0.00335885	0.0227486	ko00982
Leukocyte transendothelial migration	97 (2.39%)	474 (1.84%)	0.00375964	0.0248972	ko04670
Cocaine addiction	27 (0.66%)	102 (0.4%)	0.00387441	0.0250994	ko05030
Proximal tubule bicarbonate reclamation	27 (0.66%)	103 (0.4%)	0.00447638	0.0283822	ko04964
Glutamatergic synapse	52 (1.28%)	232 (0.9%)	0.00489001	0.0303588	ko04724
Pentose phosphate pathway	54 (1.33%)	246 (0.96%)	0.00653821	0.039763	ko00030
Phagosome	127 (3.12%)	655 (2.54%)	0.00715597	0.0426496	ko04145
Shigellosis	88 (2.16%)	435 (1.69%)	0.0075919	0.0443605	ko05131
Microbial metabolism in diverse environments	182 (4.48%)	980 (3.8%)	0.00939252	0.0531293	ko01120
Dilated cardiomyopathy	111 (2.73%)	569 (2.21%)	0.00944917	0.0531293	ko05414
Glycerophospholipid metabolism	73 (1.79%)	360 (1.4%)	0.0132186	0.0729471	ko00564
Olfactory transduction	27 (0.66%)	112 (0.43%)	0.0142776	0.0765242	ko04740
Fatty acid elongation	19 (0.47%)	72 (0.28%)	0.0143804	0.0765242	ko00062
Renin-angiotensin system	18 (0.44%)	69 (0.27%)	0.0189812	0.0984426	ko04614
Ether lipid metabolism	19 (0.47%)	74 (0.29%)	0.01916	0.0984426	ko00565
Aminobenzoate degradation	32 (0.79%)	141 (0.55%)	0.0196044	0.099019	ko00627
Amphetamine addiction	37 (0.91%)	170 (0.66%)	0.0241342	0.119866	ko05031
Aminoacyl-tRNA biosynthesis	53 (1.3%)	259 (1.01%)	0.0262806	0.128387	ko00970
Glycosaminoglycan biosynthesis - chondroitin sulfate	13 (0.32%)	47 (0.18%)	0.026922	0.129399	ko00532
Alcoholism	52 (1.28%)	255 (0.99%)	0.0291762	0.138008	ko05034
Linoleic acid metabolism	15 (0.37%)	58 (0.23%)	0.0328009	0.152729	ko00591
Phototransduction - fly	32 (0.79%)	147 (0.57%)	0.0339265	0.15554	ko04745
Glycerolipid metabolism	73 (1.79%)	379 (1.47%)	0.038772	0.175061	ko00561
Axon guidance	98 (2.41%)	527 (2.05%)	0.0444601	0.196407	ko04360
Peroxisome	77 (1.89%)	405 (1.57%)	0.0448176	0.196407	ko04146
Nicotine addiction	14 (0.34%)	56 (0.22%)	0.0497409	0.214823	ko05033
Prostate cancer	60 (1.48%)	310 (1.2%)	0.0518856	0.220884	ko05215
GABAergic synapse	33 (0.81%)	159 (0.62%)	0.0570782	0.239568	ko04727
Folate biosynthesis	18 (0.44%)	78 (0.3%)	0.0585319	0.242257	ko00790
Serotonergic synapse	40 (0.98%)	203 (0.79%)	0.0779331	0.318138	ko04726
Polyketide sugar unit biosynthesis	6 (0.15%)	20 (0.08%)	0.0825109	0.332273	ko00523
Ribosome	66 (1.62%)	356 (1.38%)	0.0889212	0.34982	ko03010
Styrene degradation	9 (0.22%)	35 (0.14%)	0.0892157	0.34982	ko00643
Tyrosine metabolism	47 (1.16%)	248 (0.96%)	0.101363	0.392289	ko00350
Metabolic pathways	752 (18.49%)	4581 (17.78%)	0.104194	0.398076	ko01100
Chlorocyclohexane and chlorobenzene degradation	10 (0.25%)	42 (0.16%)	0.115199	0.434548	ko00361
Cutin, suberine and wax biosynthesis	8 (0.2%)	33 (0.13%)	0.138032	0.506203	ko00073
Glycosphingolipid biosynthesis - globo series	8 (0.2%)	33 (0.13%)	0.138032	0.506203	ko00603
Plant-pathogen interaction	19 (0.47%)	93 (0.36%)	0.139291	0.506203	ko04626
Ethylbenzene degradation	7 (0.17%)	28 (0.11%)	0.14113	0.506709	ko00642
Alanine, aspartate and glutamate metabolism	35 (0.86%)	186 (0.72%)	0.150343	0.533358	ko00250
Glycosaminoglycan biosynthesis - heparan sulfate	11 (0.27%)	50 (0.19%)	0.155433	0.54493	ko00534
Dorso-ventral axis formation	43 (1.06%)	234 (0.91%)	0.158484	0.549164	ko04320
Complement and coagulation cascades	54 (1.33%)	300 (1.16%)	0.164068	0.561979	ko04610
Retinol metabolism	47 (1.16%)	259 (1.01%)	0.168014	0.563122	ko00830
Rheumatoid arthritis	25 (0.61%)	130 (0.5%)	0.168181	0.563122	ko05323
Toluene degradation	8 (0.2%)	35 (0.14%)	0.177029	0.586163	ko00623
Vitamin digestion and absorption	36 (0.89%)	196 (0.76%)	0.18404	0.60268	ko04977
Mucin type O-Glycan biosynthesis	9 (0.22%)	41 (0.16%)	0.188816	0.6116	ko00512
Biosynthesis of secondary metabolites	285 (7.01%)	1727 (6.7%)	0.209006	0.669718	ko01110
Inositol phosphate metabolism	40 (0.98%)	224 (0.87%)	0.220879	0.700233	ko00562
Adipocytokine signaling pathway	29 (0.71%)	160 (0.62%)	0.236871	0.743027	ko04920
Tuberculosis	70 (1.72%)	409 (1.59%)	0.247928	0.769609	ko05152
Polycyclic aromatic hydrocarbon degradation	9 (0.22%)	44 (0.17%)	0.251394	0.772323	ko00624
Arachidonic acid metabolism	14 (0.34%)	73 (0.28%)	0.255867	0.778044	ko00590
Aldosterone-regulated sodium reabsorption	11 (0.27%)	56 (0.22%)	0.26292	0.791415	ko04960
Porphyrin and chlorophyll metabolism	32 (0.79%)	182 (0.71%)	0.281201	0.837978	ko00860
Dopaminergic synapse	51 (1.25%)	298 (1.16%)	0.286631	0.845704	ko04728
Steroid biosynthesis	11 (0.27%)	58 (0.23%)	0.30332	0.886169	ko00100
Type I diabetes mellitus	8 (0.2%)	41 (0.16%)	0.316022	0.914317	ko04940
Apoptosis	26 (0.64%)	149 (0.58%)	0.320984	0.919744	ko04210
Maturity onset diabetes of the young	6 (0.15%)	30 (0.12%)	0.333346	0.946068	ko04950
Bisphenol degradation	10 (0.25%)	54 (0.21%)	0.344473	0.968423	ko00363
Steroid hormone biosynthesis	21 (0.52%)	121 (0.47%)	0.354503	0.987308	ko00140
Streptomycin biosynthesis	9 (0.22%)	49 (0.19%)	0.367061	1	ko00521
Long-term depression	28 (0.69%)	165 (0.64%)	0.370053	1	ko04730
Retrograde endocannabinoid signaling	28 (0.69%)	167 (0.65%)	0.3961	1	ko04723
Nitrogen metabolism	26 (0.64%)	155 (0.6%)	0.401164	1	ko00910
Dioxin degradation	1 (0.02%)	3 (0.01%)	0.402837	1	ko00621
Glucosinolate biosynthesis	1 (0.02%)	3 (0.01%)	0.402837	1	ko00966
Basal transcription factors	19 (0.47%)	113 (0.44%)	0.421328	1	ko03022
Glycosaminoglycan degradation	12 (0.3%)	70 (0.27%)	0.42725	1	ko00531
Naphthalene degradation	17 (0.42%)	101 (0.39%)	0.428035	1	ko00626
Insulin signaling pathway	70 (1.72%)	433 (1.68%)	0.434548	1	ko04910
NOD-like receptor signaling pathway	17 (0.42%)	102 (0.4%)	0.44514	1	ko04621
Phenylpropanoid biosynthesis	7 (0.17%)	40 (0.16%)	0.448428	1	ko00940
Fructose and mannose metabolism	42 (1.03%)	259 (1.01%)	0.451181	1	ko00051
Citrate cycle (TCA cycle)	34 (0.84%)	209 (0.81%)	0.453629	1	ko00020
Autoimmune thyroid disease	6 (0.15%)	34 (0.13%)	0.453736	1	ko05320
Lipoic acid metabolism	5 (0.12%)	28 (0.11%)	0.459651	1	ko00785
Geraniol degradation	4 (0.1%)	22 (0.09%)	0.466405	1	ko00281
D-Glutamine and D-glutamate metabolism	2 (0.05%)	10 (0.04%)	0.484435	1	ko00471
Melanogenesis	40 (0.98%)	250 (0.97%)	0.490335	1	ko04916
Pyruvate metabolism	62 (1.52%)	390 (1.51%)	0.498174	1	ko00620
Fatty acid biosynthesis	9 (0.22%)	55 (0.21%)	0.510139	1	ko00061
Glycolysis / Gluconeogenesis	51 (1.25%)	324 (1.26%)	0.533391	1	ko00010
Glycine, serine and threonine metabolism	48 (1.18%)	308 (1.2%)	0.563835	1	ko00260
Tropane, piperidine and pyridine alkaloid biosynthesis	8 (0.2%)	51 (0.2%)	0.567175	1	ko00960
Other glycan degradation	12 (0.3%)	77 (0.3%)	0.567893	1	ko00511
Base excision repair	25 (0.61%)	161 (0.63%)	0.569788	1	ko03410
beta-Alanine metabolism	22 (0.54%)	142 (0.55%)	0.574256	1	ko00410
Morphine addiction	24 (0.59%)	155 (0.6%)	0.575713	1	ko05032
Collecting duct acid secretion	14 (0.34%)	91 (0.35%)	0.586554	1	ko04966
Betalain biosynthesis	2 (0.05%)	12 (0.05%)	0.586732	1	ko00965
Amyotrophic lateral sclerosis (ALS)	36 (0.89%)	234 (0.91%)	0.595428	1	ko05014
MAPK signaling pathway - yeast	12 (0.3%)	79 (0.31%)	0.605638	1	ko04011
Benzoate degradation	9 (0.22%)	60 (0.23%)	0.621011	1	ko00362
Two-component system	31 (0.76%)	205 (0.8%)	0.633104	1	ko02020
Other types of O-glycan biosynthesis	19 (0.47%)	128 (0.5%)	0.652574	1	ko00514
Phosphatidylinositol signaling system	39 (0.96%)	261 (1.01%)	0.672605	1	ko04070
GnRH signaling pathway	31 (0.76%)	209 (0.81%)	0.676964	1	ko04912
Bile secretion	63 (1.55%)	419 (1.63%)	0.6853	1	ko04976
Limonene and pinene degradation	18 (0.44%)	124 (0.48%)	0.688642	1	ko00903
Endocrine and other factor-regulated calcium reabsorption	21 (0.52%)	144 (0.56%)	0.688989	1	ko04961
Taste transduction	6 (0.15%)	43 (0.17%)	0.692732	1	ko04742
Vitamin B6 metabolism	6 (0.15%)	44 (0.17%)	0.714502	1	ko00750
Cholinergic synapse	21 (0.52%)	149 (0.58%)	0.747911	1	ko04725
Methane metabolism	20 (0.49%)	145 (0.56%)	0.777835	1	ko00680
Biosynthesis of ansamycins	1 (0.02%)	9 (0.03%)	0.787092	1	ko01051
Jak-STAT signaling pathway	18 (0.44%)	133 (0.52%)	0.795694	1	ko04630
Carbon fixation pathways in prokaryotes	7 (0.17%)	56 (0.22%)	0.801943	1	ko00720
Sphingolipid metabolism	12 (0.3%)	92 (0.36%)	0.804841	1	ko00600
Lipopolysaccharide biosynthesis	3 (0.07%)	27 (0.1%)	0.822406	1	ko00540
Glycosphingolipid biosynthesis - ganglio series	4 (0.1%)	35 (0.14%)	0.825239	1	ko00604
Glyoxylate and dicarboxylate metabolism	20 (0.49%)	150 (0.58%)	0.825675	1	ko00630
Osteoclast differentiation	25 (0.61%)	185 (0.72%)	0.829344	1	ko04380
Gastric acid secretion	35 (0.86%)	254 (0.99%)	0.833603	1	ko04971
Toll-like receptor signaling pathway	19 (0.47%)	144 (0.56%)	0.834032	1	ko04620
Glioma	22 (0.54%)	165 (0.64%)	0.835108	1	ko05214
Lysine biosynthesis	3 (0.07%)	28 (0.11%)	0.841226	1	ko00300
Tryptophan metabolism	28 (0.69%)	208 (0.81%)	0.846486	1	ko00380
Phosphotransferase system (PTS)	1 (0.02%)	11 (0.04%)	0.849038	1	ko02060
Pantothenate and CoA biosynthesis	7 (0.17%)	60 (0.23%)	0.855795	1	ko00770
Glycosaminoglycan biosynthesis - keratan sulfate	2 (0.05%)	21 (0.08%)	0.866379	1	ko00533
Fatty acid metabolism	30 (0.74%)	226 (0.88%)	0.872877	1	ko00071
Butirosin and neomycin biosynthesis	1 (0.02%)	12 (0.05%)	0.872884	1	ko00524
Drug metabolism - other enzymes	33 (0.81%)	247 (0.96%)	0.874232	1	ko00983
Regulation of actin cytoskeleton	142 (3.49%)	978 (3.8%)	0.876666	1	ko04810
Cysteine and methionine metabolism	27 (0.66%)	206 (0.8%)	0.877941	1	ko00270
Arginine and proline metabolism	43 (1.06%)	317 (1.23%)	0.88057	1	ko00330
Adherens junction	41 (1.01%)	304 (1.18%)	0.883937	1	ko04520
Regulation of autophagy	4 (0.1%)	39 (0.15%)	0.883978	1	ko04140
VEGF signaling pathway	24 (0.59%)	186 (0.72%)	0.884004	1	ko04370
Calcium signaling pathway	44 (1.08%)	325 (1.26%)	0.88587	1	ko04020
Antigen processing and presentation	19 (0.47%)	152 (0.59%)	0.892956	1	ko04612
Cell cycle - Caulobacter	1 (0.02%)	13 (0.05%)	0.892964	1	ko04112
Pentose and glucuronate interconversions	43 (1.06%)	320 (1.24%)	0.894081	1	ko00040
Taurine and hypotaurine metabolism	5 (0.12%)	48 (0.19%)	0.894495	1	ko00430
Epithelial cell signaling in Helicobacter pylori infection	21 (0.52%)	167 (0.65%)	0.897147	1	ko05120
Glycosphingolipid biosynthesis - lacto and neolacto series	2 (0.05%)	23 (0.09%)	0.89807	1	ko00601
Fc epsilon RI signaling pathway	14 (0.34%)	117 (0.45%)	0.900617	1	ko04664
D-Arginine and D-ornithine metabolism	1 (0.02%)	14 (0.05%)	0.909873	1	ko00472
Flagellar assembly	1 (0.02%)	14 (0.05%)	0.909873	1	ko02040
Penicillin and cephalosporin biosynthesis	1 (0.02%)	14 (0.05%)	0.909873	1	ko00311
Phenylalanine metabolism	15 (0.37%)	126 (0.49%)	0.910914	1	ko00360
Valine, leucine and isoleucine degradation	29 (0.71%)	227 (0.88%)	0.91329	1	ko00280
Long-term potentiation	29 (0.71%)	227 (0.88%)	0.91329	1	ko04720
Malaria	9 (0.22%)	82 (0.32%)	0.917002	1	ko05144
Valine, leucine and isoleucine biosynthesis	5 (0.12%)	51 (0.2%)	0.921859	1	ko00290
Thyroid cancer	10 (0.25%)	91 (0.35%)	0.925342	1	ko05216
Nucleotide excision repair	14 (0.34%)	122 (0.47%)	0.929313	1	ko03420
Synthesis and degradation of ketone bodies	4 (0.1%)	44 (0.17%)	0.932639	1	ko00072
Ribosome biogenesis in eukaryotes	45 (1.11%)	345 (1.34%)	0.933797	1	ko03008
SNARE interactions in vesicular transport	7 (0.17%)	69 (0.27%)	0.934199	1	ko04130
Sulfur metabolism	7 (0.17%)	69 (0.27%)	0.934199	1	ko00920
Cytokine-cytokine receptor interaction	9 (0.22%)	85 (0.33%)	0.935234	1	ko04060
Fanconi anemia pathway	18 (0.44%)	153 (0.59%)	0.935277	1	ko03460
C5-Branched dibasic acid metabolism	1 (0.02%)	16 (0.06%)	0.9361	1	ko00660
Bacterial secretion system	1 (0.02%)	16 (0.06%)	0.9361	1	ko03070
African trypanosomiasis	3 (0.07%)	36 (0.14%)	0.938627	1	ko05143
Terpenoid backbone biosynthesis	8 (0.2%)	78 (0.3%)	0.93998	1	ko00900
Non-small cell lung cancer	10 (0.25%)	94 (0.36%)	0.941369	1	ko05223
Cyanoamino acid metabolism	6 (0.15%)	63 (0.24%)	0.946402	1	ko00460
Homologous recombination	18 (0.44%)	156 (0.61%)	0.94677	1	ko03440
NF-kappa B signaling pathway	15 (0.37%)	134 (0.52%)	0.948505	1	ko04064
Protein export	6 (0.15%)	64 (0.25%)	0.951503	1	ko03060
Prion diseases	15 (0.37%)	135 (0.52%)	0.952066	1	ko05020
Non-homologous end-joining	3 (0.07%)	38 (0.15%)	0.952213	1	ko03450
RNA degradation	44 (1.08%)	346 (1.34%)	0.953949	1	ko03018
Herpes simplex infection	60 (1.48%)	458 (1.78%)	0.953962	1	ko05168
Colorectal cancer	17 (0.42%)	151 (0.59%)	0.95499	1	ko05210
Protein processing in endoplasmic reticulum	68 (1.67%)	515 (2%)	0.956702	1	ko04141
Chagas disease (American trypanosomiasis)	17 (0.42%)	152 (0.59%)	0.95801	1	ko05142
Biotin metabolism	1 (0.02%)	20 (0.08%)	0.967882	1	ko00780
Butanoate metabolism	19 (0.47%)	171 (0.66%)	0.967941	1	ko00650
Chloroalkane and chloroalkene degradation	14 (0.34%)	133 (0.52%)	0.968665	1	ko00625
Progesterone-mediated oocyte maturation	26 (0.64%)	225 (0.87%)	0.971224	1	ko04914
Nicotinate and nicotinamide metabolism	7 (0.17%)	78 (0.3%)	0.972352	1	ko00760
Oocyte meiosis	36 (0.89%)	299 (1.16%)	0.972514	1	ko04114
Caprolactam degradation	1 (0.02%)	21 (0.08%)	0.972957	1	ko00930
Histidine metabolism	16 (0.39%)	151 (0.59%)	0.974081	1	ko00340
Pyrimidine metabolism	85 (2.09%)	648 (2.52%)	0.976147	1	ko00240
mTOR signaling pathway	15 (0.37%)	146 (0.57%)	0.979117	1	ko04150
Viral myocarditis	33 (0.81%)	283 (1.1%)	0.980348	1	ko05416
Sulfur relay system	4 (0.1%)	56 (0.22%)	0.983653	1	ko04122
One carbon pool by folate	9 (0.22%)	102 (0.4%)	0.986235	1	ko00670
Phenylalanine, tyrosine and tryptophan biosynthesis	3 (0.07%)	48 (0.19%)	0.98707	1	ko00400
Natural killer cell mediated cytotoxicity	15 (0.37%)	152 (0.59%)	0.987131	1	ko04650
Gap junction	16 (0.39%)	160 (0.62%)	0.987159	1	ko04540
Type II diabetes mellitus	8 (0.2%)	95 (0.37%)	0.988233	1	ko04930
Cytosolic DNA-sensing pathway	12 (0.3%)	129 (0.5%)	0.98853	1	ko04623
Systemic lupus erythematosus	9 (0.22%)	104 (0.4%)	0.988688	1	ko05322
Melanoma	9 (0.22%)	104 (0.4%)	0.988688	1	ko05218
Ascorbate and aldarate metabolism	22 (0.54%)	209 (0.81%)	0.988972	1	ko00053
Bladder cancer	9 (0.22%)	105 (0.41%)	0.989755	1	ko05219
Propanoate metabolism	19 (0.47%)	187 (0.73%)	0.99008	1	ko00640
HTLV-I infection	68 (1.67%)	550 (2.14%)	0.990556	1	ko05166
Legionellosis	12 (0.3%)	133 (0.52%)	0.992028	1	ko05134
Isoquinoline alkaloid biosynthesis	2 (0.05%)	41 (0.16%)	0.992465	1	ko00950
Caffeine metabolism	2 (0.05%)	41 (0.16%)	0.992465	1	ko00232
Pancreatic cancer	13 (0.32%)	145 (0.56%)	0.994296	1	ko05212
Endometrial cancer	12 (0.3%)	138 (0.54%)	0.995005	1	ko05213
RNA transport	94 (2.31%)	750 (2.91%)	0.99532	1	ko03013
Alzheimer's disease	68 (1.67%)	565 (2.19%)	0.995487	1	ko05010
Cell cycle - yeast	26 (0.64%)	253 (0.98%)	0.995707	1	ko04111
N-Glycan biosynthesis	10 (0.25%)	124 (0.48%)	0.996378	1	ko00510
Various types of N-glycan biosynthesis	2 (0.05%)	46 (0.18%)	0.99647	1	ko00513
Notch signaling pathway	13 (0.32%)	151 (0.59%)	0.99674	1	ko04330
MAPK signaling pathway	61 (1.5%)	521 (2.02%)	0.996862	1	ko04010
Ubiquinone and other terpenoid-quinone biosynthesis	4 (0.1%)	69 (0.27%)	0.996899	1	ko00130
MAPK signaling pathway - fly	5 (0.12%)	80 (0.31%)	0.997224	1	ko04013
Fc gamma R-mediated phagocytosis	29 (0.71%)	284 (1.1%)	0.997535	1	ko04666
Selenocompound metabolism	4 (0.1%)	71 (0.28%)	0.99762	1	ko00450
Vasopressin-regulated water reabsorption	13 (0.32%)	157 (0.61%)	0.998169	1	ko04962
Hepatitis C	20 (0.49%)	216 (0.84%)	0.998197	1	ko05160
Neurotrophin signaling pathway	31 (0.76%)	305 (1.18%)	0.998334	1	ko04722
Chronic myeloid leukemia	14 (0.34%)	168 (0.65%)	0.998544	1	ko05220
ABC transporters	50 (1.23%)	456 (1.77%)	0.998825	1	ko02010
Carbon fixation in photosynthetic organisms	6 (0.15%)	97 (0.38%)	0.998845	1	ko00710
RNA polymerase	24 (0.59%)	254 (0.99%)	0.998849	1	ko03020
B cell receptor signaling pathway	11 (0.27%)	145 (0.56%)	0.998968	1	ko04662
Bacterial chemotaxis	2 (0.05%)	54 (0.21%)	0.998971	1	ko02030
Acute myeloid leukemia	7 (0.17%)	111 (0.43%)	0.999301	1	ko05221
Ubiquitin mediated proteolysis	43 (1.06%)	411 (1.6%)	0.999325	1	ko04120
Vascular smooth muscle contraction	61 (1.5%)	551 (2.14%)	0.999449	1	ko04270
Primary immunodeficiency	5 (0.12%)	93 (0.36%)	0.999478	1	ko05340
Salmonella infection	45 (1.11%)	431 (1.67%)	0.999506	1	ko05132
Proteasome	6 (0.15%)	104 (0.4%)	0.999518	1	ko03050
Spliceosome	75 (1.84%)	658 (2.55%)	0.99953	1	ko03040
Cell cycle	34 (0.84%)	349 (1.35%)	0.999638	1	ko04110
p53 signaling pathway	15 (0.37%)	191 (0.74%)	0.999642	1	ko04115
Epstein-Barr virus infection	53 (1.3%)	500 (1.94%)	0.999702	1	ko05169
Meiosis - yeast	16 (0.39%)	204 (0.79%)	0.999764	1	ko04113
Basal cell carcinoma	11 (0.27%)	161 (0.63%)	0.999818	1	ko05217
Thiamine metabolism	1 (0.02%)	55 (0.21%)	0.999922	1	ko00730
T cell receptor signaling pathway	24 (0.59%)	285 (1.11%)	0.999923	1	ko04660
Hedgehog signaling pathway	15 (0.37%)	209 (0.81%)	0.999944	1	ko04340
Cardiac muscle contraction	28 (0.69%)	323 (1.25%)	0.999947	1	ko04260
RIG-I-like receptor signaling pathway	2 (0.05%)	73 (0.28%)	0.999949	1	ko04622
ErbB signaling pathway	14 (0.34%)	206 (0.8%)	0.999972	1	ko04012
Renal cell carcinoma	16 (0.39%)	232 (0.9%)	0.999987	1	ko05211
mRNA surveillance pathway	44 (1.08%)	480 (1.86%)	0.999993	1	ko03015
Wnt signaling pathway	41 (1.01%)	457 (1.77%)	0.999994	1	ko04310
Endocytosis	51 (1.25%)	539 (2.09%)	0.999994	1	ko04144
TGF-beta signaling pathway	14 (0.34%)	221 (0.86%)	0.999995	1	ko04350
Parkinson's disease	31 (0.76%)	379 (1.47%)	0.999997	1	ko05012
Huntington's disease	52 (1.28%)	557 (2.16%)	0.999997	1	ko05016
Measles	10 (0.25%)	187 (0.73%)	0.999997	1	ko05162
Chemokine signaling pathway	35 (0.86%)	418 (1.62%)	0.999998	1	ko04062
Oxidative phosphorylation	30 (0.74%)	379 (1.47%)	0.999999	1	ko00190
Mismatch repair	5 (0.12%)	140 (0.54%)	0.999999	1	ko03430
DNA replication	6 (0.15%)	166 (0.64%)	1	1	ko03030
Lysine degradation	47 (1.16%)	553 (2.15%)	1	1	ko00310
Purine metabolism	70 (1.72%)	847 (3.29%)	1	1	ko00230
Tight junction	39 (0.96%)	527 (2.05%)	1	1	ko04530

## Sheet: 4-d-L_VS_8-d-L
Table S5. KEGG annotation of differentially expressed unigenes
Pathway	DEGs with pathway annotation (743)	All genes with pathway annotation (25758)	Pvalue	Qvalue	Pathway ID
Protein digestion and absorption	125 (16.82%)	856 (3.32%)	1.54177e-52	3.42272e-50	ko04974
Glycosylphosphatidylinositol(GPI)-anchor biosynthesis	48 (6.46%)	137 (0.53%)	6.0089e-39	6.66988e-37	ko00563
Amoebiasis	85 (11.44%)	530 (2.06%)	1.04111e-38	7.70423e-37	ko05146
ECM-receptor interaction	86 (11.57%)	596 (2.31%)	1.4603e-35	8.10464e-34	ko04512
Small cell lung cancer	65 (8.75%)	465 (1.81%)	3.25582e-26	1.44558e-24	ko05222
Focal adhesion	82 (11.04%)	1046 (4.06%)	2.03294e-16	7.52188e-15	ko04510
Staphylococcus aureus infection	25 (3.36%)	133 (0.52%)	8.20745e-14	2.60293e-12	ko05150
Pathways in cancer	73 (9.83%)	1111 (4.31%)	5.311e-11	1.4738e-09	ko05200
Pancreatic secretion	60 (8.08%)	837 (3.25%)	1.07677e-10	2.65604e-09	ko04972
PPAR signaling pathway	29 (3.9%)	267 (1.04%)	1.08261e-09	2.4034e-08	ko03320
Glycerolipid metabolism	34 (4.58%)	379 (1.47%)	6.11422e-09	1.23396e-07	ko00561
Salivary secretion	30 (4.04%)	322 (1.25%)	2.03919e-08	3.77251e-07	ko04970
alpha-Linolenic acid metabolism	19 (2.56%)	142 (0.55%)	2.89275e-08	4.93993e-07	ko00592
Pathogenic Escherichia coli infection	37 (4.98%)	537 (2.08%)	1.13743e-06	1.80363e-05	ko05130
Fat digestion and absorption	19 (2.56%)	206 (0.8%)	9.11282e-06	0.00013487	ko04975
Ribosome	26 (3.5%)	356 (1.38%)	1.62237e-05	0.000225104	ko03010
Riboflavin metabolism	15 (2.02%)	163 (0.63%)	8.00401e-05	0.00104523	ko00740
Influenza A	40 (5.38%)	759 (2.95%)	0.000205787	0.00253804	ko05164
Steroid biosynthesis	8 (1.08%)	58 (0.23%)	0.000247476	0.00289156	ko00100
Fatty acid biosynthesis	7 (0.94%)	55 (0.21%)	0.000984049	0.0109229	ko00061
Circadian rhythm - fly	9 (1.21%)	90 (0.35%)	0.00116028	0.0122658	ko04711
Vitamin digestion and absorption	14 (1.88%)	196 (0.76%)	0.001732	0.0174774	ko04977
Tyrosine metabolism	16 (2.15%)	248 (0.96%)	0.00240442	0.0222682	ko00350
Adipocytokine signaling pathway	12 (1.62%)	160 (0.62%)	0.00240737	0.0222682	ko04920
Two-component system	14 (1.88%)	205 (0.8%)	0.00262224	0.0232855	ko02020
Proximal tubule bicarbonate reclamation	9 (1.21%)	103 (0.4%)	0.00296595	0.0253247	ko04964
Toluene degradation	5 (0.67%)	35 (0.14%)	0.00312181	0.0256682	ko00623
Lysosome	30 (4.04%)	611 (2.37%)	0.00352974	0.0279858	ko04142
Microbial metabolism in diverse environments	43 (5.79%)	980 (3.8%)	0.00445838	0.0324383	ko01120
Histidine metabolism	11 (1.48%)	151 (0.59%)	0.0044748	0.0324383	ko00340
Neuroactive ligand-receptor interaction	33 (4.44%)	703 (2.73%)	0.00452967	0.0324383	ko04080
Chlorocyclohexane and chlorobenzene degradation	5 (0.67%)	42 (0.16%)	0.00693543	0.0481146	ko00361
Folate biosynthesis	7 (0.94%)	78 (0.3%)	0.00726348	0.0488634	ko00790
Polycyclic aromatic hydrocarbon degradation	5 (0.67%)	44 (0.17%)	0.00844766	0.0551583	ko00624
Glycerophospholipid metabolism	19 (2.56%)	360 (1.4%)	0.00886854	0.0562519	ko00564
Limonene and pinene degradation	9 (1.21%)	124 (0.48%)	0.00988265	0.0596317	ko00903
Pyruvate metabolism	20 (2.69%)	390 (1.51%)	0.00993861	0.0596317	ko00620
Glyoxylate and dicarboxylate metabolism	10 (1.35%)	150 (0.58%)	0.0118823	0.0694176	ko00630
Circadian rhythm - mammal	6 (0.81%)	69 (0.27%)	0.0145458	0.0827992	ko04710
Tropane, piperidine and pyridine alkaloid biosynthesis	5 (0.67%)	51 (0.2%)	0.0155108	0.0860851	ko00960
Basal transcription factors	8 (1.08%)	113 (0.44%)	0.0167132	0.0904956	ko03022
Fatty acid elongation	6 (0.81%)	72 (0.28%)	0.0176457	0.0932703	ko00062
RNA transport	32 (4.31%)	750 (2.91%)	0.0186316	0.0941439	ko03013
Citrate cycle (TCA cycle)	12 (1.62%)	209 (0.81%)	0.0186591	0.0941439	ko00020
Bisphenol degradation	5 (0.67%)	54 (0.21%)	0.0194719	0.0960612	ko00363
Glycolysis / Gluconeogenesis	16 (2.15%)	324 (1.26%)	0.0267671	0.127541	ko00010
Naphthalene degradation	7 (0.94%)	101 (0.39%)	0.0270019	0.127541	ko00626
Melanogenesis	13 (1.75%)	250 (0.97%)	0.0302086	0.139715	ko04916
Lysine degradation	24 (3.23%)	553 (2.15%)	0.0319617	0.143234	ko00310
Biosynthesis of secondary metabolites	63 (8.48%)	1727 (6.7%)	0.0327326	0.143234	ko01110
Transcriptional misregulation in cancer	21 (2.83%)	470 (1.82%)	0.032905	0.143234	ko05202
Glycine, serine and threonine metabolism	15 (2.02%)	308 (1.2%)	0.0346975	0.148131	ko00260
Starch and sucrose metabolism	21 (2.83%)	474 (1.84%)	0.0355346	0.148843	ko00500
Mineral absorption	9 (1.21%)	159 (0.62%)	0.0414341	0.17034	ko04978
Glycosaminoglycan biosynthesis - chondroitin sulfate	4 (0.54%)	47 (0.18%)	0.0461204	0.186159	ko00532
Aminobenzoate degradation	8 (1.08%)	141 (0.55%)	0.052067	0.206408	ko00627
Glycosphingolipid biosynthesis - globo series	3 (0.4%)	33 (0.13%)	0.0688386	0.268108	ko00603
Bacterial chemotaxis	4 (0.54%)	54 (0.21%)	0.0700668	0.268187	ko02030
Insect hormone biosynthesis	6 (0.81%)	104 (0.4%)	0.0805424	0.303058	ko00981
Ascorbate and aldarate metabolism	10 (1.35%)	209 (0.81%)	0.0820356	0.303532	ko00053
Dioxin degradation	1 (0.13%)	3 (0.01%)	0.0840672	0.30595	ko00621
Spliceosome	25 (3.36%)	658 (2.55%)	0.0997989	0.357344	ko03040
Sphingolipid metabolism	5 (0.67%)	92 (0.36%)	0.127042	0.447673	ko00600
Arginine and proline metabolism	13 (1.75%)	317 (1.23%)	0.130397	0.452316	ko00330
Dorso-ventral axis formation	10 (1.35%)	234 (0.91%)	0.140984	0.481514	ko04320
Vibrio cholerae infection	12 (1.62%)	294 (1.14%)	0.145299	0.488734	ko05110
Alanine, aspartate and glutamate metabolism	8 (1.08%)	186 (0.72%)	0.170609	0.564567	ko00250
Herpes simplex infection	17 (2.29%)	458 (1.78%)	0.175048	0.564567	ko05168
Pentose phosphate pathway	10 (1.35%)	246 (0.96%)	0.175473	0.564567	ko00030
Chloroalkane and chloroalkene degradation	6 (0.81%)	133 (0.52%)	0.186821	0.59249	ko00625
Peroxisome	15 (2.02%)	405 (1.57%)	0.195511	0.611315	ko04146
Fatty acid metabolism	9 (1.21%)	226 (0.88%)	0.207285	0.639129	ko00071
Carbohydrate digestion and absorption	6 (0.81%)	143 (0.56%)	0.232185	0.706096	ko04973
Tryptophan metabolism	8 (1.08%)	208 (0.81%)	0.253377	0.760132	ko00380
Amino sugar and nucleotide sugar metabolism	14 (1.88%)	401 (1.56%)	0.270381	0.800329	ko00520
Galactose metabolism	9 (1.21%)	249 (0.97%)	0.292819	0.850944	ko00052
Ribosome biogenesis in eukaryotes	12 (1.62%)	345 (1.34%)	0.295147	0.850944	ko03008
Pentose and glucuronate interconversions	11 (1.48%)	320 (1.24%)	0.31967	0.909831	ko00040
Amyotrophic lateral sclerosis (ALS)	8 (1.08%)	234 (0.91%)	0.363315	1	ko05014
Insulin signaling pathway	14 (1.88%)	433 (1.68%)	0.369748	1	ko04910
beta-Alanine metabolism	5 (0.67%)	142 (0.55%)	0.39022	1	ko00410
MAPK signaling pathway - yeast	3 (0.4%)	79 (0.31%)	0.399507	1	ko04011
Glutathione metabolism	11 (1.48%)	343 (1.33%)	0.403377	1	ko00480
Biosynthesis of unsaturated fatty acids	4 (0.54%)	115 (0.45%)	0.424624	1	ko01040
Porphyrin and chlorophyll metabolism	6 (0.81%)	182 (0.71%)	0.428562	1	ko00860
Polyketide sugar unit biosynthesis	1 (0.13%)	20 (0.08%)	0.443235	1	ko00523
Caprolactam degradation	1 (0.13%)	21 (0.08%)	0.459307	1	ko00930
Nitrogen metabolism	5 (0.67%)	155 (0.6%)	0.463958	1	ko00910
Thyroid cancer	3 (0.4%)	91 (0.35%)	0.490361	1	ko05216
Base excision repair	5 (0.67%)	161 (0.63%)	0.497136	1	ko03410
Cell adhesion molecules (CAMs)	9 (1.21%)	310 (1.2%)	0.539267	1	ko04514
Primary bile acid biosynthesis	1 (0.13%)	27 (0.1%)	0.546466	1	ko00120
Lysine biosynthesis	1 (0.13%)	28 (0.11%)	0.559562	1	ko00300
Sulfur metabolism	2 (0.27%)	69 (0.27%)	0.595669	1	ko00920
Metabolic pathways	130 (17.5%)	4581 (17.78%)	0.59787	1	ko01100
Selenocompound metabolism	2 (0.27%)	71 (0.28%)	0.611265	1	ko00450
Cutin, suberine and wax biosynthesis	1 (0.13%)	33 (0.13%)	0.61959	1	ko00073
Inositol phosphate metabolism	6 (0.81%)	224 (0.87%)	0.629391	1	ko00562
Propanoate metabolism	5 (0.67%)	187 (0.73%)	0.629826	1	ko00640
Autoimmune thyroid disease	1 (0.13%)	34 (0.13%)	0.630578	1	ko05320
Glycosphingolipid biosynthesis - ganglio series	1 (0.13%)	35 (0.14%)	0.641248	1	ko00604
Styrene degradation	1 (0.13%)	35 (0.14%)	0.641248	1	ko00643
Nicotinate and nicotinamide metabolism	2 (0.27%)	78 (0.3%)	0.662218	1	ko00760
Non-homologous end-joining	1 (0.13%)	38 (0.15%)	0.671447	1	ko03450
Phenylpropanoid biosynthesis	1 (0.13%)	40 (0.16%)	0.690156	1	ko00940
Hematopoietic cell lineage	2 (0.27%)	83 (0.32%)	0.695225	1	ko04640
Caffeine metabolism	1 (0.13%)	41 (0.16%)	0.699107	1	ko00232
Leishmaniasis	6 (0.81%)	243 (0.94%)	0.705452	1	ko05140
Taste transduction	1 (0.13%)	43 (0.17%)	0.716243	1	ko04742
Pertussis	7 (0.94%)	287 (1.11%)	0.724692	1	ko05133
Protein processing in endoplasmic reticulum	13 (1.75%)	515 (2%)	0.726259	1	ko04141
Rheumatoid arthritis	3 (0.4%)	130 (0.5%)	0.727872	1	ko05323
Various types of N-glycan biosynthesis	1 (0.13%)	46 (0.18%)	0.740136	1	ko00513
Legionellosis	3 (0.4%)	133 (0.52%)	0.741946	1	ko05134
Hepatitis C	5 (0.67%)	216 (0.84%)	0.749812	1	ko05160
Alzheimer's disease	14 (1.88%)	565 (2.19%)	0.755551	1	ko05010
Aminoacyl-tRNA biosynthesis	6 (0.81%)	259 (1.01%)	0.760735	1	ko00970
Streptomycin biosynthesis	1 (0.13%)	49 (0.19%)	0.76202	1	ko00521
Complement and coagulation cascades	7 (0.94%)	300 (1.16%)	0.765351	1	ko04610
Glycosaminoglycan biosynthesis - heparan sulfate	1 (0.13%)	50 (0.19%)	0.768898	1	ko00534
RNA degradation	8 (1.08%)	346 (1.34%)	0.783784	1	ko03018
Valine, leucine and isoleucine degradation	5 (0.67%)	227 (0.88%)	0.786951	1	ko00280
Toll-like receptor signaling pathway	3 (0.4%)	144 (0.56%)	0.788637	1	ko04620
Methane metabolism	3 (0.4%)	145 (0.56%)	0.792512	1	ko00680
One carbon pool by folate	2 (0.27%)	102 (0.4%)	0.797039	1	ko00670
Nicotine addiction	1 (0.13%)	56 (0.22%)	0.80619	1	ko05033
Colorectal cancer	3 (0.4%)	151 (0.59%)	0.814538	1	ko05210
Antigen processing and presentation	3 (0.4%)	152 (0.59%)	0.818009	1	ko04612
Metabolism of xenobiotics by cytochrome P450	6 (0.81%)	281 (1.09%)	0.823717	1	ko00980
Benzoate degradation	1 (0.13%)	60 (0.23%)	0.827649	1	ko00362
Homologous recombination	3 (0.4%)	156 (0.61%)	0.831348	1	ko03440
Tuberculosis	9 (1.21%)	409 (1.59%)	0.837259	1	ko05152
Cyanoamino acid metabolism	1 (0.13%)	63 (0.24%)	0.842171	1	ko00460
Drug metabolism - other enzymes	5 (0.67%)	247 (0.96%)	0.843315	1	ko00983
Long-term depression	3 (0.4%)	165 (0.64%)	0.858319	1	ko04730
Fructose and mannose metabolism	5 (0.67%)	259 (1.01%)	0.870816	1	ko00051
Glycosaminoglycan degradation	1 (0.13%)	70 (0.27%)	0.871479	1	ko00531
Arachidonic acid metabolism	1 (0.13%)	73 (0.28%)	0.882312	1	ko00590
Phototransduction	1 (0.13%)	73 (0.28%)	0.882312	1	ko04744
Other types of O-glycan biosynthesis	2 (0.27%)	128 (0.5%)	0.887283	1	ko00514
mRNA surveillance pathway	10 (1.35%)	480 (1.86%)	0.888862	1	ko03015
Toxoplasmosis	8 (1.08%)	400 (1.55%)	0.893603	1	ko05145
Other glycan degradation	1 (0.13%)	77 (0.3%)	0.895351	1	ko00511
Prion diseases	2 (0.27%)	135 (0.52%)	0.904265	1	ko05020
Osteoclast differentiation	3 (0.4%)	185 (0.72%)	0.905091	1	ko04380
Drug metabolism - cytochrome P450	5 (0.67%)	281 (1.09%)	0.910683	1	ko00982
Cytokine-cytokine receptor interaction	1 (0.13%)	85 (0.33%)	0.917259	1	ko04060
Phototransduction - fly	2 (0.27%)	147 (0.57%)	0.927933	1	ko04745
Plant-pathogen interaction	1 (0.13%)	93 (0.36%)	0.934586	1	ko04626
Natural killer cell mediated cytotoxicity	2 (0.27%)	152 (0.59%)	0.936065	1	ko04650
Meiosis - yeast	3 (0.4%)	204 (0.79%)	0.936101	1	ko04113
Shigellosis	8 (1.08%)	435 (1.69%)	0.936196	1	ko05131
RNA polymerase	4 (0.54%)	254 (0.99%)	0.93735	1	ko03020
Fanconi anemia pathway	2 (0.27%)	153 (0.59%)	0.937583	1	ko03460
Adherens junction	5 (0.67%)	304 (1.18%)	0.940418	1	ko04520
Morphine addiction	2 (0.27%)	155 (0.6%)	0.940518	1	ko05032
GABAergic synapse	2 (0.27%)	159 (0.62%)	0.945999	1	ko04727
Arrhythmogenic right ventricular cardiomyopathy (ARVC)	5 (0.67%)	310 (1.2%)	0.946546	1	ko05412
Proteasome	1 (0.13%)	104 (0.4%)	0.952652	1	ko03050
Retrograde endocannabinoid signaling	2 (0.27%)	167 (0.65%)	0.955551	1	ko04723
Progesterone-mediated oocyte maturation	3 (0.4%)	225 (0.87%)	0.959327	1	ko04914
Olfactory transduction	1 (0.13%)	112 (0.43%)	0.962574	1	ko04740
Phagosome	12 (1.62%)	655 (2.54%)	0.967146	1	ko04145
Steroid hormone biosynthesis	1 (0.13%)	121 (0.47%)	0.971276	1	ko00140
Nucleotide excision repair	1 (0.13%)	122 (0.47%)	0.972108	1	ko03420
Measles	2 (0.27%)	187 (0.73%)	0.97287	1	ko05162
Bacterial invasion of epithelial cells	7 (0.94%)	444 (1.72%)	0.973625	1	ko05100
N-Glycan biosynthesis	1 (0.13%)	124 (0.48%)	0.973702	1	ko00510
Cell cycle	5 (0.67%)	349 (1.35%)	0.974288	1	ko04110
Oocyte meiosis	4 (0.54%)	299 (1.16%)	0.974538	1	ko04114
Epstein-Barr virus infection	8 (1.08%)	500 (1.94%)	0.977459	1	ko05169
HTLV-I infection	9 (1.21%)	550 (2.14%)	0.978809	1	ko05166
Jak-STAT signaling pathway	1 (0.13%)	133 (0.52%)	0.979819	1	ko04630
NF-kappa B signaling pathway	1 (0.13%)	134 (0.52%)	0.980404	1	ko04064
Retinol metabolism	3 (0.4%)	259 (1.01%)	0.980948	1	ko00830
Serotonergic synapse	2 (0.27%)	203 (0.79%)	0.981838	1	ko04726
Cysteine and methionine metabolism	2 (0.27%)	206 (0.8%)	0.983164	1	ko00270
Mismatch repair	1 (0.13%)	140 (0.54%)	0.983576	1	ko03430
Endocrine and other factor-regulated calcium reabsorption	1 (0.13%)	144 (0.56%)	0.9854	1	ko04961
Axon guidance	8 (1.08%)	527 (2.05%)	0.985806	1	ko04360
Pancreatic cancer	1 (0.13%)	145 (0.56%)	0.985824	1	ko05212
Cholinergic synapse	1 (0.13%)	149 (0.58%)	0.987398	1	ko04725
Apoptosis	1 (0.13%)	149 (0.58%)	0.987398	1	ko04210
Chagas disease (American trypanosomiasis)	1 (0.13%)	152 (0.59%)	0.988464	1	ko05142
Viral myocarditis	3 (0.4%)	283 (1.1%)	0.989032	1	ko05416
Vasopressin-regulated water reabsorption	1 (0.13%)	157 (0.61%)	0.990043	1	ko04962
Gap junction	1 (0.13%)	160 (0.62%)	0.990885	1	ko04540
Huntington's disease	8 (1.08%)	557 (2.16%)	0.991664	1	ko05016
Glioma	1 (0.13%)	165 (0.64%)	0.992134	1	ko05214
Dopaminergic synapse	3 (0.4%)	298 (1.16%)	0.992281	1	ko04728
DNA replication	1 (0.13%)	166 (0.64%)	0.992362	1	ko03030
Hypertrophic cardiomyopathy (HCM)	8 (1.08%)	562 (2.18%)	0.992385	1	ko05410
Amphetamine addiction	1 (0.13%)	170 (0.66%)	0.993211	1	ko05031
Dilated cardiomyopathy	8 (1.08%)	569 (2.21%)	0.993296	1	ko05414
Butanoate metabolism	1 (0.13%)	171 (0.66%)	0.993408	1	ko00650
Leukocyte transendothelial migration	6 (0.81%)	474 (1.84%)	0.994015	1	ko04670
Prostate cancer	3 (0.4%)	310 (1.2%)	0.994189	1	ko05215
Cell cycle - yeast	2 (0.27%)	253 (0.98%)	0.994966	1	ko04111
Alcoholism	2 (0.27%)	255 (0.99%)	0.995221	1	ko05034
Phosphatidylinositol signaling system	2 (0.27%)	261 (1.01%)	0.995914	1	ko04070
p53 signaling pathway	1 (0.13%)	191 (0.74%)	0.996344	1	ko04115
Fc gamma R-mediated phagocytosis	2 (0.27%)	284 (1.1%)	0.997767	1	ko04666
GnRH signaling pathway	1 (0.13%)	209 (0.81%)	0.997851	1	ko04912
Hedgehog signaling pathway	1 (0.13%)	209 (0.81%)	0.997851	1	ko04340
Long-term potentiation	1 (0.13%)	227 (0.88%)	0.998737	1	ko04720
Glutamatergic synapse	1 (0.13%)	232 (0.9%)	0.99891	1	ko04724
Calcium signaling pathway	2 (0.27%)	325 (1.26%)	0.999251	1	ko04020
MAPK signaling pathway	5 (0.67%)	521 (2.02%)	0.99932	1	ko04010
Gastric acid secretion	1 (0.13%)	254 (0.99%)	0.999431	1	ko04971
Chemokine signaling pathway	3 (0.4%)	418 (1.62%)	0.999592	1	ko04062
Vascular smooth muscle contraction	5 (0.67%)	551 (2.14%)	0.999657	1	ko04270
Regulation of actin cytoskeleton	12 (1.62%)	978 (3.8%)	0.999862	1	ko04810
Neurotrophin signaling pathway	1 (0.13%)	305 (1.18%)	0.999874	1	ko04722
Cardiac muscle contraction	1 (0.13%)	323 (1.25%)	0.999926	1	ko04260
Bile secretion	2 (0.27%)	419 (1.63%)	0.999942	1	ko04976
Salmonella infection	2 (0.27%)	431 (1.67%)	0.999958	1	ko05132
Pyrimidine metabolism	5 (0.67%)	648 (2.52%)	0.999965	1	ko00240
ABC transporters	2 (0.27%)	456 (1.77%)	0.999979	1	ko02010
Parkinson's disease	1 (0.13%)	379 (1.47%)	0.999986	1	ko05012
Endocytosis	2 (0.27%)	539 (2.09%)	0.999998	1	ko04144
Tight junction	1 (0.13%)	527 (2.05%)	1	1	ko04530
Purine metabolism	5 (0.67%)	847 (3.29%)	1	1	ko00230

## Sheet: 8-d-L_VS_12-d-L
Table S5. KEGG annotation of differentially expressed unigenes
Pathway	DEGs with pathway annotation (12)	All genes with pathway annotation (25758)	Pvalue	Qvalue	Pathway ID
Amoebiasis	6 (50%)	530 (2.06%)	6.13711e-08	1.22742e-06	ko05146
ECM-receptor interaction	5 (41.67%)	596 (2.31%)	4.51494e-06	4.51494e-05	ko04512
Protein digestion and absorption	5 (41.67%)	856 (3.32%)	2.61176e-05	0.000174117	ko04974
Focal adhesion	5 (41.67%)	1046 (4.06%)	6.82297e-05	0.000341148	ko04510
Insect hormone biosynthesis	2 (16.67%)	104 (0.4%)	0.00103787	0.00415146	ko00981
Drug metabolism - other enzymes	2 (16.67%)	247 (0.96%)	0.0056733	0.018911	ko00983
Steroid biosynthesis	1 (8.33%)	58 (0.23%)	0.0266942	0.0762692	ko00100
Fat digestion and absorption	1 (8.33%)	206 (0.8%)	0.0918781	0.229695	ko04975
Amyotrophic lateral sclerosis (ALS)	1 (8.33%)	234 (0.91%)	0.10375	0.230556	ko05014
Vibrio cholerae infection	1 (8.33%)	294 (1.14%)	0.128714	0.24593	ko05110
Cell adhesion molecules (CAMs)	1 (8.33%)	310 (1.2%)	0.135262	0.24593	ko04514
Glycerolipid metabolism	1 (8.33%)	379 (1.47%)	0.162988	0.271646	ko00561
Small cell lung cancer	1 (8.33%)	465 (1.81%)	0.196404	0.27668	ko05222
Pathogenic Escherichia coli infection	1 (8.33%)	537 (2.08%)	0.223434	0.27668	ko05130
Lysine degradation	1 (8.33%)	553 (2.15%)	0.229327	0.27668	ko00310
Hypertrophic cardiomyopathy (HCM)	1 (8.33%)	562 (2.18%)	0.232623	0.27668	ko05410
Dilated cardiomyopathy	1 (8.33%)	569 (2.21%)	0.235178	0.27668	ko05414
Pancreatic secretion	1 (8.33%)	837 (3.25%)	0.327329	0.363699	ko04972
Pathways in cancer	1 (8.33%)	1111 (4.31%)	0.410922	0.432549	ko05200
Metabolic pathways	2 (16.67%)	4581 (17.78%)	0.657114	0.657114	ko01100

## Sheet: 12-d-L_VS_E-prepupa
Table S5. KEGG annotation of differentially expressed unigenes
Pathway	DEGs with pathway annotation (36)	All genes with pathway annotation (25758)	Pvalue	Qvalue	Pathway ID
Fat digestion and absorption	5 (13.89%)	206 (0.8%)	9.60272e-06	0.000585766	ko04975
Glycosylphosphatidylinositol(GPI)-anchor biosynthesis	4 (11.11%)	137 (0.53%)	3.95271e-05	0.000924484	ko00563
alpha-Linolenic acid metabolism	4 (11.11%)	142 (0.55%)	4.54664e-05	0.000924484	ko00592
Pancreatic secretion	7 (19.44%)	837 (3.25%)	0.000136671	0.00208423	ko04972
Glycerophospholipid metabolism	4 (11.11%)	360 (1.4%)	0.00155269	0.0189429	ko00564
Glycerolipid metabolism	4 (11.11%)	379 (1.47%)	0.00187338	0.0190461	ko00561
PPAR signaling pathway	3 (8.33%)	267 (1.04%)	0.00610838	0.048698	ko03320
Pathogenic Escherichia coli infection	4 (11.11%)	537 (2.08%)	0.00648846	0.048698	ko05130
Lysine degradation	4 (11.11%)	553 (2.15%)	0.00718495	0.048698	ko00310
Phagosome	4 (11.11%)	655 (2.54%)	0.0128093	0.0781369	ko04145
Rheumatoid arthritis	2 (5.56%)	130 (0.5%)	0.0142357	0.0789434	ko05323
Toll-like receptor signaling pathway	2 (5.56%)	144 (0.56%)	0.0172684	0.0877808	ko04620
Antigen processing and presentation	2 (5.56%)	152 (0.59%)	0.019114	0.0896887	ko04612
Base excision repair	2 (5.56%)	161 (0.63%)	0.0212853	0.092743	ko03410
Small cell lung cancer	3 (8.33%)	465 (1.81%)	0.0268707	0.104134	ko05222
Osteoclast differentiation	2 (5.56%)	185 (0.72%)	0.0275472	0.104134	ko04380
Vitamin digestion and absorption	2 (5.56%)	196 (0.76%)	0.0306365	0.104134	ko04977
Protein digestion and absorption	4 (11.11%)	856 (3.32%)	0.0307281	0.104134	ko04974
Leishmaniasis	2 (5.56%)	243 (0.94%)	0.0452615	0.145313	ko05140
ECM-receptor interaction	3 (8.33%)	596 (2.31%)	0.0500846	0.152758	ko04512
Pertussis	2 (5.56%)	287 (1.11%)	0.0608285	0.176692	ko05133
Arrhythmogenic right ventricular cardiomyopathy (ARVC)	2 (5.56%)	310 (1.2%)	0.0695999	0.18157	ko05412
Cell adhesion molecules (CAMs)	2 (5.56%)	310 (1.2%)	0.0695999	0.18157	ko04514
Salivary secretion	2 (5.56%)	322 (1.25%)	0.0743335	0.18157	ko04970
Neuroactive ligand-receptor interaction	3 (8.33%)	703 (2.73%)	0.0744139	0.18157	ko04080
Ribosome	2 (5.56%)	356 (1.38%)	0.0882836	0.20088	ko03010
Influenza A	3 (8.33%)	759 (2.95%)	0.0889142	0.20088	ko05164
Toxoplasmosis	2 (5.56%)	400 (1.55%)	0.107389	0.233955	ko05145
Shigellosis	2 (5.56%)	435 (1.69%)	0.123314	0.25925	ko05131
Bacterial invasion of epithelial cells	2 (5.56%)	444 (1.72%)	0.1275	0.25925	ko05100
Leukocyte transendothelial migration	2 (5.56%)	474 (1.84%)	0.141695	0.27882	ko04670
Biosynthesis of unsaturated fatty acids	1 (2.78%)	115 (0.45%)	0.148875	0.283793	ko01040
Axon guidance	2 (5.56%)	527 (2.05%)	0.167551	0.294988	ko04360
Staphylococcus aureus infection	1 (2.78%)	133 (0.52%)	0.170135	0.294988	ko05150
Focal adhesion	3 (8.33%)	1046 (4.06%)	0.178716	0.294988	ko04510
HTLV-I infection	2 (5.56%)	550 (2.14%)	0.179025	0.294988	ko05166
Hypertrophic cardiomyopathy (HCM)	2 (5.56%)	562 (2.18%)	0.185062	0.294988	ko05410
Alzheimer's disease	2 (5.56%)	565 (2.19%)	0.186577	0.294988	ko05010
Dilated cardiomyopathy	2 (5.56%)	569 (2.21%)	0.188599	0.294988	ko05414
Mineral absorption	1 (2.78%)	159 (0.62%)	0.199935	0.300275	ko04978
Pathways in cancer	3 (8.33%)	1111 (4.31%)	0.201824	0.300275	ko05200
Lysosome	2 (5.56%)	611 (2.37%)	0.210012	0.305017	ko04142
Spliceosome	2 (5.56%)	658 (2.55%)	0.234277	0.332346	ko03040
Citrate cycle (TCA cycle)	1 (2.78%)	209 (0.81%)	0.254347	0.352618	ko00020
Dorso-ventral axis formation	1 (2.78%)	234 (0.91%)	0.280186	0.379808	ko04320
Pentose phosphate pathway	1 (2.78%)	246 (0.96%)	0.292278	0.387586	ko00030
Aminoacyl-tRNA biosynthesis	1 (2.78%)	259 (1.01%)	0.305154	0.3878	ko00970
Retinol metabolism	1 (2.78%)	259 (1.01%)	0.305154	0.3878	ko00830
Glycine, serine and threonine metabolism	1 (2.78%)	308 (1.2%)	0.351672	0.437796	ko00260
Glutathione metabolism	1 (2.78%)	343 (1.33%)	0.383031	0.460629	ko00480
Cell cycle	1 (2.78%)	349 (1.35%)	0.388256	0.460629	ko04110
Regulation of actin cytoskeleton	2 (5.56%)	978 (3.8%)	0.399222	0.460629	ko04810
Microbial metabolism in diverse environments	2 (5.56%)	980 (3.8%)	0.400219	0.460629	ko01120
Peroxisome	1 (2.78%)	405 (1.57%)	0.434998	0.491387	ko04146
Metabolic pathways	7 (19.44%)	4581 (17.78%)	0.464176	0.514813	ko01100
mRNA surveillance pathway	1 (2.78%)	480 (1.86%)	0.492193	0.536139	ko03015
Protein processing in endoplasmic reticulum	1 (2.78%)	515 (2%)	0.516918	0.553193	ko04141
Amoebiasis	1 (2.78%)	530 (2.06%)	0.527152	0.554419	ko05146
Pyrimidine metabolism	1 (2.78%)	648 (2.52%)	0.600635	0.620995	ko00240
RNA transport	1 (2.78%)	750 (2.91%)	0.655105	0.666024	ko03013
Biosynthesis of secondary metabolites	2 (5.56%)	1727 (6.7%)	0.705292	0.705292	ko01110

## Sheet: E-prepupa_VS_L-prepupa
Table S5. KEGG annotation of differentially expressed unigenes
Pathway	DEGs with pathway annotation (397)	All genes with pathway annotation (25758)	Pvalue	Qvalue	Pathway ID
Protein digestion and absorption	103 (25.94%)	856 (3.32%)	4.04838e-62	6.7608e-60	ko04974
Pancreatic secretion	76 (19.14%)	837 (3.25%)	1.43313e-36	1.19666e-34	ko04972
Neuroactive ligand-receptor interaction	55 (13.85%)	703 (2.73%)	2.80489e-23	1.56139e-21	ko04080
Amoebiasis	45 (11.34%)	530 (2.06%)	1.45733e-20	6.08434e-19	ko05146
Influenza A	53 (13.35%)	759 (2.95%)	3.27048e-20	1.09234e-18	ko05164
ECM-receptor interaction	47 (11.84%)	596 (2.31%)	4.02006e-20	1.11892e-18	ko04512
Amino sugar and nucleotide sugar metabolism	30 (7.56%)	401 (1.56%)	1.24319e-12	2.96588e-11	ko00520
Starch and sucrose metabolism	32 (8.06%)	474 (1.84%)	3.38706e-12	7.07048e-11	ko00500
Small cell lung cancer	31 (7.81%)	465 (1.81%)	1.03141e-11	1.91385e-10	ko05222
Focal adhesion	42 (10.58%)	1046 (4.06%)	1.71225e-08	2.85946e-07	ko04510
Pentose phosphate pathway	17 (4.28%)	246 (0.96%)	3.16342e-07	4.80265e-06	ko00030
Circadian rhythm - mammal	9 (2.27%)	69 (0.27%)	1.1235e-06	1.56353e-05	ko04710
Circadian rhythm - fly	10 (2.52%)	90 (0.35%)	1.29122e-06	1.65872e-05	ko04711
Glutathione metabolism	19 (4.79%)	343 (1.33%)	1.87067e-06	2.23144e-05	ko00480
Aminoacyl-tRNA biosynthesis	15 (3.78%)	259 (1.01%)	1.34152e-05	0.000149356	ko00970
Long-term depression	11 (2.77%)	165 (0.64%)	5.36748e-05	0.000560231	ko04730
Pathways in cancer	34 (8.56%)	1111 (4.31%)	0.000124627	0.00122427	ko05200
Nicotine addiction	6 (1.51%)	56 (0.22%)	0.000218683	0.0019979	ko05033
Staphylococcus aureus infection	9 (2.27%)	133 (0.52%)	0.000227306	0.0019979	ko05150
Primary bile acid biosynthesis	4 (1.01%)	27 (0.1%)	0.000736693	0.00592264	ko00120
Biosynthesis of secondary metabolites	44 (11.08%)	1727 (6.7%)	0.000744764	0.00592264	ko01110
Complement and coagulation cascades	13 (3.27%)	300 (1.16%)	0.000842321	0.00639398	ko04610
Pathogenic Escherichia coli infection	18 (4.53%)	537 (2.08%)	0.00185661	0.0134806	ko05130
Vibrio cholerae infection	12 (3.02%)	294 (1.14%)	0.00217291	0.0151199	ko05110
Transcriptional misregulation in cancer	16 (4.03%)	470 (1.82%)	0.00279946	0.0187004	ko05202
Retinol metabolism	10 (2.52%)	259 (1.01%)	0.00721308	0.0463302	ko00830
Biosynthesis of unsaturated fatty acids	6 (1.51%)	115 (0.45%)	0.00889696	0.0550294	ko01040
Salivary secretion	11 (2.77%)	322 (1.25%)	0.0118337	0.0705796	ko04970
Leishmaniasis	9 (2.27%)	243 (0.94%)	0.0135254	0.0778877	ko05140
Morphine addiction	6 (1.51%)	155 (0.6%)	0.033351	0.185654	ko05032
Pertussis	9 (2.27%)	287 (1.11%)	0.0347548	0.187227	ko05133
GABAergic synapse	6 (1.51%)	159 (0.62%)	0.0370566	0.193389	ko04727
Retrograde endocannabinoid signaling	6 (1.51%)	167 (0.65%)	0.0452329	0.228906	ko04723
Peroxisome	11 (2.77%)	405 (1.57%)	0.0506295	0.245892	ko04146
Lysosome	15 (3.78%)	611 (2.37%)	0.0529846	0.245892	ko04142
Herpes simplex infection	12 (3.02%)	458 (1.78%)	0.0530066	0.245892	ko05168
PPAR signaling pathway	8 (2.02%)	267 (1.04%)	0.0558785	0.252208	ko03320
alpha-Linolenic acid metabolism	5 (1.26%)	142 (0.55%)	0.0692239	0.304221	ko00592
Toxoplasmosis	10 (2.52%)	400 (1.55%)	0.0924617	0.395925	ko05145
Olfactory transduction	4 (1.01%)	112 (0.43%)	0.0952078	0.397493	ko04740
Fat digestion and absorption	6 (1.51%)	206 (0.8%)	0.100156	0.407952	ko04975
Arrhythmogenic right ventricular cardiomyopathy (ARVC)	8 (2.02%)	310 (1.2%)	0.108306	0.418241	ko05412
Cell adhesion molecules (CAMs)	8 (2.02%)	310 (1.2%)	0.108306	0.418241	ko04514
MAPK signaling pathway	12 (3.02%)	521 (2.02%)	0.110195	0.418241	ko04010
Glycosylphosphatidylinositol(GPI)-anchor biosynthesis	4 (1.01%)	137 (0.53%)	0.161764	0.600324	ko00563
Microbial metabolism in diverse environments	19 (4.79%)	980 (3.8%)	0.182247	0.661636	ko01120
Vitamin digestion and absorption	5 (1.26%)	196 (0.76%)	0.186317	0.66202	ko04977
One carbon pool by folate	3 (0.76%)	102 (0.4%)	0.208366	0.706457	ko00670
Metabolic pathways	77 (19.4%)	4581 (17.78%)	0.216191	0.706457	ko01100
Insect hormone biosynthesis	3 (0.76%)	104 (0.4%)	0.216372	0.706457	ko00981
Steroid biosynthesis	2 (0.5%)	58 (0.23%)	0.224938	0.706457	ko00100
Shigellosis	9 (2.27%)	435 (1.69%)	0.230622	0.706457	ko05131
Mineral absorption	4 (1.01%)	159 (0.62%)	0.230637	0.706457	ko04978
Glycerolipid metabolism	8 (2.02%)	379 (1.47%)	0.232103	0.706457	ko00561
Vascular smooth muscle contraction	11 (2.77%)	551 (2.14%)	0.232666	0.706457	ko04270
Regulation of actin cytoskeleton	18 (4.53%)	978 (3.8%)	0.252856	0.754052	ko04810
Lysine biosynthesis	1 (0.25%)	28 (0.11%)	0.352829	0.999691	ko00300
Maturity onset diabetes of the young	1 (0.25%)	30 (0.12%)	0.372647	0.999691	ko04950
Bacterial invasion of epithelial cells	8 (2.02%)	444 (1.72%)	0.377527	0.999691	ko05100
Toll-like receptor signaling pathway	3 (0.76%)	144 (0.56%)	0.383098	0.999691	ko04620
Ascorbate and aldarate metabolism	4 (1.01%)	209 (0.81%)	0.402774	0.999691	ko00053
Collecting duct acid secretion	2 (0.5%)	91 (0.35%)	0.410364	0.999691	ko04966
Pyrimidine metabolism	11 (2.77%)	648 (2.52%)	0.41532	0.999691	ko00240
Toluene degradation	1 (0.25%)	35 (0.14%)	0.419582	0.999691	ko00623
Type II diabetes mellitus	2 (0.5%)	95 (0.37%)	0.431627	0.999691	ko04930
Leukocyte transendothelial migration	8 (2.02%)	474 (1.84%)	0.447474	0.999691	ko04670
Adipocytokine signaling pathway	3 (0.76%)	160 (0.62%)	0.448743	0.999691	ko04920
Riboflavin metabolism	3 (0.76%)	163 (0.63%)	0.460754	0.999691	ko00740
Proximal tubule bicarbonate reclamation	2 (0.5%)	103 (0.4%)	0.47288	0.999691	ko04964
Chlorocyclohexane and chlorobenzene degradation	1 (0.25%)	42 (0.16%)	0.479465	0.999691	ko00361
Polycyclic aromatic hydrocarbon degradation	1 (0.25%)	44 (0.17%)	0.495413	0.999691	ko00624
Hypertrophic cardiomyopathy (HCM)	9 (2.27%)	562 (2.18%)	0.500722	0.999691	ko05410
Dilated cardiomyopathy	9 (2.27%)	569 (2.21%)	0.515608	0.999691	ko05414
Glycine, serine and threonine metabolism	5 (1.26%)	308 (1.2%)	0.515952	0.999691	ko00260
Drug metabolism - other enzymes	4 (1.01%)	247 (0.96%)	0.529999	0.999691	ko00983
Arginine and proline metabolism	5 (1.26%)	317 (1.23%)	0.541458	0.999691	ko00330
Osteoclast differentiation	3 (0.76%)	185 (0.72%)	0.544962	0.999691	ko04380
Tropane, piperidine and pyridine alkaloid biosynthesis	1 (0.25%)	51 (0.2%)	0.547489	0.999691	ko00960
Phagosome	10 (2.52%)	655 (2.54%)	0.556731	0.999691	ko04145
Steroid hormone biosynthesis	2 (0.5%)	121 (0.47%)	0.558727	0.999691	ko00140
Axon guidance	8 (2.02%)	527 (2.05%)	0.566787	0.999691	ko04360
Bisphenol degradation	1 (0.25%)	54 (0.21%)	0.568133	0.999691	ko00363
Aldosterone-regulated sodium reabsorption	1 (0.25%)	56 (0.22%)	0.58137	0.999691	ko04960
Carbon fixation pathways in prokaryotes	1 (0.25%)	56 (0.22%)	0.58137	0.999691	ko00720
Other types of O-glycan biosynthesis	2 (0.5%)	128 (0.5%)	0.589321	0.999691	ko00514
Linoleic acid metabolism	1 (0.25%)	58 (0.23%)	0.594203	0.999691	ko00591
Rheumatoid arthritis	2 (0.5%)	130 (0.5%)	0.597768	0.999691	ko05323
Bile secretion	6 (1.51%)	419 (1.63%)	0.628225	0.999691	ko04976
Metabolism of xenobiotics by cytochrome P450	4 (1.01%)	281 (1.09%)	0.631524	0.999691	ko00980
Drug metabolism - cytochrome P450	4 (1.01%)	281 (1.09%)	0.631524	0.999691	ko00982
Aminobenzoate degradation	2 (0.5%)	141 (0.55%)	0.641891	0.999691	ko00627
Alzheimer's disease	8 (2.02%)	565 (2.19%)	0.644847	0.999691	ko05010
Glycerophospholipid metabolism	5 (1.26%)	360 (1.4%)	0.65352	0.999691	ko00564
Phototransduction	1 (0.25%)	73 (0.28%)	0.678734	0.999691	ko04744
RIG-I-like receptor signaling pathway	1 (0.25%)	73 (0.28%)	0.678734	0.999691	ko04622
Arachidonic acid metabolism	1 (0.25%)	73 (0.28%)	0.678734	0.999691	ko00590
Antigen processing and presentation	2 (0.5%)	152 (0.59%)	0.682115	0.999691	ko04612
Ether lipid metabolism	1 (0.25%)	74 (0.29%)	0.6837	0.999691	ko00565
Nitrogen metabolism	2 (0.5%)	155 (0.6%)	0.692424	0.999691	ko00910
Dorso-ventral axis formation	3 (0.76%)	234 (0.91%)	0.701905	0.999691	ko04320
Folate biosynthesis	1 (0.25%)	78 (0.3%)	0.702809	0.999691	ko00790
Hematopoietic cell lineage	1 (0.25%)	83 (0.32%)	0.725083	0.999691	ko04640
Sphingolipid metabolism	1 (0.25%)	92 (0.36%)	0.761064	0.999691	ko00600
Porphyrin and chlorophyll metabolism	2 (0.5%)	182 (0.71%)	0.773245	0.999691	ko00860
Naphthalene degradation	1 (0.25%)	101 (0.39%)	0.792346	0.999691	ko00626
Cocaine addiction	1 (0.25%)	102 (0.4%)	0.795559	0.999691	ko05030
NOD-like receptor signaling pathway	1 (0.25%)	102 (0.4%)	0.795559	0.999691	ko04621
Spliceosome	8 (2.02%)	658 (2.55%)	0.797857	0.999691	ko03040
Acute myeloid leukemia	1 (0.25%)	111 (0.43%)	0.822334	0.999691	ko05221
Serotonergic synapse	2 (0.5%)	203 (0.79%)	0.822681	0.999691	ko04726
Basal transcription factors	1 (0.25%)	113 (0.44%)	0.827792	0.999691	ko03022
Fc epsilon RI signaling pathway	1 (0.25%)	117 (0.45%)	0.838211	0.999691	ko04664
Limonene and pinene degradation	1 (0.25%)	124 (0.48%)	0.854954	0.999691	ko00903
Prostate cancer	3 (0.76%)	310 (1.2%)	0.859021	0.999691	ko05215
Inositol phosphate metabolism	2 (0.5%)	224 (0.87%)	0.862234	0.999691	ko00562
Cytosolic DNA-sensing pathway	1 (0.25%)	129 (0.5%)	0.865844	0.999691	ko04623
Legionellosis	1 (0.25%)	133 (0.52%)	0.873966	0.999691	ko05134
NF-kappa B signaling pathway	1 (0.25%)	134 (0.52%)	0.875918	0.999691	ko04064
Prion diseases	1 (0.25%)	135 (0.52%)	0.877841	0.999691	ko05020
Amyotrophic lateral sclerosis (ALS)	2 (0.5%)	234 (0.91%)	0.878081	0.999691	ko05014
Carbohydrate digestion and absorption	1 (0.25%)	143 (0.56%)	0.892188	0.999691	ko04973
Pancreatic cancer	1 (0.25%)	145 (0.56%)	0.895504	0.999691	ko05212
B cell receptor signaling pathway	1 (0.25%)	145 (0.56%)	0.895504	0.999691	ko04662
Methane metabolism	1 (0.25%)	145 (0.56%)	0.895504	0.999691	ko00680
Apoptosis	1 (0.25%)	149 (0.58%)	0.901834	0.999691	ko04210
Gastric acid secretion	2 (0.5%)	254 (0.99%)	0.904849	0.999691	ko04971
Histidine metabolism	1 (0.25%)	151 (0.59%)	0.904854	0.999691	ko00340
Chagas disease (American trypanosomiasis)	1 (0.25%)	152 (0.59%)	0.90633	0.999691	ko05142
Base excision repair	1 (0.25%)	161 (0.63%)	0.91862	0.999691	ko03410
Epithelial cell signaling in Helicobacter pylori infection	1 (0.25%)	167 (0.65%)	0.925906	0.999691	ko05120
Chronic myeloid leukemia	1 (0.25%)	168 (0.65%)	0.927056	0.999691	ko05220
VEGF signaling pathway	1 (0.25%)	186 (0.72%)	0.944954	0.999691	ko04370
Measles	1 (0.25%)	187 (0.73%)	0.945809	0.999691	ko05162
Neurotrophin signaling pathway	2 (0.5%)	305 (1.18%)	0.950335	0.999691	ko04722
Two-component system	1 (0.25%)	205 (0.8%)	0.959114	0.999691	ko02020
Pentose and glucuronate interconversions	2 (0.5%)	320 (1.24%)	0.959151	0.999691	ko00040
GnRH signaling pathway	1 (0.25%)	209 (0.81%)	0.961597	0.999691	ko04912
Hepatitis C	1 (0.25%)	216 (0.84%)	0.965585	0.999691	ko05160
Ribosome biogenesis in eukaryotes	2 (0.5%)	345 (1.34%)	0.970614	0.999691	ko03008
RNA degradation	2 (0.5%)	346 (1.34%)	0.971001	0.999691	ko03018
Valine, leucine and isoleucine degradation	1 (0.25%)	227 (0.88%)	0.971033	0.999691	ko00280
HTLV-I infection	4 (1.01%)	550 (2.14%)	0.971506	0.999691	ko05166
Cell cycle	2 (0.5%)	349 (1.35%)	0.972134	0.999691	ko04110
Lysine degradation	4 (1.01%)	553 (2.15%)	0.97243	0.999691	ko00310
Glutamatergic synapse	1 (0.25%)	232 (0.9%)	0.973217	0.999691	ko04724
Renal cell carcinoma	1 (0.25%)	232 (0.9%)	0.973217	0.999691	ko05211
RNA transport	6 (1.51%)	750 (2.91%)	0.975621	0.999691	ko03013
Tyrosine metabolism	1 (0.25%)	248 (0.96%)	0.979159	0.999691	ko00350
Melanogenesis	1 (0.25%)	250 (0.97%)	0.979803	0.999691	ko04916
Cell cycle - yeast	1 (0.25%)	253 (0.98%)	0.980731	0.999691	ko04111
RNA polymerase	1 (0.25%)	254 (0.99%)	0.981031	0.999691	ko03020
Fructose and mannose metabolism	1 (0.25%)	259 (1.01%)	0.982463	0.999691	ko00051
Epstein-Barr virus infection	3 (0.76%)	500 (1.94%)	0.984024	0.999691	ko05169
Tuberculosis	2 (0.5%)	409 (1.59%)	0.987578	0.999691	ko05152
Fc gamma R-mediated phagocytosis	1 (0.25%)	284 (1.1%)	0.988155	0.999691	ko04666
T cell receptor signaling pathway	1 (0.25%)	285 (1.11%)	0.98834	0.999691	ko04660
Wnt signaling pathway	2 (0.5%)	457 (1.77%)	0.993579	0.999691	ko04310
Ribosome	1 (0.25%)	356 (1.38%)	0.996183	0.999691	ko03010
Ubiquitin mediated proteolysis	1 (0.25%)	411 (1.6%)	0.998397	0.999691	ko04120
Huntington's disease	2 (0.5%)	557 (2.16%)	0.998425	0.999691	ko05016
Chemokine signaling pathway	1 (0.25%)	418 (1.62%)	0.998564	0.999691	ko04062
Salmonella infection	1 (0.25%)	431 (1.67%)	0.998831	0.999691	ko05132
Insulin signaling pathway	1 (0.25%)	433 (1.68%)	0.998867	0.999691	ko04910
Purine metabolism	4 (1.01%)	847 (3.29%)	0.999174	0.999691	ko00230
ABC transporters	1 (0.25%)	456 (1.77%)	0.999213	0.999691	ko02010
mRNA surveillance pathway	1 (0.25%)	480 (1.86%)	0.999461	0.999691	ko03015
Protein processing in endoplasmic reticulum	1 (0.25%)	515 (2%)	0.999691	0.999691	ko04141

## Sheet: L-prepupa_VS_E-pupa
Table S5. KEGG annotation of differentially expressed unigenes
Pathway	DEGs with pathway annotation (774)	All genes with pathway annotation (25758)	Pvalue	Qvalue	Pathway ID
Protein digestion and absorption	106 (13.7%)	856 (3.32%)	4.71443e-36	1.26818e-33	ko04974
Glycosylphosphatidylinositol(GPI)-anchor biosynthesis	32 (4.13%)	137 (0.53%)	9.29916e-20	1.25074e-17	ko00563
Amoebiasis	60 (7.75%)	530 (2.06%)	1.02952e-18	9.23138e-17	ko05146
ECM-receptor interaction	63 (8.14%)	596 (2.31%)	4.2873e-18	2.88321e-16	ko04512
Small cell lung cancer	54 (6.98%)	465 (1.81%)	1.936e-17	1.04157e-15	ko05222
Focal adhesion	72 (9.3%)	1046 (4.06%)	5.73694e-11	2.57206e-09	ko04510
Pancreatic secretion	56 (7.24%)	837 (3.25%)	2.31137e-08	8.88226e-07	ko04972
Pathways in cancer	66 (8.53%)	1111 (4.31%)	1.18158e-07	3.97307e-06	ko05200
Influenza A	50 (6.46%)	759 (2.95%)	2.13188e-07	6.37196e-06	ko05164
Neuroactive ligand-receptor interaction	45 (5.81%)	703 (2.73%)	1.8757e-06	5.04564e-05	ko04080
Complement and coagulation cascades	21 (2.71%)	300 (1.16%)	0.000320759	0.00784402	ko04610
MAPK signaling pathway - yeast	9 (1.16%)	79 (0.31%)	0.000599976	0.0134494	ko04011
Autoimmune thyroid disease	5 (0.65%)	34 (0.13%)	0.00326633	0.0675879	ko05320
Staphylococcus aureus infection	10 (1.29%)	133 (0.52%)	0.00696163	0.133763	ko05150
Lipopolysaccharide biosynthesis	4 (0.52%)	27 (0.1%)	0.00818969	0.137936	ko00540
Glutathione metabolism	19 (2.45%)	343 (1.33%)	0.00820439	0.137936	ko00480
Benzoate degradation	6 (0.78%)	60 (0.23%)	0.00912445	0.139456	ko00362
Ethylbenzene degradation	4 (0.52%)	28 (0.11%)	0.00933163	0.139456	ko00642
Ribosome	19 (2.45%)	356 (1.38%)	0.0118602	0.164973	ko03010
Pathogenic Escherichia coli infection	26 (3.36%)	537 (2.08%)	0.0122657	0.164973	ko05130
Antigen processing and presentation	10 (1.29%)	152 (0.59%)	0.0167645	0.204073	ko04612
Renin-angiotensin system	6 (0.78%)	69 (0.27%)	0.0174486	0.204073	ko04614
Sulfur metabolism	6 (0.78%)	69 (0.27%)	0.0174486	0.204073	ko00920
Polyketide sugar unit biosynthesis	3 (0.39%)	20 (0.08%)	0.0210472	0.235904	ko00523
GABAergic synapse	10 (1.29%)	159 (0.62%)	0.0221879	0.238742	ko04727
Glycine, serine and threonine metabolism	16 (2.07%)	308 (1.2%)	0.0247028	0.255579	ko00260
Pyruvate metabolism	19 (2.45%)	390 (1.51%)	0.0276398	0.275375	ko00620
Isoquinoline alkaloid biosynthesis	4 (0.52%)	41 (0.16%)	0.0340392	0.32702	ko00950
Tyrosine metabolism	13 (1.68%)	248 (0.96%)	0.0377456	0.350123	ko00350
Rheumatoid arthritis	8 (1.03%)	130 (0.5%)	0.0427333	0.383175	ko05323
Metabolism of xenobiotics by cytochrome P450	14 (1.81%)	281 (1.09%)	0.0456478	0.383727	ko00980
Drug metabolism - cytochrome P450	14 (1.81%)	281 (1.09%)	0.0456478	0.383727	ko00982
Lysosome	26 (3.36%)	611 (2.37%)	0.0489194	0.398768	ko04142
Basal transcription factors	7 (0.9%)	113 (0.44%)	0.0543036	0.429637	ko03022
Riboflavin metabolism	9 (1.16%)	163 (0.63%)	0.058152	0.44694	ko00740
Vibrio cholerae infection	14 (1.81%)	294 (1.14%)	0.0617621	0.4615	ko05110
Carbohydrate digestion and absorption	8 (1.03%)	143 (0.56%)	0.067259	0.488991	ko04973
Vitamin digestion and absorption	10 (1.29%)	196 (0.76%)	0.0726855	0.501823	ko04977
Steroid hormone biosynthesis	7 (0.9%)	121 (0.47%)	0.072755	0.501823	ko00140
Glycosphingolipid biosynthesis - globo series	3 (0.39%)	33 (0.13%)	0.0758052	0.50979	ko00603
Gastric acid secretion	12 (1.55%)	254 (0.99%)	0.0830095	0.544624	ko04971
Aldosterone-regulated sodium reabsorption	4 (0.52%)	56 (0.22%)	0.0874195	0.54688	ko04960
Nicotine addiction	4 (0.52%)	56 (0.22%)	0.0874195	0.54688	ko05033
Allograft rejection	2 (0.26%)	17 (0.07%)	0.0911053	0.556985	ko05330
Cysteine and methionine metabolism	10 (1.29%)	206 (0.8%)	0.0935446	0.559189	ko00270
Porphyrin and chlorophyll metabolism	9 (1.16%)	182 (0.71%)	0.0990311	0.579117	ko00860
Mineral absorption	8 (1.03%)	159 (0.62%)	0.107328	0.61428	ko04978
Phosphonate and phosphinate metabolism	1 (0.13%)	4 (0.02%)	0.114892	0.643875	ko00440
Graft-versus-host disease	2 (0.26%)	20 (0.08%)	0.120106	0.659355	ko05332
Collecting duct acid secretion	5 (0.65%)	91 (0.35%)	0.138965	0.722609	ko04966
RNA transport	28 (3.62%)	750 (2.91%)	0.141357	0.722609	ko03013
Indole alkaloid biosynthesis	1 (0.13%)	5 (0.02%)	0.141493	0.722609	ko00901
Sphingolipid metabolism	5 (0.65%)	92 (0.36%)	0.14357	0.722609	ko00600
RNA polymerase	11 (1.42%)	254 (0.99%)	0.145059	0.722609	ko03020
Amino sugar and nucleotide sugar metabolism	16 (2.07%)	401 (1.56%)	0.154166	0.743981	ko00520
Phototransduction - fly	7 (0.9%)	147 (0.57%)	0.154881	0.743981	ko04745
Serotonergic synapse	9 (1.16%)	203 (0.79%)	0.159321	0.751881	ko04726
Histidine metabolism	7 (0.9%)	151 (0.59%)	0.170276	0.765708	ko00340
Limonene and pinene degradation	6 (0.78%)	124 (0.48%)	0.170366	0.765708	ko00903
Glycerolipid metabolism	15 (1.94%)	379 (1.47%)	0.170896	0.765708	ko00561
Salivary secretion	13 (1.68%)	322 (1.25%)	0.174285	0.765708	ko04970
Transcriptional misregulation in cancer	18 (2.33%)	470 (1.82%)	0.176483	0.765708	ko05202
Streptomycin biosynthesis	3 (0.39%)	49 (0.19%)	0.182082	0.777461	ko00521
Morphine addiction	7 (0.9%)	155 (0.6%)	0.186309	0.783079	ko05032
Spliceosome	24 (3.1%)	658 (2.55%)	0.191594	0.784186	ko03040
One carbon pool by folate	5 (0.65%)	102 (0.4%)	0.192962	0.784186	ko00670
Proximal tubule bicarbonate reclamation	5 (0.65%)	103 (0.4%)	0.198202	0.784186	ko04964
Alanine, aspartate and glutamate metabolism	8 (1.03%)	186 (0.72%)	0.198233	0.784186	ko00250
Systemic lupus erythematosus	5 (0.65%)	104 (0.4%)	0.20349	0.788529	ko05322
Lipoic acid metabolism	2 (0.26%)	28 (0.11%)	0.205193	0.788529	ko00785
Galactose metabolism	10 (1.29%)	249 (0.97%)	0.218024	0.825897	ko00052
Prion diseases	6 (0.78%)	135 (0.52%)	0.221058	0.825897	ko05020
Retrograde endocannabinoid signaling	7 (0.9%)	167 (0.65%)	0.237763	0.876141	ko04723
Aminobenzoate degradation	6 (0.78%)	141 (0.55%)	0.250599	0.910201	ko00627
Aminoacyl-tRNA biosynthesis	10 (1.29%)	259 (1.01%)	0.253773	0.910201	ko00970
Pentose and glucuronate interconversions	12 (1.55%)	320 (1.24%)	0.257166	0.910233	ko00040
Endocrine and other factor-regulated calcium reabsorption	6 (0.78%)	144 (0.56%)	0.265768	0.928462	ko04961
Microbial metabolism in diverse environments	33 (4.26%)	980 (3.8%)	0.274095	0.945277	ko01120
Protein processing in endoplasmic reticulum	18 (2.33%)	515 (2%)	0.289057	0.984256	ko04141
Ascorbate and aldarate metabolism	8 (1.03%)	209 (0.81%)	0.293376	0.9855	ko00053
Glyoxylate and dicarboxylate metabolism	6 (0.78%)	150 (0.58%)	0.296749	0.9855	ko00630
Betalain biosynthesis	1 (0.13%)	12 (0.05%)	0.306632	0.999824	ko00965
Pentose phosphate pathway	9 (1.16%)	246 (0.96%)	0.321554	0.999824	ko00030
Nitrogen metabolism	6 (0.78%)	155 (0.6%)	0.323073	0.999824	ko00910
Other types of O-glycan biosynthesis	5 (0.65%)	128 (0.5%)	0.340591	0.999824	ko00514
Ubiquinone and other terpenoid-quinone biosynthesis	3 (0.39%)	69 (0.27%)	0.343476	0.999824	ko00130
Biosynthesis of secondary metabolites	55 (7.11%)	1727 (6.7%)	0.345663	0.999824	ko01110
Cytosolic DNA-sensing pathway	5 (0.65%)	129 (0.5%)	0.346551	0.999824	ko04623
Type I diabetes mellitus	2 (0.26%)	41 (0.16%)	0.350225	0.999824	ko04940
Starch and sucrose metabolism	16 (2.07%)	474 (1.84%)	0.352962	0.999824	ko00500
Metabolic pathways	142 (18.35%)	4581 (17.78%)	0.353696	0.999824	ko01100
Arginine and proline metabolism	11 (1.42%)	317 (1.23%)	0.356517	0.999824	ko00330
Fatty acid elongation	3 (0.39%)	72 (0.28%)	0.368197	0.999824	ko00062
Taste transduction	2 (0.26%)	43 (0.17%)	0.372026	0.999824	ko04742
Insect hormone biosynthesis	4 (0.52%)	104 (0.4%)	0.381225	0.999824	ko00981
Synthesis and degradation of ketone bodies	2 (0.26%)	44 (0.17%)	0.382817	0.999824	ko00072
Vitamin B6 metabolism	2 (0.26%)	44 (0.17%)	0.382817	0.999824	ko00750
Polycyclic aromatic hydrocarbon degradation	2 (0.26%)	44 (0.17%)	0.382817	0.999824	ko00624
Epithelial cell signaling in Helicobacter pylori infection	6 (0.78%)	167 (0.65%)	0.387255	0.999824	ko05120
Glycerophospholipid metabolism	12 (1.55%)	360 (1.4%)	0.398444	0.999824	ko00564
Various types of N-glycan biosynthesis	2 (0.26%)	46 (0.18%)	0.404151	0.999824	ko00513
Phagosome	21 (2.71%)	655 (2.54%)	0.411835	0.999824	ko04145
Glycosaminoglycan biosynthesis - chondroitin sulfate	2 (0.26%)	47 (0.18%)	0.414686	0.999824	ko00532
Folate biosynthesis	3 (0.39%)	78 (0.3%)	0.417048	0.999824	ko00790
Two-component system	7 (0.9%)	205 (0.8%)	0.419849	0.999824	ko02020
Peptidoglycan biosynthesis	1 (0.13%)	18 (0.07%)	0.422679	0.999824	ko00550
alpha-Linolenic acid metabolism	5 (0.65%)	142 (0.55%)	0.424075	0.999824	ko00592
Phenylalanine, tyrosine and tryptophan biosynthesis	2 (0.26%)	48 (0.19%)	0.425126	0.999824	ko00400
Taurine and hypotaurine metabolism	2 (0.26%)	48 (0.19%)	0.425126	0.999824	ko00430
Epstein-Barr virus infection	16 (2.07%)	500 (1.94%)	0.434438	0.999824	ko05169
Toll-like receptor signaling pathway	5 (0.65%)	144 (0.56%)	0.435903	0.999824	ko04620
Glycosaminoglycan biosynthesis - heparan sulfate	2 (0.26%)	50 (0.19%)	0.445709	0.999824	ko00534
Tropane, piperidine and pyridine alkaloid biosynthesis	2 (0.26%)	51 (0.2%)	0.455845	0.999824	ko00960
Biotin metabolism	1 (0.13%)	20 (0.08%)	0.456878	0.999824	ko00780
Inositol phosphate metabolism	7 (0.9%)	224 (0.87%)	0.511682	0.999824	ko00562
N-Glycan biosynthesis	4 (0.52%)	124 (0.48%)	0.513929	0.999824	ko00510
Retinol metabolism	8 (1.03%)	259 (1.01%)	0.518576	0.999824	ko00830
Steroid biosynthesis	2 (0.26%)	58 (0.23%)	0.523647	0.999824	ko00100
Phenylalanine metabolism	4 (0.52%)	126 (0.49%)	0.526529	0.999824	ko00360
Shigellosis	13 (1.68%)	435 (1.69%)	0.547486	0.999824	ko05131
Primary bile acid biosynthesis	1 (0.13%)	27 (0.1%)	0.561407	0.999824	ko00120
Adherens junction	9 (1.16%)	304 (1.18%)	0.565094	0.999824	ko04520
Lysine biosynthesis	1 (0.13%)	28 (0.11%)	0.5746	0.999824	ko00300
Pyrimidine metabolism	19 (2.45%)	648 (2.52%)	0.576536	0.999824	ko00240
Amphetamine addiction	5 (0.65%)	170 (0.66%)	0.581829	0.999824	ko05031
Butanoate metabolism	5 (0.65%)	171 (0.66%)	0.587044	0.999824	ko00650
Prostate cancer	9 (1.16%)	310 (1.2%)	0.588636	0.999824	ko05215
Arrhythmogenic right ventricular cardiomyopathy (ARVC)	9 (1.16%)	310 (1.2%)	0.588636	0.999824	ko05412
Oxidative phosphorylation	11 (1.42%)	379 (1.47%)	0.589197	0.999824	ko00190
Cocaine addiction	3 (0.39%)	102 (0.4%)	0.595231	0.999824	ko05030
NOD-like receptor signaling pathway	3 (0.39%)	102 (0.4%)	0.595231	0.999824	ko04621
Tryptophan metabolism	6 (0.78%)	208 (0.81%)	0.597325	0.999824	ko00380
Maturity onset diabetes of the young	1 (0.13%)	30 (0.12%)	0.599809	0.999824	ko04950
Huntington's disease	16 (2.07%)	557 (2.16%)	0.608629	0.999824	ko05016
Viral myocarditis	8 (1.03%)	283 (1.1%)	0.618943	0.999824	ko05416
Cutin, suberine and wax biosynthesis	1 (0.13%)	33 (0.13%)	0.634852	0.999824	ko00073
Methane metabolism	4 (0.52%)	145 (0.56%)	0.637355	0.999824	ko00680
Salmonella infection	12 (1.55%)	431 (1.67%)	0.646585	0.999824	ko05132
Alcoholism	7 (0.9%)	255 (0.99%)	0.648138	0.999824	ko05034
RIG-I-like receptor signaling pathway	2 (0.26%)	73 (0.28%)	0.64872	0.999824	ko04622
Toluene degradation	1 (0.13%)	35 (0.14%)	0.656495	0.999824	ko00623
Olfactory transduction	3 (0.39%)	112 (0.43%)	0.658206	0.999824	ko04740
African trypanosomiasis	1 (0.13%)	36 (0.14%)	0.666831	0.999824	ko05143
Notch signaling pathway	4 (0.52%)	151 (0.59%)	0.66863	0.999824	ko04330
Natural killer cell mediated cytotoxicity	4 (0.52%)	152 (0.59%)	0.673658	0.999824	ko04650
Terpenoid backbone biosynthesis	2 (0.26%)	78 (0.3%)	0.684183	0.999824	ko00900
Bacterial invasion of epithelial cells	12 (1.55%)	444 (1.72%)	0.685964	0.999824	ko05100
Lysine degradation	15 (1.94%)	553 (2.15%)	0.693363	0.999824	ko00310
Regulation of autophagy	1 (0.13%)	39 (0.15%)	0.696012	0.999824	ko04140
Glutamatergic synapse	6 (0.78%)	232 (0.9%)	0.700636	0.999824	ko04724
Phenylpropanoid biosynthesis	1 (0.13%)	40 (0.16%)	0.705161	0.999824	ko00940
Parkinson's disease	10 (1.29%)	379 (1.47%)	0.705576	0.999824	ko05012
Dorso-ventral axis formation	6 (0.78%)	234 (0.91%)	0.708383	0.999824	ko04320
Ribosome biogenesis in eukaryotes	9 (1.16%)	345 (1.34%)	0.712363	0.999824	ko03008
Nucleotide excision repair	3 (0.39%)	122 (0.47%)	0.713801	0.999824	ko03420
Caffeine metabolism	1 (0.13%)	41 (0.16%)	0.714034	0.999824	ko00232
Chemokine signaling pathway	11 (1.42%)	418 (1.62%)	0.714345	0.999824	ko04062
Hypertrophic cardiomyopathy (HCM)	15 (1.94%)	562 (2.18%)	0.716281	0.999824	ko05410
Hematopoietic cell lineage	2 (0.26%)	83 (0.32%)	0.716657	0.999824	ko04640
Bile secretion	11 (1.42%)	419 (1.63%)	0.717212	0.999824	ko04976
Purine metabolism	23 (2.97%)	847 (3.29%)	0.720633	0.999824	ko00230
Chlorocyclohexane and chlorobenzene degradation	1 (0.13%)	42 (0.16%)	0.722641	0.999824	ko00361
Herpes simplex infection	12 (1.55%)	458 (1.78%)	0.725344	0.999824	ko05168
Fat digestion and absorption	5 (0.65%)	206 (0.8%)	0.744863	0.999824	ko04975
Leukocyte transendothelial migration	12 (1.55%)	474 (1.84%)	0.766298	0.999824	ko04670
Plant-pathogen interaction	2 (0.26%)	93 (0.36%)	0.773201	0.999824	ko04626
Valine, leucine and isoleucine biosynthesis	1 (0.13%)	51 (0.2%)	0.789344	0.999824	ko00290
Fructose and mannose metabolism	6 (0.78%)	259 (1.01%)	0.793623	0.999824	ko00051
Dopaminergic synapse	7 (0.9%)	298 (1.16%)	0.794791	0.999824	ko04728
Bacterial chemotaxis	1 (0.13%)	54 (0.21%)	0.807805	0.999824	ko02030
Bisphenol degradation	1 (0.13%)	54 (0.21%)	0.807805	0.999824	ko00363
Osteoclast differentiation	4 (0.52%)	185 (0.72%)	0.810202	0.999824	ko04380
Naphthalene degradation	2 (0.26%)	101 (0.39%)	0.811092	0.999824	ko00626
Dilated cardiomyopathy	14 (1.81%)	569 (2.21%)	0.812442	0.999824	ko05414
Fatty acid metabolism	5 (0.65%)	226 (0.88%)	0.812521	0.999824	ko00071
Fatty acid biosynthesis	1 (0.13%)	55 (0.21%)	0.813592	0.999824	ko00061
PPAR signaling pathway	6 (0.78%)	267 (1.04%)	0.816462	0.999824	ko03320
Measles	4 (0.52%)	187 (0.73%)	0.816724	0.999824	ko05162
Propanoate metabolism	4 (0.52%)	187 (0.73%)	0.816724	0.999824	ko00640
Cholinergic synapse	3 (0.39%)	149 (0.58%)	0.828943	0.999824	ko04725
Pantothenate and CoA biosynthesis	1 (0.13%)	60 (0.23%)	0.840021	0.999824	ko00770
Homologous recombination	3 (0.39%)	156 (0.61%)	0.85139	0.999824	ko03440
Cyanoamino acid metabolism	1 (0.13%)	63 (0.24%)	0.854046	0.999824	ko00460
Cardiac muscle contraction	7 (0.9%)	323 (1.25%)	0.855805	0.999824	ko04260
Leishmaniasis	5 (0.65%)	243 (0.94%)	0.858046	0.999824	ko05140
Protein export	1 (0.13%)	64 (0.25%)	0.858442	0.999824	ko03060
Peroxisome	9 (1.16%)	405 (1.57%)	0.861724	0.999824	ko04146
Gap junction	3 (0.39%)	160 (0.62%)	0.863029	0.999824	ko04540
Biosynthesis of unsaturated fatty acids	2 (0.26%)	115 (0.45%)	0.863991	0.999824	ko01040
Meiosis - yeast	4 (0.52%)	204 (0.79%)	0.865013	0.999824	ko04113
Tuberculosis	9 (1.16%)	409 (1.59%)	0.868946	0.999824	ko05152
ErbB signaling pathway	4 (0.52%)	206 (0.8%)	0.869908	0.999824	ko04012
Alzheimer's disease	13 (1.68%)	565 (2.19%)	0.870438	0.999824	ko05010
Synaptic vesicle cycle	3 (0.39%)	163 (0.63%)	0.871226	0.999824	ko04721
Long-term depression	3 (0.39%)	165 (0.64%)	0.876446	0.999824	ko04730
Glioma	3 (0.39%)	165 (0.64%)	0.876446	0.999824	ko05214
Circadian rhythm - mammal	1 (0.13%)	69 (0.27%)	0.878518	0.999824	ko04710
SNARE interactions in vesicular transport	1 (0.13%)	69 (0.27%)	0.878518	0.999824	ko04130
DNA replication	3 (0.39%)	166 (0.64%)	0.878986	0.999824	ko03030
Cell cycle - yeast	5 (0.65%)	253 (0.98%)	0.880235	0.999824	ko04111
Chronic myeloid leukemia	3 (0.39%)	168 (0.65%)	0.883926	0.999824	ko05220
Selenocompound metabolism	1 (0.13%)	71 (0.28%)	0.885729	0.999824	ko00450
Phototransduction	1 (0.13%)	73 (0.28%)	0.892511	0.999824	ko04744
TGF-beta signaling pathway	4 (0.52%)	221 (0.86%)	0.901968	0.999824	ko04350
Other glycan degradation	1 (0.13%)	77 (0.3%)	0.904895	0.999824	ko00511
Nicotinate and nicotinamide metabolism	1 (0.13%)	78 (0.3%)	0.907761	0.999824	ko00760
Legionellosis	2 (0.26%)	133 (0.52%)	0.912042	0.999824	ko05134
Jak-STAT signaling pathway	2 (0.26%)	133 (0.52%)	0.912042	0.999824	ko04630
Chloroalkane and chloroalkene degradation	2 (0.26%)	133 (0.52%)	0.912042	0.999824	ko00625
Valine, leucine and isoleucine degradation	4 (0.52%)	227 (0.88%)	0.912701	0.999824	ko00280
NF-kappa B signaling pathway	2 (0.26%)	134 (0.52%)	0.914179	0.999824	ko04064
MAPK signaling pathway	11 (1.42%)	521 (2.02%)	0.915569	0.999824	ko04010
Toxoplasmosis	8 (1.03%)	400 (1.55%)	0.916296	0.999824	ko05145
VEGF signaling pathway	3 (0.39%)	186 (0.72%)	0.920879	0.999824	ko04370
Cytokine-cytokine receptor interaction	1 (0.13%)	85 (0.33%)	0.92555	0.999824	ko04060
Mismatch repair	2 (0.26%)	140 (0.54%)	0.926013	0.999824	ko03430
p53 signaling pathway	3 (0.39%)	191 (0.74%)	0.929041	0.999824	ko04115
beta-Alanine metabolism	2 (0.26%)	142 (0.55%)	0.929603	0.999824	ko00410
B cell receptor signaling pathway	2 (0.26%)	145 (0.56%)	0.934681	0.999824	ko04662
Pertussis	5 (0.65%)	287 (1.11%)	0.934877	0.999824	ko05133
Circadian rhythm - fly	1 (0.13%)	90 (0.35%)	0.936117	0.999824	ko04711
Regulation of actin cytoskeleton	22 (2.84%)	978 (3.8%)	0.939187	0.999824	ko04810
Apoptosis	2 (0.26%)	149 (0.58%)	0.940913	0.999824	ko04210
Drug metabolism - other enzymes	4 (0.52%)	247 (0.96%)	0.941306	0.999824	ko00983
Primary immunodeficiency	1 (0.13%)	93 (0.36%)	0.941723	0.999824	ko05340
Non-small cell lung cancer	1 (0.13%)	94 (0.36%)	0.943481	0.999824	ko05223
Vascular smooth muscle contraction	11 (1.42%)	551 (2.14%)	0.944311	0.999824	ko04270
Melanogenesis	4 (0.52%)	250 (0.97%)	0.944771	0.999824	ko04916
Type II diabetes mellitus	1 (0.13%)	95 (0.37%)	0.945185	0.999824	ko04930
Chagas disease (American trypanosomiasis)	2 (0.26%)	152 (0.59%)	0.945212	0.999824	ko05142
Carbon fixation in photosynthetic organisms	1 (0.13%)	97 (0.38%)	0.948442	0.999824	ko00710
GnRH signaling pathway	3 (0.39%)	209 (0.81%)	0.952424	0.999824	ko04912
Cell cycle	6 (0.78%)	349 (1.35%)	0.952735	0.999824	ko04110
Adipocytokine signaling pathway	2 (0.26%)	160 (0.62%)	0.955268	0.999824	ko04920
Tight junction	10 (1.29%)	527 (2.05%)	0.956976	0.999824	ko04530
Melanoma	1 (0.13%)	104 (0.4%)	0.958392	0.999824	ko05218
Proteasome	1 (0.13%)	104 (0.4%)	0.958392	0.999824	ko03050
Bladder cancer	1 (0.13%)	105 (0.41%)	0.959647	0.999824	ko05219
Acute myeloid leukemia	1 (0.13%)	111 (0.43%)	0.966424	0.999824	ko05221
Progesterone-mediated oocyte maturation	3 (0.39%)	225 (0.87%)	0.96696	0.999824	ko04914
Glycolysis / Gluconeogenesis	5 (0.65%)	324 (1.26%)	0.968004	0.999824	ko00010
Calcium signaling pathway	5 (0.65%)	325 (1.26%)	0.968632	0.999824	ko04020
Fc epsilon RI signaling pathway	1 (0.13%)	117 (0.45%)	0.972063	0.999824	ko04664
Fc gamma R-mediated phagocytosis	4 (0.52%)	284 (1.1%)	0.97287	0.999824	ko04666
Amyotrophic lateral sclerosis (ALS)	3 (0.39%)	234 (0.91%)	0.97318	0.999824	ko05014
Axon guidance	9 (1.16%)	527 (2.05%)	0.978475	0.999824	ko04360
Endocytosis	9 (1.16%)	539 (2.09%)	0.982462	0.999824	ko04144
Neurotrophin signaling pathway	4 (0.52%)	305 (1.18%)	0.982812	0.999824	ko04722
Cell adhesion molecules (CAMs)	4 (0.52%)	310 (1.2%)	0.984609	0.999824	ko04514
Endometrial cancer	1 (0.13%)	138 (0.54%)	0.985327	0.999824	ko05213
Ubiquitin mediated proteolysis	6 (0.78%)	411 (1.6%)	0.985397	0.999824	ko04120
Phosphatidylinositol signaling system	3 (0.39%)	261 (1.01%)	0.985842	0.999824	ko04070
Citrate cycle (TCA cycle)	2 (0.26%)	209 (0.81%)	0.987525	0.999824	ko00020
Pancreatic cancer	1 (0.13%)	145 (0.56%)	0.988163	0.999824	ko05212
Hepatitis C	2 (0.26%)	216 (0.84%)	0.989647	0.999824	ko05160
mRNA surveillance pathway	7 (0.9%)	480 (1.86%)	0.990388	0.999824	ko03015
Fanconi anemia pathway	1 (0.13%)	153 (0.59%)	0.99074	0.999824	ko03460
T cell receptor signaling pathway	3 (0.39%)	285 (1.11%)	0.992093	0.999824	ko04660
Long-term potentiation	2 (0.26%)	227 (0.88%)	0.99229	0.999824	ko04720
Base excision repair	1 (0.13%)	161 (0.63%)	0.992756	0.999824	ko03410
Basal cell carcinoma	1 (0.13%)	161 (0.63%)	0.992756	0.999824	ko05217
RNA degradation	4 (0.52%)	346 (1.34%)	0.993173	0.999824	ko03018
ABC transporters	6 (0.78%)	456 (1.77%)	0.994144	0.999824	ko02010
Wnt signaling pathway	6 (0.78%)	457 (1.77%)	0.994265	0.999824	ko04310
Oocyte meiosis	3 (0.39%)	299 (1.16%)	0.994402	0.999824	ko04114
HTLV-I infection	7 (0.9%)	550 (2.14%)	0.997649	0.999824	ko05166
Hedgehog signaling pathway	1 (0.13%)	209 (0.81%)	0.998343	0.999824	ko04340
Renal cell carcinoma	1 (0.13%)	232 (0.9%)	0.999184	0.999824	ko05211
Insulin signaling pathway	3 (0.39%)	433 (1.68%)	0.999824	0.999824	ko04910

## Sheet: E-pupa_VS_L-pupa
Table S5. KEGG annotation of differentially expressed unigenes
Pathway	DEGs with pathway annotation (4984)	All genes with pathway annotation (25758)	Pvalue	Qvalue	Pathway ID
Oxidative phosphorylation	143 (2.87%)	379 (1.47%)	4.08447e-17	1.24168e-14	ko00190
Protein digestion and absorption	260 (5.22%)	856 (3.32%)	2.75772e-15	4.19173e-13	ko04974
Glycosylphosphatidylinositol(GPI)-anchor biosynthesis	60 (1.2%)	137 (0.53%)	5.25879e-11	5.3289e-09	ko00563
Parkinson's disease	120 (2.41%)	379 (1.47%)	6.31371e-09	4.79842e-07	ko05012
Metabolic pathways	1017 (20.41%)	4581 (17.78%)	5.89815e-08	3.58608e-06	ko01100
Peroxisome	122 (2.45%)	405 (1.57%)	1.10291e-07	5.58807e-06	ko04146
Alzheimer's disease	158 (3.17%)	565 (2.19%)	3.48128e-07	1.51187e-05	ko05010
Complement and coagulation cascades	94 (1.89%)	300 (1.16%)	4.46488e-07	1.69665e-05	ko04610
Huntington's disease	151 (3.03%)	557 (2.16%)	4.28301e-06	0.000144671	ko05016
Cutin, suberine and wax biosynthesis	18 (0.36%)	33 (0.13%)	7.19026e-06	0.000218584	ko00073
Pancreatic secretion	210 (4.21%)	837 (3.25%)	2.03244e-05	0.000561692	ko04972
Influenza A	191 (3.83%)	759 (2.95%)	3.93979e-05	0.000971273	ko05164
Lysosome	158 (3.17%)	611 (2.37%)	4.15347e-05	0.000971273	ko04142
Polyketide sugar unit biosynthesis	12 (0.24%)	20 (0.08%)	7.19411e-05	0.00156215	ko00523
PPAR signaling pathway	77 (1.54%)	267 (1.04%)	0.000111618	0.00226213	ko03320
Vibrio cholerae infection	81 (1.63%)	294 (1.14%)	0.000380262	0.00710194	ko05110
Insect hormone biosynthesis	35 (0.7%)	104 (0.4%)	0.000397148	0.00710194	ko00981
Amoebiasis	133 (2.67%)	530 (2.06%)	0.000615618	0.0103971	ko05146
Caprolactam degradation	11 (0.22%)	21 (0.08%)	0.000719884	0.0115181	ko00930
Fructose and mannose metabolism	71 (1.42%)	259 (1.01%)	0.000971592	0.0147682	ko00051
Rheumatoid arthritis	40 (0.8%)	130 (0.5%)	0.00121825	0.0176356	ko05323
Biosynthesis of secondary metabolites	378 (7.58%)	1727 (6.7%)	0.00347556	0.0480259	ko01110
Protein processing in endoplasmic reticulum	124 (2.49%)	515 (2%)	0.00431826	0.0548143	ko04141
Plant-pathogen interaction	29 (0.58%)	93 (0.36%)	0.00432745	0.0548143	ko04626
Antigen processing and presentation	43 (0.86%)	152 (0.59%)	0.00481457	0.0585452	ko04612
Naphthalene degradation	30 (0.6%)	101 (0.39%)	0.00808949	0.0937498	ko00626
Streptomycin biosynthesis	17 (0.34%)	49 (0.19%)	0.00832646	0.0937498	ko00521
Proteasome	30 (0.6%)	104 (0.4%)	0.0124819	0.131146	ko03050
MAPK signaling pathway - yeast	24 (0.48%)	79 (0.31%)	0.0125107	0.131146	ko04011
RNA transport	169 (3.39%)	750 (2.91%)	0.0153259	0.155303	ko03013
Phototransduction	22 (0.44%)	73 (0.28%)	0.0179317	0.170145	ko04744
Ubiquinone and other terpenoid-quinone biosynthesis	21 (0.42%)	69 (0.27%)	0.0182866	0.170145	ko00130
Alanine, aspartate and glutamate metabolism	48 (0.96%)	186 (0.72%)	0.0184697	0.170145	ko00250
Tyrosine metabolism	61 (1.22%)	248 (0.96%)	0.0239955	0.214548	ko00350
Neuroactive ligand-receptor interaction	157 (3.15%)	703 (2.73%)	0.0251933	0.218822	ko04080
Pyruvate metabolism	91 (1.83%)	390 (1.51%)	0.0280462	0.236835	ko00620
Nitrogen metabolism	40 (0.8%)	155 (0.6%)	0.0293294	0.238653	ko00910
Amino sugar and nucleotide sugar metabolism	93 (1.87%)	401 (1.56%)	0.030756	0.238653	ko00520
Phagosome	146 (2.93%)	655 (2.54%)	0.0316526	0.238653	ko04145
Benzoate degradation	18 (0.36%)	60 (0.23%)	0.0316837	0.238653	ko00362
Phototransduction - fly	38 (0.76%)	147 (0.57%)	0.0321868	0.238653	ko04745
Collecting duct acid secretion	25 (0.5%)	91 (0.35%)	0.0375349	0.271682	ko04966
Glycosphingolipid biosynthesis - globo series	11 (0.22%)	33 (0.13%)	0.0410178	0.289986	ko00603
Sphingolipid metabolism	25 (0.5%)	92 (0.36%)	0.0423645	0.2927	ko00600
Fat digestion and absorption	50 (1%)	206 (0.8%)	0.0467471	0.315803	ko04975
Glutathione metabolism	79 (1.59%)	343 (1.33%)	0.0497497	0.328781	ko00480
Fatty acid metabolism	54 (1.08%)	226 (0.88%)	0.0519169	0.335803	ko00071
Nucleotide excision repair	31 (0.62%)	122 (0.47%)	0.0600942	0.380597	ko03420
Cardiac muscle contraction	74 (1.48%)	323 (1.25%)	0.061637	0.382401	ko04260
Chloroalkane and chloroalkene degradation	33 (0.66%)	133 (0.52%)	0.0713583	0.433858	ko00625
Ethylbenzene degradation	9 (0.18%)	28 (0.11%)	0.0757861	0.443057	ko00642
Lysine biosynthesis	9 (0.18%)	28 (0.11%)	0.0757861	0.443057	ko00300
Drug metabolism - cytochrome P450	64 (1.28%)	281 (1.09%)	0.0847877	0.486329	ko00982
Transcriptional misregulation in cancer	103 (2.07%)	470 (1.82%)	0.0880308	0.495581	ko05202
Glycerolipid metabolism	84 (1.69%)	379 (1.47%)	0.0929814	0.513933	ko00561
Dioxin degradation	2 (0.04%)	3 (0.01%)	0.0978192	0.531018	ko00621
SNARE interactions in vesicular transport	18 (0.36%)	69 (0.27%)	0.105391	0.531863	ko04130
Terpenoid backbone biosynthesis	20 (0.4%)	78 (0.3%)	0.105412	0.531863	ko00900
Folate biosynthesis	20 (0.4%)	78 (0.3%)	0.105412	0.531863	ko00790
Autoimmune thyroid disease	10 (0.2%)	34 (0.13%)	0.105673	0.531863	ko05320
Citrate cycle (TCA cycle)	48 (0.96%)	209 (0.81%)	0.108793	0.531863	ko00020
Biosynthesis of unsaturated fatty acids	28 (0.56%)	115 (0.45%)	0.109165	0.531863	ko01040
Prostate cancer	69 (1.38%)	310 (1.2%)	0.110222	0.531863	ko05215
Geraniol degradation	7 (0.14%)	22 (0.09%)	0.116011	0.550183	ko00281
Vitamin digestion and absorption	45 (0.9%)	196 (0.76%)	0.117638	0.550183	ko04977
Retinol metabolism	58 (1.16%)	259 (1.01%)	0.122497	0.564228	ko00830
Pyrimidine metabolism	137 (2.75%)	648 (2.52%)	0.131911	0.598188	ko00240
Primary bile acid biosynthesis	8 (0.16%)	27 (0.1%)	0.134917	0.598188	ko00120
mTOR signaling pathway	34 (0.68%)	146 (0.57%)	0.135773	0.598188	ko04150
Metabolism of xenobiotics by cytochrome P450	62 (1.24%)	281 (1.09%)	0.140003	0.608011	ko00980
Galactose metabolism	55 (1.1%)	249 (0.97%)	0.154184	0.660169	ko00052
RIG-I-like receptor signaling pathway	18 (0.36%)	73 (0.28%)	0.158017	0.667181	ko04622
NOD-like receptor signaling pathway	24 (0.48%)	102 (0.4%)	0.171398	0.713767	ko04621
Graft-versus-host disease	6 (0.12%)	20 (0.08%)	0.174949	0.715934	ko05332
Ribosome biogenesis in eukaryotes	74 (1.48%)	345 (1.34%)	0.176813	0.715934	ko03008
Aminobenzoate degradation	32 (0.64%)	141 (0.55%)	0.182473	0.715934	ko00627
Glycosaminoglycan degradation	17 (0.34%)	70 (0.27%)	0.183454	0.715934	ko00531
Amphetamine addiction	38 (0.76%)	170 (0.66%)	0.183694	0.715934	ko05031
Glycine, serine and threonine metabolism	66 (1.32%)	308 (1.2%)	0.194701	0.749231	ko00260
Staphylococcus aureus infection	30 (0.6%)	133 (0.52%)	0.201627	0.766183	ko05150
Microbial metabolism in diverse environments	200 (4.01%)	980 (3.8%)	0.206985	0.776834	ko01120
Steroid biosynthesis	14 (0.28%)	58 (0.23%)	0.219931	0.805631	ko00100
Allograft rejection	5 (0.1%)	17 (0.07%)	0.219959	0.805631	ko05330
Glycosphingolipid biosynthesis - ganglio series	9 (0.18%)	35 (0.14%)	0.223689	0.809539	ko00604
Phenylpropanoid biosynthesis	10 (0.2%)	40 (0.16%)	0.234025	0.833301	ko00940
One carbon pool by folate	23 (0.46%)	102 (0.4%)	0.239716	0.833301	ko00670
Gastric acid secretion	54 (1.08%)	254 (0.99%)	0.241021	0.833301	ko04971
Olfactory transduction	25 (0.5%)	112 (0.43%)	0.244742	0.833301	ko04740
Protein export	15 (0.3%)	64 (0.25%)	0.245682	0.833301	ko03060
Tuberculosis	85 (1.71%)	409 (1.59%)	0.247243	0.833301	ko05152
Indole alkaloid biosynthesis	2 (0.04%)	5 (0.02%)	0.249442	0.833301	ko00901
Proximal tubule bicarbonate reclamation	23 (0.46%)	103 (0.4%)	0.255559	0.844456	ko04964
Basal transcription factors	25 (0.5%)	113 (0.44%)	0.259987	0.849848	ko03022
Aldosterone-regulated sodium reabsorption	13 (0.26%)	56 (0.22%)	0.278669	0.901227	ko04960
Adipocytokine signaling pathway	34 (0.68%)	160 (0.62%)	0.299818	0.951087	ko04920
Glioma	35 (0.7%)	165 (0.64%)	0.300343	0.951087	ko05214
Ribosome	73 (1.46%)	356 (1.38%)	0.308995	0.968395	ko03010
Taurine and hypotaurine metabolism	11 (0.22%)	48 (0.19%)	0.318163	0.986953	ko00430
Epithelial cell signaling in Helicobacter pylori infection	35 (0.7%)	167 (0.65%)	0.327906	1	ko05120
Regulation of autophagy	9 (0.18%)	39 (0.15%)	0.33666	1	ko04140
Synaptic vesicle cycle	34 (0.68%)	163 (0.63%)	0.342075	1	ko04721
Adherens junction	62 (1.24%)	304 (1.18%)	0.34334	1	ko04520
Atrazine degradation	1 (0.02%)	2 (0.01%)	0.349553	1	ko00791
Renin-angiotensin system	15 (0.3%)	69 (0.27%)	0.352897	1	ko04614
Two-component system	42 (0.84%)	205 (0.8%)	0.366418	1	ko02020
Glyoxylate and dicarboxylate metabolism	31 (0.62%)	150 (0.58%)	0.372673	1	ko00630
Methane metabolism	30 (0.6%)	145 (0.56%)	0.373169	1	ko00680
Hepatitis C	44 (0.88%)	216 (0.84%)	0.378001	1	ko05160
Glycosaminoglycan biosynthesis - keratan sulfate	5 (0.1%)	21 (0.08%)	0.384192	1	ko00533
Porphyrin and chlorophyll metabolism	37 (0.74%)	182 (0.71%)	0.397593	1	ko00860
alpha-Linolenic acid metabolism	29 (0.58%)	142 (0.55%)	0.405739	1	ko00592
Riboflavin metabolism	33 (0.66%)	163 (0.63%)	0.416707	1	ko00740
Fatty acid elongation	15 (0.3%)	72 (0.28%)	0.421027	1	ko00062
Glycosaminoglycan biosynthesis - chondroitin sulfate	10 (0.2%)	47 (0.18%)	0.425891	1	ko00532
Lipopolysaccharide biosynthesis	6 (0.12%)	27 (0.1%)	0.427138	1	ko00540
N-Glycan biosynthesis	25 (0.5%)	124 (0.48%)	0.445024	1	ko00510
Glycolysis / Gluconeogenesis	64 (1.28%)	324 (1.26%)	0.448967	1	ko00010
Glycerophospholipid metabolism	71 (1.42%)	360 (1.4%)	0.449731	1	ko00564
Linoleic acid metabolism	12 (0.24%)	58 (0.23%)	0.449852	1	ko00591
Epstein-Barr virus infection	98 (1.97%)	500 (1.94%)	0.461259	1	ko05169
DNA replication	33 (0.66%)	166 (0.64%)	0.462272	1	ko03030
Glycosphingolipid biosynthesis - lacto and neolacto series	5 (0.1%)	23 (0.09%)	0.467529	1	ko00601
Glucosinolate biosynthesis	1 (0.02%)	3 (0.01%)	0.47542	1	ko00966
Vitamin B6 metabolism	9 (0.18%)	44 (0.17%)	0.486315	1	ko00750
Thyroid cancer	18 (0.36%)	91 (0.35%)	0.500586	1	ko05216
Glycosaminoglycan biosynthesis - heparan sulfate	10 (0.2%)	50 (0.19%)	0.510186	1	ko00534
ErbB signaling pathway	40 (0.8%)	206 (0.8%)	0.518281	1	ko04012
Flagellar assembly	3 (0.06%)	14 (0.05%)	0.527285	1	ko02040
Spliceosome	127 (2.55%)	658 (2.55%)	0.52877	1	ko03040
Other glycan degradation	15 (0.3%)	77 (0.3%)	0.534191	1	ko00511
Biosynthesis of ansamycins	2 (0.04%)	9 (0.03%)	0.543939	1	ko01051
Various types of N-glycan biosynthesis	9 (0.18%)	46 (0.18%)	0.544348	1	ko00513
Alcoholism	49 (0.98%)	255 (0.99%)	0.547028	1	ko05034
Arachidonic acid metabolism	14 (0.28%)	73 (0.28%)	0.561846	1	ko00590
ECM-receptor interaction	114 (2.29%)	596 (2.31%)	0.571911	1	ko04512
Pentose and glucuronate interconversions	61 (1.22%)	320 (1.24%)	0.574627	1	ko00040
Phosphonate and phosphinate metabolism	1 (0.02%)	4 (0.02%)	0.576934	1	ko00440
Ether lipid metabolism	14 (0.28%)	74 (0.29%)	0.584042	1	ko00565
Sulfur metabolism	13 (0.26%)	69 (0.27%)	0.590918	1	ko00920
Mineral absorption	30 (0.6%)	159 (0.62%)	0.593094	1	ko04978
Cell cycle	66 (1.32%)	349 (1.35%)	0.604181	1	ko04110
D-Glutamine and D-glutamate metabolism	2 (0.04%)	10 (0.04%)	0.604268	1	ko00471
Bacterial secretion system	3 (0.06%)	16 (0.06%)	0.623702	1	ko03070
Selenocompound metabolism	13 (0.26%)	71 (0.28%)	0.635004	1	ko00450
Synthesis and degradation of ketone bodies	8 (0.16%)	44 (0.17%)	0.637706	1	ko00072
Fc gamma R-mediated phagocytosis	53 (1.06%)	284 (1.1%)	0.639516	1	ko04666
Malaria	15 (0.3%)	82 (0.32%)	0.639642	1	ko05144
Systemic lupus erythematosus	19 (0.38%)	104 (0.4%)	0.64878	1	ko05322
mRNA surveillance pathway	90 (1.81%)	480 (1.86%)	0.649528	1	ko03015
Lipoic acid metabolism	5 (0.1%)	28 (0.11%)	0.654185	1	ko00785
Phosphotransferase system (PTS)	2 (0.04%)	11 (0.04%)	0.65833	1	ko02060
Nicotinate and nicotinamide metabolism	14 (0.28%)	78 (0.3%)	0.667554	1	ko00760
p53 signaling pathway	35 (0.7%)	191 (0.74%)	0.66884	1	ko04115
Melanogenesis	46 (0.92%)	250 (0.97%)	0.673415	1	ko04916
Acute myeloid leukemia	20 (0.4%)	111 (0.43%)	0.676082	1	ko05221
RNA degradation	64 (1.28%)	346 (1.34%)	0.677877	1	ko03018
Circadian rhythm - fly	16 (0.32%)	90 (0.35%)	0.688269	1	ko04711
Neurotrophin signaling pathway	56 (1.12%)	305 (1.18%)	0.69206	1	ko04722
Meiosis - yeast	37 (0.74%)	204 (0.79%)	0.696997	1	ko04113
Type I diabetes mellitus	7 (0.14%)	41 (0.16%)	0.70464	1	ko04940
Arginine and proline metabolism	58 (1.16%)	317 (1.23%)	0.705006	1	ko00330
Mismatch repair	25 (0.5%)	140 (0.54%)	0.705404	1	ko03430
Cell cycle - yeast	46 (0.92%)	253 (0.98%)	0.70576	1	ko04111
Betalain biosynthesis	2 (0.04%)	12 (0.05%)	0.706291	1	ko00965
Histidine metabolism	27 (0.54%)	151 (0.59%)	0.707738	1	ko00340
Limonene and pinene degradation	22 (0.44%)	124 (0.48%)	0.709538	1	ko00903
Maturity onset diabetes of the young	5 (0.1%)	30 (0.12%)	0.715865	1	ko04950
Zeatin biosynthesis	1 (0.02%)	6 (0.02%)	0.724839	1	ko00908
Dopaminergic synapse	54 (1.08%)	298 (1.16%)	0.727211	1	ko04728
Chlorocyclohexane and chlorobenzene degradation	7 (0.14%)	42 (0.16%)	0.729246	1	ko00361
Phosphatidylinositol signaling system	47 (0.94%)	261 (1.01%)	0.732556	1	ko04070
Phenylalanine metabolism	22 (0.44%)	126 (0.49%)	0.738118	1	ko00360
GABAergic synapse	28 (0.56%)	159 (0.62%)	0.740784	1	ko04727
Bisphenol degradation	9 (0.18%)	54 (0.21%)	0.742688	1	ko00363
Cell cycle - Caulobacter	2 (0.04%)	13 (0.05%)	0.748488	1	ko04112
Butanoate metabolism	30 (0.6%)	171 (0.66%)	0.753794	1	ko00650
Polycyclic aromatic hydrocarbon degradation	7 (0.14%)	44 (0.17%)	0.774097	1	ko00624
Nicotine addiction	9 (0.18%)	56 (0.22%)	0.7816	1	ko05033
Carbon fixation in photosynthetic organisms	16 (0.32%)	97 (0.38%)	0.797915	1	ko00710
Cyanoamino acid metabolism	10 (0.2%)	63 (0.24%)	0.802497	1	ko00460
Carbohydrate digestion and absorption	24 (0.48%)	143 (0.56%)	0.810745	1	ko04973
Insulin signaling pathway	77 (1.54%)	433 (1.68%)	0.813568	1	ko04910
Valine, leucine and isoleucine degradation	39 (0.78%)	227 (0.88%)	0.819282	1	ko00280
Jak-STAT signaling pathway	22 (0.44%)	133 (0.52%)	0.823651	1	ko04630
Non-small cell lung cancer	15 (0.3%)	94 (0.36%)	0.832394	1	ko05223
Endocytosis	96 (1.93%)	539 (2.09%)	0.833579	1	ko04144
Fc epsilon RI signaling pathway	19 (0.38%)	117 (0.45%)	0.833989	1	ko04664
NF-kappa B signaling pathway	22 (0.44%)	134 (0.52%)	0.834014	1	ko04064
Styrene degradation	5 (0.1%)	35 (0.14%)	0.834555	1	ko00643
Tryptophan metabolism	35 (0.7%)	208 (0.81%)	0.844637	1	ko00380
C5-Branched dibasic acid metabolism	2 (0.04%)	16 (0.06%)	0.845042	1	ko00660
Ascorbate and aldarate metabolism	35 (0.7%)	209 (0.81%)	0.85235	1	ko00053
Cocaine addiction	16 (0.32%)	102 (0.4%)	0.857389	1	ko05030
Thiamine metabolism	8 (0.16%)	55 (0.21%)	0.860295	1	ko00730
Hypertrophic cardiomyopathy (HCM)	99 (1.99%)	562 (2.18%)	0.866191	1	ko05410
Focal adhesion	189 (3.79%)	1046 (4.06%)	0.866965	1	ko04510
Apoptosis	24 (0.48%)	149 (0.58%)	0.867502	1	ko04210
Toll-like receptor signaling pathway	23 (0.46%)	144 (0.56%)	0.873282	1	ko04620
Pathogenic Escherichia coli infection	94 (1.89%)	537 (2.08%)	0.875461	1	ko05130
Legionellosis	21 (0.42%)	133 (0.52%)	0.877158	1	ko05134
Circadian rhythm - mammal	10 (0.2%)	69 (0.27%)	0.883088	1	ko04710
Notch signaling pathway	24 (0.48%)	151 (0.59%)	0.883207	1	ko04330
Other types of O-glycan biosynthesis	20 (0.4%)	128 (0.5%)	0.883441	1	ko00514
Valine, leucine and isoleucine biosynthesis	7 (0.14%)	51 (0.2%)	0.887991	1	ko00290
Peptidoglycan biosynthesis	2 (0.04%)	18 (0.07%)	0.889235	1	ko00550
TGF-beta signaling pathway	36 (0.72%)	221 (0.86%)	0.894829	1	ko04350
Hematopoietic cell lineage	12 (0.24%)	83 (0.32%)	0.901584	1	ko04640
Inositol phosphate metabolism	36 (0.72%)	224 (0.87%)	0.911065	1	ko00562
Purine metabolism	149 (2.99%)	847 (3.29%)	0.914465	1	ko00230
Isoquinoline alkaloid biosynthesis	5 (0.1%)	41 (0.16%)	0.920011	1	ko00950
Caffeine metabolism	5 (0.1%)	41 (0.16%)	0.920011	1	ko00232
Biotin metabolism	2 (0.04%)	20 (0.08%)	0.921473	1	ko00780
GnRH signaling pathway	33 (0.66%)	209 (0.81%)	0.921496	1	ko04912
Viral myocarditis	46 (0.92%)	283 (1.1%)	0.921798	1	ko05416
Melanoma	15 (0.3%)	104 (0.4%)	0.923353	1	ko05218
Phenylalanine, tyrosine and tryptophan biosynthesis	6 (0.12%)	48 (0.19%)	0.923799	1	ko00400
Chagas disease (American trypanosomiasis)	23 (0.46%)	152 (0.59%)	0.926225	1	ko05142
Natural killer cell mediated cytotoxicity	23 (0.46%)	152 (0.59%)	0.926225	1	ko04650
Toluene degradation	4 (0.08%)	35 (0.14%)	0.927945	1	ko00623
Bladder cancer	15 (0.3%)	105 (0.41%)	0.92958	1	ko05219
Cytosolic DNA-sensing pathway	19 (0.38%)	129 (0.5%)	0.929592	1	ko04623
Sulfur relay system	7 (0.14%)	56 (0.22%)	0.935832	1	ko04122
Ubiquitin mediated proteolysis	68 (1.36%)	411 (1.6%)	0.937169	1	ko04120
HTLV-I infection	93 (1.87%)	550 (2.14%)	0.937501	1	ko05166
Type II diabetes mellitus	13 (0.26%)	95 (0.37%)	0.94228	1	ko04930
Herpes simplex infection	76 (1.52%)	458 (1.78%)	0.943472	1	ko05168
Endometrial cancer	20 (0.4%)	138 (0.54%)	0.94443	1	ko05213
Salmonella infection	71 (1.42%)	431 (1.67%)	0.94586	1	ko05132
Colorectal cancer	22 (0.44%)	151 (0.59%)	0.948721	1	ko05210
Steroid hormone biosynthesis	17 (0.34%)	121 (0.47%)	0.949297	1	ko00140
Propanoate metabolism	28 (0.56%)	187 (0.73%)	0.950336	1	ko00640
Penicillin and cephalosporin biosynthesis	1 (0.02%)	14 (0.05%)	0.95078	1	ko00311
D-Arginine and D-ornithine metabolism	1 (0.02%)	14 (0.05%)	0.95078	1	ko00472
Pathways in cancer	194 (3.89%)	1111 (4.31%)	0.953587	1	ko05200
Cysteine and methionine metabolism	31 (0.62%)	206 (0.8%)	0.954808	1	ko00270
Salivary secretion	51 (1.02%)	322 (1.25%)	0.955857	1	ko04970
Prion diseases	19 (0.38%)	135 (0.52%)	0.95654	1	ko05020
Circadian rhythm - plant	1 (0.02%)	15 (0.06%)	0.960309	1	ko04712
Base excision repair	23 (0.46%)	161 (0.63%)	0.962418	1	ko03410
Long-term potentiation	34 (0.68%)	227 (0.88%)	0.964063	1	ko04720
Chronic myeloid leukemia	24 (0.48%)	168 (0.65%)	0.965184	1	ko05220
Homologous recombination	22 (0.44%)	156 (0.61%)	0.96542	1	ko03440
Measles	27 (0.54%)	187 (0.73%)	0.967715	1	ko05162
Fatty acid biosynthesis	6 (0.12%)	55 (0.21%)	0.968318	1	ko00061
Oocyte meiosis	46 (0.92%)	299 (1.16%)	0.968397	1	ko04114
Small cell lung cancer	75 (1.5%)	465 (1.81%)	0.968812	1	ko05222
Mucin type O-Glycan biosynthesis	4 (0.08%)	41 (0.16%)	0.969672	1	ko00512
RNA polymerase	38 (0.76%)	254 (0.99%)	0.971568	1	ko03020
Carbon fixation pathways in prokaryotes	6 (0.12%)	56 (0.22%)	0.972216	1	ko00720
Progesterone-mediated oocyte maturation	33 (0.66%)	225 (0.87%)	0.972574	1	ko04914
Amyotrophic lateral sclerosis (ALS)	34 (0.68%)	234 (0.91%)	0.977938	1	ko05014
Starch and sucrose metabolism	75 (1.5%)	474 (1.84%)	0.9803	1	ko00500
Dilated cardiomyopathy	91 (1.83%)	569 (2.21%)	0.983933	1	ko05414
Serotonergic synapse	28 (0.56%)	203 (0.79%)	0.985149	1	ko04726
Aminoacyl-tRNA biosynthesis	37 (0.74%)	259 (1.01%)	0.986776	1	ko00970
Morphine addiction	20 (0.4%)	155 (0.6%)	0.987135	1	ko05032
Cholinergic synapse	19 (0.38%)	149 (0.58%)	0.987536	1	ko04725
Renal cell carcinoma	32 (0.64%)	232 (0.9%)	0.989694	1	ko05211
Pentose phosphate pathway	34 (0.68%)	246 (0.96%)	0.991057	1	ko00030
Dorso-ventral axis formation	32 (0.64%)	234 (0.91%)	0.991218	1	ko04320
Primary immunodeficiency	10 (0.2%)	93 (0.36%)	0.991257	1	ko05340
Osteoclast differentiation	24 (0.48%)	185 (0.72%)	0.991689	1	ko04380
VEGF signaling pathway	24 (0.48%)	186 (0.72%)	0.992408	1	ko04370
Retrograde endocannabinoid signaling	21 (0.42%)	167 (0.65%)	0.992438	1	ko04723
Tight junction	81 (1.63%)	527 (2.05%)	0.992859	1	ko04530
Tropane, piperidine and pyridine alkaloid biosynthesis	4 (0.08%)	51 (0.2%)	0.99358	1	ko00960
Pertussis	40 (0.8%)	287 (1.11%)	0.993685	1	ko05133
Taste transduction	3 (0.06%)	43 (0.17%)	0.993928	1	ko04742
Vasopressin-regulated water reabsorption	19 (0.38%)	157 (0.61%)	0.994306	1	ko04962
Pancreatic cancer	17 (0.34%)	145 (0.56%)	0.994922	1	ko05212
B cell receptor signaling pathway	17 (0.34%)	145 (0.56%)	0.994922	1	ko04662
African trypanosomiasis	2 (0.04%)	36 (0.14%)	0.995832	1	ko05143
Bacterial chemotaxis	4 (0.08%)	54 (0.21%)	0.996054	1	ko02030
Cytokine-cytokine receptor interaction	8 (0.16%)	85 (0.33%)	0.996085	1	ko04060
Shigellosis	63 (1.26%)	435 (1.69%)	0.996896	1	ko05131
Bacterial invasion of epithelial cells	64 (1.28%)	444 (1.72%)	0.997475	1	ko05100
ABC transporters	66 (1.32%)	456 (1.77%)	0.997491	1	ko02010
Gap junction	18 (0.36%)	160 (0.62%)	0.997927	1	ko04540
Vascular smooth muscle contraction	81 (1.63%)	551 (2.14%)	0.998324	1	ko04270
Pantothenate and CoA biosynthesis	4 (0.08%)	60 (0.23%)	0.998544	1	ko00770
Fanconi anemia pathway	16 (0.32%)	153 (0.59%)	0.999027	1	ko03460
Basal cell carcinoma	17 (0.34%)	161 (0.63%)	0.999142	1	ko05217
Hedgehog signaling pathway	24 (0.48%)	209 (0.81%)	0.9992	1	ko04340
Calcium signaling pathway	42 (0.84%)	325 (1.26%)	0.999212	1	ko04020
beta-Alanine metabolism	14 (0.28%)	142 (0.55%)	0.999331	1	ko00410
Arrhythmogenic right ventricular cardiomyopathy (ARVC)	39 (0.78%)	310 (1.2%)	0.999443	1	ko05412
T cell receptor signaling pathway	35 (0.7%)	285 (1.11%)	0.999472	1	ko04660
Endocrine and other factor-regulated calcium reabsorption	14 (0.28%)	144 (0.56%)	0.999479	1	ko04961
Chemokine signaling pathway	56 (1.12%)	418 (1.62%)	0.999518	1	ko04062
Wnt signaling pathway	62 (1.24%)	457 (1.77%)	0.999592	1	ko04310
Non-homologous end-joining	1 (0.02%)	38 (0.15%)	0.999719	1	ko03450
Long-term depression	16 (0.32%)	165 (0.64%)	0.999774	1	ko04730
MAPK signaling pathway - fly	5 (0.1%)	80 (0.31%)	0.999781	1	ko04013
Leukocyte transendothelial migration	63 (1.26%)	474 (1.84%)	0.999826	1	ko04670
Glutamatergic synapse	25 (0.5%)	232 (0.9%)	0.999861	1	ko04724
MAPK signaling pathway	70 (1.4%)	521 (2.02%)	0.999872	1	ko04010
Drug metabolism - other enzymes	27 (0.54%)	247 (0.96%)	0.999881	1	ko00983
Leishmaniasis	26 (0.52%)	243 (0.94%)	0.999913	1	ko05140
Bile secretion	52 (1.04%)	419 (1.63%)	0.999947	1	ko04976
Toxoplasmosis	49 (0.98%)	400 (1.55%)	0.999948	1	ko05145
Regulation of actin cytoskeleton	142 (2.85%)	978 (3.8%)	0.999976	1	ko04810
Lysine degradation	70 (1.4%)	553 (2.15%)	0.999991	1	ko00310
Cell adhesion molecules (CAMs)	30 (0.6%)	310 (1.2%)	0.999999	1	ko04514
Axon guidance	50 (1%)	527 (2.05%)	1	1	ko04360
