# Supplementary material for: De novo transcriptome sequencing and analysis revealed the molecular basis of rapid fat accumulation by black soldier fly (Hermetia illucens, L.) for development of insectival biodiesel
Source: Biotechnol Biofuels. 2019 Aug 9;12:194. doi: 10.1186/s13068-019-1531-7 (PMC6688347; doi:10.1186/s13068-019-1531-7)
Supplement: Supplementary file 13 — Additional file 13: Table S7. Key enzymes related to fatty acid and triacylglycerol biosynthesis identified by annotation of the black soldier fly unigenes. [file 13068_2019_1531_MOESM13_ESM.xlsx]

## Sheet: Sheet1
Table S7. Key enzymes related to fatty acid and triacylglycerol biosynthesis identified by annotation of the black soldier fly unigenes
KEGG pathway	Pathway ID	Abbreviation	Enzyme	EC Number	Unigene Number
Glycolysis	K00844	HK	hexokinase	[EC:2.7.1.1]	12	CL64.Contig1_All, CL64.Contig2_All, CL64.Contig3_All, CL64.Contig4_All, CL64.Contig5_All, CL64.Contig6_All, CL64.Contig7_All, CL64.Contig8_All, CL64.Contig9_All, CL7499.Contig3_All, Unigene11230_All, Unigene13605_All
Glycolysis	K08074	ADPGK	ADP-dependent glucokinase	[EC:2.7.1.147]	5	CL8971.Contig1_All, CL8971.Contig3_All, CL8971.Contig4_All, CL8971.Contig5_All, CL8971.Contig6_All
Glycolysis	K01810	GPI	glucose-6-phosphate isomerase	[EC:5.3.1.9]	12	Unigene13761_All, Unigene14866_All, Unigene1712_All, Unigene17726_All, Unigene23139_All, Unigene28164_All, Unigene28407_All, Unigene28837_All, Unigene35659_All, Unigene35803_All, Unigene37278_All, Unigene7934_All
Glycolysis	K00850	PFK	6-phosphofructokinase 1	[EC:2.7.1.11]	16	CL2000.Contig1_All, CL2000.Contig2_All, CL2000.Contig3_All, CL2000.Contig4_All, CL2000.Contig5_All, CL2000.Contig6_All, CL2000.Contig7_All, CL4795.Contig1_All, Unigene12713_All, Unigene24457_All, Unigene25660_All, Unigene28740_All, Unigene3522_All, Unigene40177_All, Unigene4532_All, Unigene4592_All
Glycolysis	K03841	FBP	fructose-1,6-bisphosphatase I	[EC:3.1.3.11]	3	CL2356.Contig1_All, CL2356.Contig2_All, Unigene14292_All
Glycolysis	k01623	ALDO	fructose-bisphosphate aldolase, class I	[EC:4.1.2.13]	5	CL10085.Contig1_All, CL10085.Contig2_All, CL9676.Contig1_All, CL9676.Contig2_All, Unigene16785_All
Glycolysis	K00134	GAPDH	glyceraldehyde 3-phosphate dehydrogenase	[EC:1.2.1.12]	11	CL2706.Contig1_All, CL5299.Contig1_All, CL5299.Contig2_All, Unigene12311_All, Unigene22602_All, Unigene24604_All, Unigene35441_All, Unigene35504_All, Unigene35663_All, Unigene8346_All, Unigene9226_All
Glycolysis	K00927	PGK	phosphoglycerate kinase	[EC:2.7.2.3]	4	Unigene11048_All, Unigene16714_All, Unigene17125_All, Unigene2706_All
Glycolysis	K01834	gpmA	2,3-bisphosphoglycerate-dependent phosphoglycerate mutase	[EC:5.4.2.11]	11	CL6743.Contig1_All, CL6743.Contig2_All, CL7426.Contig1_All, CL7426.Contig2_All, CL8969.Contig1_All, Unigene11395_All, Unigene11792_All, Unigene18097_All, Unigene29873_All, Unigene35756_All, Unigene35817_All
Glycolysis	K01837	gpmI	bisphosphoglycerate/phosphoglycerate mutase	[EC:5.4.2.4 5.4.2.11]	2	Unigene26019_All, Unigene27403_All
Glycolysis	K01689	ENO	enolase	[EC:4.2.1.11]	6	Unigene13048_All, Unigene14919_All, Unigene16705_All, Unigene25923_All, Unigene35703_All, Unigene35778_All
Glycolysis	K00873	PK	pyruvate kinase	[EC:2.7.1.40]	22	CL10109.Contig1_All, CL10109.Contig2_All, CL1070.Contig1_All, CL3968.Contig1_All, CL3968.Contig2_All, CL3968.Contig3_All, CL3968.Contig4_All, CL6142.Contig1_All, CL6142.Contig2_All, CL6142.Contig3_All, CL8731.Contig1_All, CL8731.Contig2_All, CL8731.Contig3_All, CL9459.Contig1_All, Unigene12024_All, Unigene14305_All, Unigene19999_All, Unigene23216_All, Unigene23645_All, Unigene35678_All, Unigene61…
Citrate cycle (TCA cycle)	K00161	E1-α	pyruvate dehydrogenase E1 component alpha subunit	[EC:1.2.4.1]	8	CL6312.Contig1_All, CL6312.Contig2_All, CL8090.Contig1_All, CL8090.Contig2_All, CL8090.Contig3_All, CL8090.Contig4_All, Unigene40020_All
Citrate cycle (TCA cycle)	K00162	E1-β	pyruvate dehydrogenase E1 component beta subunit	[EC:1.2.4.1]	7	CL1504.Contig1_All, CL1504.Contig2_All, CL1504.Contig3_All, CL1504.Contig4_All, CL1504.Contig5_All, CL1504.Contig6_All, CL1753.Contig1_All, Unigene28128_All
Citrate cycle (TCA cycle)	K00627	E2	pyruvate dehydrogenase E2 component	[EC:2.3.1.12]	6	CL10177.Contig1_All, CL10177.Contig2_All, CL5819.Contig4_All, Unigene12160_All, Unigene20866_All, Unigene7930_All
Citrate cycle (TCA cycle)	K00382	E3	dihydrolipoamide dehydrogenase	[EC:1.8.1.4]	11	CL4013.Contig1_All, CL4013.Contig2_All, CL4013.Contig3_All, Unigene1204_All, Unigene1475_All, Unigene15601_All, Unigene23211_All, Unigene24639_All, Unigene26616_All, Unigene35636_All, Unigene5182_All
Citrate cycle (TCA cycle)	K01647	CS	citrate synthase	[EC:2.3.3.1]	8	CL9890.Contig1_All, CL9890.Contig2_All, Unigene12425_All, Unigene24861_All, Unigene27903_All, Unigene27904_All, Unigene37601_All, Unigene8299_All
Citrate cycle (TCA cycle)	K01648	ACLY	ATP citrate (pro-S)-lyase	[EC:2.3.3.8]	5	CL3887.Contig1_All, CL3887.Contig2_All, CL3887.Contig3_All, CL3887.Contig4_All, Unigene22399_All
Fatty acid biosynthesis	K11262	ACC	cetyl-CoA carboxylase	[EC:6.4.1.2 6.3.4.14]	11	CL1750.Contig1_All, CL1750.Contig2_All, CL6651.Contig1_All, Unigene13102_All, Unigene13210_All, Unigene14937_All, Unigene15861_All, Unigene17816_All, Unigene1920_All, Unigene39725_All, Unigene675_All
Fatty acid biosynthesis	K02160	BCCP	acetyl-CoA carboxylase biotin carboxyl carrier protein	-	1	Unigene24468_All
Fatty acid biosynthesis	K00665	FASN	fatty acid synthase	[EC:2.3.1.85]	22	CL128.Contig2_All, CL128.Contig3_All, CL128.Contig4_All, CL128.Contig5_All, CL1349.Contig2_All, CL4064.Contig2_All, CL4064.Contig3_All, Unigene13802_All, Unigene17136_All, Unigene18671_All, Unigene22636_All, Unigene30478_All, Unigene37092_All, Unigene38749_All, Unigene38750_All, Unigene38806_All, Unigene39273_All, Unigene39307_All, Unigene39341_All, Unigene39546_All, Unigene39686_All, Unigene9441…
Fatty acid biosynthesis	K00645	fabD	[acyl-carrier-protein] S-malonyltransferase	[EC:2.3.1.39]	4	CL9491.Contig1_All, CL9491.Contig2_All, Unigene28911_All, Unigene5581_All
Fatty acid biosynthesis	K09458	fabF	3-oxoacyl-[ACP] synthase II	[EC:2.3.1.179]	4	CL8080.Contig1_All, CL8080.Contig2_All, Unigene11551_All, Unigene21569_All
Fatty acid metabolism	K15013	ACSBG	long-chain acyl CoA synthetase	[EC:6.2.1.3]	10	CL1332.Contig1_All, CL1332.Contig2_All, CL1332.Contig3_All, CL3270.Contig1_All, CL3270.Contig2_All, CL3270.Contig3_All, CL6999.Contig1_All, Unigene16599_All, Unigene23765_All, Unigene25064_All
Fatty acid metabolism	K01897	ACSL	long-chain acyl-CoA synthetase	[EC:6.2.1.3]	6	CL1789.Contig3_All, CL4617.Contig1_All, CL4617.Contig2_All, Unigene21036_All, Unigene514_All, Unigene7598_All
Fatty acid desaturation	K00507	SCD	stearoyl-CoA desaturase (Delta-9 desaturase)	[EC:1.14.19.1]	15	CL3874.Contig1_All, CL3874.Contig2_All, CL7988.Contig2_All, CL8064.Contig1_All, CL8064.Contig2_All, CL8064.Contig3_All, CL8064.Contig4_All, CL916.Contig3_All, Unigene10839_All, Unigene17112_All, Unigene22698_All, Unigene24223_All, Unigene25539_All, Unigene26819_All, Unigene8295_All
Triacylglycerol biosynthesis	K00629	GPAT1_2	glycerol-3-phosphate O-acyltransferase 1/2	[EC:2.3.1.15]	12	CL1392.Contig1_All, CL1392.Contig2_All, CL1392.Contig3_All, CL1392.Contig4_All, CL1392.Contig5_All, CL1392.Contig6_All, CL1392.Contig7_All, CL9670.Contig1_All, CL9670.Contig2_All, CL9670.Contig3_All, Unigene2090_All, Unigene3392_All, Unigene4497_All
Triacylglycerol biosynthesis	K13506	GPAT3_4	glycerol-3-phosphate O-acyltransferase 3/4	[EC:2.3.1.15]	4	CL1770.Contig1_All, CL1770.Contig2_All, CL1770.Contig3_All, CL1770.Contig4_All
Triacylglycerol biosynthesis	K13509	AGPAT1_2	lysophosphatidate acyltransferase	[EC:2.3.1.51]	11	CL5909.Contig2_All, CL6978.Contig1_All, CL6978.Contig2_All, CL6978.Contig3_All, CL6978.Contig4_All, CL6978.Contig5_All, CL8526.Contig1_All, CL8526.Contig2_All, CL8526.Contig3_All, Unigene20844_All, Unigene38536_All
Triacylglycerol biosynthesis	K13523	AGPAT3_4	lysophosphatidic acid acyltransferase	[EC:2.3.1.51 2.3.1.-]	3	Unigene14324_All, Unigene22544_All, Unigene8052_All
Triacylglycerol biosynthesis	K13513	AGPAT8	lysocardiolipin and lysophospholipid acyltransferase	[EC:2.3.1.- 2.3.1.51]	1	Unigene14324_All
Triacylglycerol biosynthesis	K13517	MBOAT1_2	lysophospholipid acyltransferase 1/2	[EC:2.3.1.51 2.3.1.-]	1	CL8057.Contig2_All
Triacylglycerol biosynthesis	K01080	PLPP1_2_3	phosphatidate phosphatase	[EC:3.1.3.4]	11	CL2329.Contig1_All, CL2329.Contig3_All, CL2329.Contig4_All, CL2329.Contig5_All, CL7053.Contig3_All, CL7053.Contig4_All, CL981.Contig1_All, CL981.Contig2_All, Unigene14226_All, Unigene313_All, Unigene8263_All
Triacylglycerol biosynthesis	K15728	LPIN	phosphatidate phosphatase LPIN	[EC:3.1.3.4]	8	CL151.Contig1_All, CL151.Contig2_All, CL151.Contig3_All, CL151.Contig4_All, CL151.Contig5_All, Unigene74_All, Unigene75_All, Unigene76_All, Unigene77_All
Triacylglycerol biosynthesis	K11155	DGAT1	diacylglycerol O-acyltransferase 1	[EC:2.3.1.20 2.3.1.75 2.3.1.76]	2	CL10178.Contig1_All, CL10178.Contig2_All
