# Supplementary material for: De novo transcriptome sequencing and analysis revealed the molecular basis of rapid fat accumulation by black soldier fly (Hermetia illucens, L.) for development of insectival biodiesel
Source: Biotechnol Biofuels. 2019 Aug 9;12:194. doi: 10.1186/s13068-019-1531-7 (PMC6688347; doi:10.1186/s13068-019-1531-7)
Supplement: Supplementary file 14 — Additional file 14: Table S8. The nutritional composition of chicken feed. [file 13068_2019_1531_MOESM14_ESM.xlsx]

## Sheet: Sheet1
Table S8. The nutritional composition of chicken feed
Moisture	Crude protein	Calcium	Total phosphorus	Crude ash	Sodium chloride	Crude fiber	Methionine and cystine
7.8±1.1	21.0±0.2	1.1±0.2	0.5±0.0	7.9±0.1	0.6±0.3	5.9±0.1	0.9
Values are in Mean ± S.E.
